# Supplementary material for: Development of high-throughput SNP-based genotyping in Acacia auriculiformis x A. mangium hybrids using short-read transcriptome data
Source: BMC Genomics. 2012 Dec 24;13:726. doi: 10.1186/1471-2164-13-726 (PMC3556151; doi:10.1186/1471-2164-13-726)
Supplement: Additional file 3 — Python scripts used in SNP detection. This compressed file in tar.gz format contains six Python scripts used in SNP detection. The title of each script is the same as the title that appeared in the text. [file 1471-2164-13-726-S3.gz › fasta2pileup.py]

#Usage: python fasta2pileup.py -f AArefseq_merge.fa
#Function: Convert fasta file to pileup format. This script is written by Zhang Di for Melissa Wong (melissawongukm@gmail.com). 

from optparse import OptionParser
from os.path import splitext
p = OptionParser()
p.add_option("-f", dest="fa", help="fasta file.")
(opt,args) = p.parse_args()
fa = opt.fa
out = open(splitext(opt.fa)[0]+'_pileup','w')
for line in open(fa):
    if line.startswith('>'):
        tag = line.strip()[1:]
        index = 1
    else:
        for bp in line.strip():
            out.write("%s\t%d\t%s\n"%(tag,index,bp))
            index += 1
out.close()
