# Supplementary material for: Development of high-throughput SNP-based genotyping in Acacia auriculiformis x A. mangium hybrids using short-read transcriptome data
Source: BMC Genomics. 2012 Dec 24;13:726. doi: 10.1186/1471-2164-13-726 (PMC3556151; doi:10.1186/1471-2164-13-726)
Supplement: Additional file 3 — Python scripts used in SNP detection. This compressed file in tar.gz format contains six Python scripts used in SNP detection. The title of each script is the same as the title that appeared in the text. [file 1471-2164-13-726-S3.gz › findexon.py]

#Usage: python findexon.py -s Mtt3.5Acacia_2xmlfil.blast2 -t Mt3.5_IMGAGfilsortlen.gff2 -f 96plex_SNP.tagset
#Function: Predict the position of exon-intron boundary using blast xml alignments
##This script is written by Melissa Wong (melissawongukm@gmail.com)

from optparse import OptionParser
from os.path import splitext
parser = OptionParser()
parser.add_option( "-s", dest="fs", help="Parsed Blast results with XML alignments")
parser.add_option( "-t", dest="ft", help="Filtered Mt3.5 IMGAG GFF file")
parser.add_option( "-f", dest="f1", help="SNPs file")
(options, args) = parser.parse_args()
fs = open(options.fs)
ft = open(options.ft)
f1 = open(options.f1)
out = open(splitext(options.f1)[0]+'.exon2SNP','w')
out2 = open(splitext(options.f1)[0]+'.exondict','w')
exondict = {}; Acexondict = {}; tagset = set(); lendict = {}
def makelist(start, seq):
    list1 = []; list2 = ['A','C','T','G','N']
    y = int(start)
    for base in seq:
	if base in list2:
	   list1.append(str(y))
	   y += 1
	else:
	   list1.append('X') #Add "X" if there is a gap
    return list1
def counter(i, list1):
    while list1[i] == "X":
	i+=1
    return i
gff = ft.readlines()
for line in gff:
    Mtt = line.split()[0]; length = int(line.split()[3])
    lendict.setdefault(Mtt, []).extend([length])
    tagset.add(Mtt)
for Mtt in tagset:
    length = 1
    exon = []
    for item in lendict[Mtt]:
	length += item
	exon.append(length)
	length +=1
    exonboundary = [str(x) for x in exon[:-1]] + [str(x+1) for x in exon[:-1]]
    exonboundary.sort()
    exondict[Mtt] = exonboundary
    out2.write("%s\t%s\n" % (Mtt, exonboundary))
blast = fs.readlines()
for line in blast:
    Ac = line.split()[0]; Mtt = line.split()[1]; sseq = line.split()[13]; sstart = line.split()[8]; send = line.split()[9]
    if Mtt in exondict.keys():
        qlist = makelist(line.split()[6], line.split()[12])
        if int(sstart) < int(send):
            slist = makelist(sstart, sseq)
    	else:
	    slist = makelist(send, sseq[::-1])
	    slist.reverse()
        exon2pos = [i for i,x in enumerate(slist) if x in exondict[Mtt]]
	Ac2pos = [qlist[counter(i,qlist)] for i in exon2pos] #Find nearest position on the right if position = "X"
	Acexondict.setdefault(Ac, []).extend(Ac2pos)
SNP = f1.readlines()
for line in SNP:
    contig = line.split()[0]; snp = line.split()[1]
    if contig in Acexondict.keys():
        region = range((int(snp)-34),(int(snp)+34))
        position = [x for x in region if str(x) in Acexondict[contig]]
	if len(position) >0:
	    out.write("%s\t%s\n" % (contig, snp))
f1.close()
fs.close()
ft.close()
out.close()
