# Supplementary material for: Development of high-throughput SNP-based genotyping in Acacia auriculiformis x A. mangium hybrids using short-read transcriptome data
Source: BMC Genomics. 2012 Dec 24;13:726. doi: 10.1186/1471-2164-13-726 (PMC3556151; doi:10.1186/1471-2164-13-726)
Supplement: Additional file 3 — Python scripts used in SNP detection. This compressed file in tar.gz format contains six Python scripts used in SNP detection. The title of each script is the same as the title that appeared in the text. [file 1471-2164-13-726-S3.gz › merge_scaffold.py]

#Usage: python merge_scaffold.py -m AAAM_200fil.dat
#Function: Extract the longest orthologous sequences from two datasets using filtered Nucmer alignment results
#Automatically locate the sequence file using the destination from nucmer file
#Modified to extract only reference that match to one or more queries but not two or more references that match to one query. 
#This script is written by Zhang Di and modified by Melissa Wong (melissawongukm@gmail.com)

from optparse import OptionParser
from os.path import splitext
from collections import defaultdict
parser = OptionParser()
parser.add_option( "-m", dest="fm", help="the nucmer coords file.")
(options, args) = parser.parse_args()
fm = open(options.fm)
out = open(splitext(options.fm)[0]+'_merge.fa','w')
files = fm.readline().split()
(ref,query) = map(open,files)
matchdic = defaultdict(set)
refset = set()
for i in xrange(4):
    fm.readline()
for line in fm:
    segs = line.split('|');
    tags = segs[-1].split()
    matchdic[tags[1]].add(tags[0])
    refset.add(tags[0])
print 'total unique ref tags in coords',len(refset)
print 'total unique query tags in coords',len(matchdic)
fm.close()
for (k,v) in matchdic.items():
    if len(v)>=2:
        del matchdic[k]
print 'those unique match',len(matchdic)
flag = False
#for line in ref:
for line in query:
    if line.startswith('>'):
        flag = line[1:-1] in matchdic
    if flag:
        out.write(line)
ref.close()
query.close()
out.close()
