# Supplementary material for: Development of high-throughput SNP-based genotyping in Acacia auriculiformis x A. mangium hybrids using short-read transcriptome data
Source: BMC Genomics. 2012 Dec 24;13:726. doi: 10.1186/1471-2164-13-726 (PMC3556151; doi:10.1186/1471-2164-13-726)
Supplement: Additional file 3 — Python scripts used in SNP detection. This compressed file in tar.gz format contains six Python scripts used in SNP detection. The title of each script is the same as the title that appeared in the text. [file 1471-2164-13-726-S3.gz › parsexml_biopython.py]

#Usage: python parsexml_biopython.py -f MtrcdsAc_blastxml.txt
#Function: parse particular information from blastn results in XML format
#This script is written by Melissa Wong (melissawongukm@gmail.com) based on Biopython documentation

from optparse import OptionParser
from os.path import splitext
from Bio.Blast import NCBIXML
p = OptionParser()
p.add_option("-f", dest="f1",help="blast results in xml format")
(opt,args) = p.parse_args()
result_handle = open(opt.f1)
out = open(splitext(opt.f1)[0]+'_2xml.blast','w')

blast_records = NCBIXML.parse(result_handle)
for record in blast_records:
    for alignment in record.alignments:
	Mtt = alignment.title 
    	for hsp in alignment.hsps:
	    out.write(("%s\t%s\t%d\t%s\t%s\t%s\t%s\n")%(record.query, Mtt.split(" ")[1], hsp.query_start, hsp.sbjct_start, hsp.bits, hsp.query, hsp.sbjct))
out.close()
result_handle.close()
