# Supplementary material for: Development of high-throughput SNP-based genotyping in Acacia auriculiformis x A. mangium hybrids using short-read transcriptome data
Source: BMC Genomics. 2012 Dec 24;13:726. doi: 10.1186/1471-2164-13-726 (PMC3556151; doi:10.1186/1471-2164-13-726)
Supplement: Additional file 3 — Python scripts used in SNP detection. This compressed file in tar.gz format contains six Python scripts used in SNP detection. The title of each script is the same as the title that appeared in the text. [file 1471-2164-13-726-S3.gz › pileup2consensus_bwt.py]

#Usage: python pileup2consensus_bwt.py -f AArefseq_merge4bwt.pileup
#Function: Find the final consensus sequences from the consensus sequences of four Acacia parents. 
#This script is written by Melissa Wong (melissawongukm@gmail.com)

from optparse import OptionParser
from os.path import splitext
import re
p = OptionParser()
p.add_option("-f", dest="f1",help="Consensus sequences of four Acacia parents in pileup format")
(opt,args) = p.parse_args()
f1 = open(opt.f1)
out = open(splitext(opt.f1)[0]+'_consensus.pileup','w')
flag = False
consensus = []
IUPAC = ['K','W','S','M','Y','R']
IUB = set(IUPAC)
idict = {'X':['A','C','T','G'],'V':['A','C','G'],'B':['C','T','G'],'H':['A','C','T'],'D':['A','T','G'],\
         'K':['T','G'],'S':['C','G'],'W':['A','T'],'M':['A','C'],'Y':['C','T'],'R':['A','G']}
#use X to distinguish difference with N
def find_key(dic, val):
   return [k for k, v in idict.iteritems() if v == val][0]
for line in f1:
    l = line.strip()
    columns = l.split("\t")
    reads = columns[3:]
    pairAA = columns[3:5]
    pairAM = columns[5:]
    total = set(reads)
    total.discard('N')
    snp = total.intersection(IUB)
    totalist = list(total)
    total_str = "".join(reads)
    if reads.count('N') >= 3:
        consensus = 'N'
    elif pairAA.count('N') == 2 or pairAM.count('N') == 2:
        consensus = 'N'
    elif len(total) == 1:
 	consensus = list(total)
    elif len(snp) > 0:
        for i in IUPAC:
	    if i in snp:
                total|=set(idict[i])
                total.remove(i)
                consensus = list(total)
    else:
    	I = find_key(idict, totalist)
        consensus = I
    out.write("\t".join(columns) + "\t" + "/".join(consensus) + "\n")
out.close()
