# Supplementary material for: Development of high-throughput SNP-based genotyping in Acacia auriculiformis x A. mangium hybrids using short-read transcriptome data
Source: BMC Genomics. 2012 Dec 24;13:726. doi: 10.1186/1471-2164-13-726 (PMC3556151; doi:10.1186/1471-2164-13-726)
Supplement: Additional file 3 — Python scripts used in SNP detection. This compressed file in tar.gz format contains six Python scripts used in SNP detection. The title of each script is the same as the title that appeared in the text. [file 1471-2164-13-726-S3.gz › pileup2countSNP_101.py]

#Usage: pileup2countSNP_101.py -f AA_1013filmultiN.dat -p bwtconsensus.pileup
#Function: count the number of secondary SNPs, triallelic SNP, interspecific SNP and Ns within 101 bp flanking region of a SNP using consensus pileup file. The performance of this script has been improved. 
#This script is written by Melissa Wong (melissawongukm@gmail.com)

from optparse import OptionParser
from os.path import splitext
import re
p = OptionParser()
p.add_option("-f", dest="f1",help="Filtered SNPs pileup file")
p.add_option( "-p", dest="p1", help="consensus pileup file")
(opt,args) = p.parse_args()
f1 = open(opt.f1)
p1 = open(opt.p1)
out = open(splitext(opt.f1)[0]+'count.out','w')
out.write("contig\tposition\tlength\tsnp\ttsnp\tIUB\tN\n")
idict = {'isnp':re.compile("[KWSMYRXVBHD]"), 'snp':re.compile("[ACGT]/[ACGT]"),\
         'tsnp':re.compile("/[ACGT]/"), 'N':re.compile("N")}
tagset = set()
rlist = []
allSets = {}
for line in f1:
    line = line.strip()
    tags = line.split('\t')
    tagset.add(tags[0])
    columns = tags[:2]
    position = int(tags[1])
    snplist = "\t".join(columns)
    allSets[snplist] = set()
    allSets[snplist] = allSets[snplist].union(range(position-50, position+51)) #101
f1.close()
for r in p1:
    s = r.split()
    tag = s[0]
    if tag in tagset:
        rlist.append(s)
p1.close()
klist = allSets.keys()
for key in klist:
    key1 = key.split()[0]
    length = 0
    bases = []
    for r in rlist:
	if r[0] == key1 and int(r[1]) in allSets[key]:
	    length += 1 #total length 101
  	    bases.append(r[2])
    allbases = "".join(bases)
    a = len(idict['snp'].findall(allbases))
    b = len(idict['tsnp'].findall(allbases))
    c = len(idict['isnp'].findall(allbases))
    e = len(idict['N'].findall(allbases))
    f = a - b #true snps after removing triallelic snp; Assuming no quad-allelic snps
    out.write("%s\t%d\t%d\t%d\t%d\t%d"%(key,length,f,b,c,e)+ "\n")
out.close()
