# Supplementary material for: Development of high-throughput SNP-based genotyping in Acacia auriculiformis x A. mangium hybrids using short-read transcriptome data
Source: BMC Genomics. 2012 Dec 24;13:726. doi: 10.1186/1471-2164-13-726 (PMC3556151; doi:10.1186/1471-2164-13-726)
Supplement: Additional file 3 — Python scripts used in SNP detection. This compressed file in tar.gz format contains six Python scripts used in SNP detection. The title of each script is the same as the title that appeared in the text. [file 1471-2164-13-726-S3.gz › pileup2seq.py]

#Usage: python pileup2seq.py -f AA_1013filmultiN.dat -p bwtconsensus.pileup
#Function: Extract 101 bp flanking region (50 bp upstream and downstream) of a SNP using consensus pileup file. The output file is a CSV format file designated for non-model organism in ADT submission.
#This script is written by Melissa Wong (melissawongukm@gmail.com)

from optparse import OptionParser
from os.path import splitext
import re
p = OptionParser()
p.add_option("-f", dest="f1",help="SNPcount.out file")
p.add_option( "-p", dest="p1", help="consensus pileup file")
(opt,args) = p.parse_args()
f1 = open(opt.f1)
p1 = open(opt.p1)
out = open(splitext(opt.f1)[0]+'probe.csv','w')
out.write("Locus_Name,Target_Type,Sequence,Chromosome,Coordinate,Genome_Build_Version,Source,Source_Version,Sequence_Orientation,Plus_Minus\n")
idict = {'A/C/T/G':'X','A/C/G':'V','C/T/G':'B','A/C/T':'H','D':'A/T/G',\
         'T/G':'K','C/G':'S','A/T':'W','A/C':'M','C/T':'Y','A/G':'R'}
tagset = set()
rlist = []
allSets = {}
for line in f1:
    line = line.strip()
    tags = line.split('\t')
    tagset.add(tags[0])
    columns = tags[:2]
    position = int(tags[1])
    snplist = "\t".join(columns)
    allSets[snplist] = set()   
    allSets[snplist] = allSets[snplist].union(range(position-50, position+51))     
f1.close()
for r in p1:
    s = r.split()
    tag = r.split()[0]
    if tag in tagset:
        rlist.append(s)
p1.close()
klist = allSets.keys()
for key in klist:
    key1 = key.split()[0]
    key2 = key.split()[1]
    bases = []
    for r in rlist:
	if r[0] == key1 and int(r[1]) in allSets[key]:
 	    if r[1]== key2:
  	        bases.append('[')            
  	        bases.append(r[2])
  	        bases.append(']') 
	    elif r[2] in idict:
                bases.append(idict[r[2]])
  	    else: 
	   	bases.append(r[2])
    allbases = "".join(bases)
    out.write("%s_%s,SNP,%s,0,0,0,unknown,0,unknown,Plus\n" % (key1, key2, allbases)) 
out.close()
