# Supplementary material for: Development of high-throughput SNP-based genotyping in Acacia auriculiformis x A. mangium hybrids using short-read transcriptome data
Source: BMC Genomics. 2012 Dec 24;13:726. doi: 10.1186/1471-2164-13-726 (PMC3556151; doi:10.1186/1471-2164-13-726)
Supplement: Additional file 4 — Reference sequences used in SNP detection. This compressed file in tar.gz format contains a FASTA file of AArefseq (AArefseq_merge.fa). [file 1471-2164-13-726-S4.gz]

Archive with 1 entries (1 files):
- AArefseq_merge.fa
