# Supplementary material for: Development of high-throughput SNP-based genotyping in Acacia auriculiformis x A. mangium hybrids using short-read transcriptome data
Source: BMC Genomics. 2012 Dec 24;13:726. doi: 10.1186/1471-2164-13-726 (PMC3556151; doi:10.1186/1471-2164-13-726)
Supplement: Additional file 4 — Reference sequences used in SNP detection. This compressed file in tar.gz format contains a FASTA file of AArefseq (AArefseq_merge.fa). [file 1471-2164-13-726-S4.gz › AArefseq_merge.fa]

>AA_scaffold8750
GTCGTCCAGCCATGACAGCATCTCCTTCGAGAATCCCAGCAGCTCTTTCACATTCAACAGCCGCTCCTTCATCACCACTTCCCAACTTTNNNNNNNNNNN
NNNNNNNNNNNNNNNNNNNNNNNNNNNNNNNNNNNNNNNNNNNNNNNNTTTCTGCTGCTGCTGCTGACGATGTCGTCCCTTCTGTTCTTACAGCCTGTTT
CTTCACTTTGAAGAATTGCTGTAGCTGCTCAATCAAGCCTGTGTAAACCAGCATAGGTCGGGTGATAGATAAAAGATCCTCACTCTGCCCTGTTTCTGTG
CTACTTCCGGATGATTGCACTCTCTCAGGTGTAGAAGAACTGGAGGAGCGAGAATGAGTGTGCTGCATATATGCATGGTAAATACCACGCTGCAAGAAAG
CACGGCGGTGGTTCAACCAGGAGTCGTAGGACTCTGAGAGGAGTGAGTTCACCATCATGAATTGGACAGTTTCTTCTGCCCCTATTGAAGGTTGTGGTCC
CGGTGGAGTAGAGGGTCTGGGATCTGATGTAGAACTAGTTATGTACGACGACACGGCCCTAGCCATGGTACGACGCTGGGAAGGGCTTCCCTGATCAAGG
AGATGACGTGCCATTTGAATCATGAAAGGAAGGAACCGAGAGTTACTTTCCCGTCCTCCGCCTCGGCATTCCGCACTGAATGATGCTCCTGTGGCAAACC
GAGCAAGCATCAGAACAATGTCGTAGGTTAAAAGGCGGAGCCTGCTTCCATCTGCCCTTCCAAGAGCGTTGAGGTTGTCCCAGTACTGGTCAACATAGCG
AATATACTGTGCCAGTGGAACAGATGGGCCTCTAACAGGGAACAAAGAATTGCATAGAGATTCATTATTTCTAAGCGCGGCCCCCTCCCACTCTTTCTTG
GGGTTTCTCAAGGCAGCATCTGCTCTTTTGGCCTCCTGATGGCACTGGAAATGAATGACATTGAAGTAACTTACAGTAGTGTAAACACATTCTCCACGGG
GATTTCCCGATGCACCTACACCTAGATTCACACGCTTGCTGTAAGAGTAAACGCCCAGCAAATCGGTGGGTCGTAAACTATATCCCTCCCGGCACACCAT
GCAAGCCAATCCATCCTCCTCCTCCTGCACATCCTCCAATCCTTCAAGGACTGGCCTAGAGAGAACAATCCTCTCACCTCCATCTGATGAAAGTTCCTGG
CGCATTCCAAGCCCCTGAAGCAATTCCTCTCTCTTCCGAAGAGCCCTGCGCCTCATTTCATCCTTTGTTTCATGTCGCAACTTGATTACTTTCTCTCCCA
AGAATCCATCTCCTTTTCCTTCCTTGTTAGATAGTGTGTCCAACAAGTTCTCAGCCCTTGCTCCAATCTCATTTTCTCCAGAGACACCCTCCAGGGCATG
CAGCAAAGGCAAGACACCTTCTTCATCAATACACCTTTGAGTCGGGAGATGCCCCATTGACAAACCTCTCAGCATAGACAGTATAAGAGGCACAGACGGC
AATTTTAGGCCCGATGCCCATTCAGCACTAGTCTTAAAGCCAGCCTGCCCTGTATTGCCAAAACTATTCTTCAGATGTCTTATTGCAGTTCCGGTTATAC
CCTTCTCTAGGATTATGTCCTTCAATCTCTCTCCACAGGAACTTGTCTTCAGTGACTCCGAAACCCTGACAAAGTTCTCTAATGTAAACCTCTGCTTTAA
AGCTTGCTGAGCAATGCTCTCATCTTTCACATCGTCCAATTGTTTCTGCAAATGATCAAACGCACCCCAATCTTGCAAGTAAGGGCTAAAATGTTGGATG
AGAGCATCCATTGCAGCAGGTTCACCATATGTCAAATAGGGCAATATTCGAGCAACCATCTCCGTGTTTCTCTGCTGTTTGTTTGATTTTTTGAGGCCCA
ATGGATGTGACAATCTCTCCAAGAACATAAGAACTATTTTCTTGGCCTGTTCACCCGTTCCTGCTTCTTCACTAGTGACAGTAAAAGCACTTTGAGTTAT
GCTAATATTGTCACTTTCATTTGCTTCTAATGTCAGGCTTTCAACAATCAAAAGTATCCCTTCGGCTGGCTCCATGGCATCAACAGAGAAAGCCCTCCTA
GCTGTCTCAAGCAATAAACCCAAGGCTCCCAGCTTCAACAATGCCCGTCTGTTTTCTCTTATCTTGCAACAGTACATTAGCAGATTAAGAACTGCAACCA
ACTGCTCCTTGTTGGACTTAAAATCATCTCGTAGACGCTGAATCATGCCCAACAGTATCTCCAATCCGCCACACTCACGAACAGCACCTGCTATGGCAAA
CTCAACCTCTGGATCCNNNNNNNNNNNNNNNNNNNNNNNNNNNNNNNNNNTTAATCATAGGTTCAGTAGCTTCACCATCCAATCCCTGAAGTCGATAAGT
CACATTCATAGGTGGGCAGTCTCTGGACGTGGTAACTGCATTTGTTGACAATAAGGTAGAATTAGCCACAGTATTTGAAGATTGATTTGATTTCTTCCAC
ACTTGCTCATAAACTTGTGCAATGCTCAAATCAAGAGAGATGATGTTGCCAGCAACTAGCAGCTCCATTCCATAGTCATCCTCAAGGAGACCTAACAGAT
CCAACTGATGGCAGATCTTATTCTTGACATCACGCATCAATGGACCAATTTCAGCACTTGAATACGGATTCTTAGTCATTGATCCCCTAATAAACTCTTC
TTGAGTATGAGCCTTGTTCAAAACCAACAAATATACAGGCTCTGGTTTCGAGGGGCAGATCAGATTGCAGAGTTGTTCTAAGATAAACAAACAAGTACGT
CCCTTACTCTCCTCTCCATGTATTTGCAAACCATTTATGCAGGCCCGAATGAACTGCCGCTTGTTTTCACTGCTTTCCAGCAATAGACTATCTAGAAGAT
CCTTCAAAAGCTTATTGCCATCGCTTATCAACTTTGTCTTTTGTACTATCAAGCCACGAATTACAATAAGTGCTTCAAGTACTTCAGAAAGTAAGTTGTC
CCGCATGAATCTGGATCTGACATTTGGAACTTCTAAAAATTTACCAAGAAGTTCTATGAGCTTGTGAAGGATAAATCCCTGAGATATATCTATATGCAGA
CTCCTTTCCAAAGACTCCACATCATTAACTTCTCGAGTAATTAGAGTGCAGATTGTCCGCAGGCATCCCTGAACAGTCAAGAATAAACGAGCATCTTCTG
ACTCTATCATCTTGAACAGCAGCTCAAAATATTCTGCAGCACTCTCGCCAGCAGGCAGTGTTGCAGGTAATAAAGAGATGAGTAAGTTTAGCAACCTAAA
TCGCCTGGATGAACTTTGAGCACAGAGTAAGTTTATCAGCATACACATCTCTGACCTAATTGATTGAGAACAAGCACTTAAAACAAGTTCTTTAACCCAT
GATCCCAACTCAAATGCTGATAAGTCACTTTTGGCTGTCTTGCAAACACGACGCTTCCATCTCAAAGCATATTTAAGGGCTAGGAAATCATGTTTTTGGG
GTCGTGACCTTTGACCAGCAGATTTGACAGCCTGAGACACTTTGTATTGCCTTCTAACAAAGTCAATATAGGAAGCGCCCCTCTCCCACTCTGAATAGCT
CAGTAACTGAATATCCTGAGTTTTAGGTGTCGCGTCCCAATTTCTTTCTGATGAGTCTGGAACTGACTTACTCCCACTGACATTTGACAAAAGCCCAGAT
GCATTTGTATTACTTTCATCCTTTGTCTGCACTTGAGACTTCCCAAGGCCTTGCTCTTTCTCTGGTGTATCAGGTTTTGGAGGTGTACATGCCTGAGATA
TAATTCTCAGGCAAGGAAGAATGACATGTTCAGATATGGCAGGATGCTTGGCACCTAACTTAATGGAAGAGAACAACAACTGAAACACAATACGTAATCT
TGATTCCCAGAATTCATCAGCTAAAGAACACACCTCAGAGAGTAATAGCATCTCTTCACGTGTAGTGACAGCAATATCCATGGAGCGATGATGCTCAAGG
CAGTACATAACCTTCTTTTGTATCAAACTGTTCAACTCACTAATTGCATTTACATCGCCCTCTGATAGAGAACAAAGCACTGCTCTTGCTTGGACACGGG
CAGCTTTGGGACCTTGATGAATATTATTTTCAAATAACTCAGACAGAATGCCAGATGAAACAAGTTGCTTCTTGGAATTTGGATGCCTTGCCAAAACTTG
TAATACTTCTAGACATTGTGTTACAAAAGTAGTCGCACAGCCATAACAATTATTTGGTGATCTTGAAACCACAAATCTTGAAGCTGCTCCATTATCAGAA
TGCTTTTGGTGCAAATAATTCATCAGCACCTTCCGCAGCCCCTGGAGTGTCTGCACACTTTTGCTCACAGAATCAAAAGCTGCTTTGCACTTCTCACCAT
ACAGGACTCCAAGAAGAGCAATTTTTCGATTGATTTTACAAGAAGGTCCAGGAAGAGATACCATCATTTGTTGCACAGAGTCCTTCTGTTGTGAGTCCAT
ATCATTCTCACCAATGCTTGAAACAATTTTAAGCAAGGGCTTCTTGAAGCCCAAGAGTTGTTGGTATCGCCTATGAGCATTCTCTGACTCAGATTCTATG
GCTGCCAATCCCCTCTTCATATCTTCATCATTTTCCATATTATCAAATGTGAAACTTGGCTTTGCCATGAAGTTGAACTCAAACCGCCCATATTTGCTGT
ACCCACACTCATTACATAGAAAGGAATCCAAATTCTCATAATTGATGTTGCGGCATTGCCTGCATTGATATGCATTTTCATGGCAATTGCTACATATTCC
ATGCTTATCAGTGACTGGACGACTACATCGAGGGCATTGTAAAGGTTCAAGAGACAATGCCTGAAGATTTTCATAGAACGAATCCAGTTCAATCATGAAG
TTACAAGCGGTGATAGGAATGGGGAATTCAACTTTAAGTTCAGTCTGATTAAAAGCAAGATGGCAACTTTTTGCACGCTTCCACAAAGACCAGTTATTTT
TTAACTCTGACAAATCAGCAACTGGCCGATTATTGTAGTACAGGTTCAGAATCTTAACTGACTTTGACTTTCTGGCATCGTGAACATTCATTGTTACAGT
CTGGATCGTGTAACTCCCAGTGCATTTCACTATAATGCGGTTGTCAGTGAACTTTGTTTCAGATTTTAGAGATTCTAGCTTCATCCTGCTGTAAGGTACT
TCAGGGGAACTGCAGGCAACACAAGGTTCACTCTCAAGATAGTATCCATCAAATTCCACTAAGCCACTTAATGTATTATATATGCGGGAATTTGGATGAT
TCGCTAACAGCTCATTCTGCGAATGGAGAGTCTCAAAGATGCACCTAATCACATCAGGGGTCAAGCATCTGTCCAAAAGTTCAGAAATCTGATTCTTTGA
GCCCATATCAGGGGATTTTCCAAGCAACCAAATTACAAGTTCTGTGTACTCCACAATATTCTGGCCATACATTGGTAGGAACTTAACTTTCTGCAAGAGA
GCTGTTAGCAAGATTTCCTTAAATGACTGCTTAGCATGATGCCAGACACCATAAAGAACTAATTTAGCCTCTGCACGAACAGTACTGGAATTCCACTCCA
TAAGAAAGCAGTCTATAAACTGCTTTGCGATATCACCACCTTTGACAGTGAAGACATCTACTGCTGCTTCCATATCTAAATAGGACTTCTCCAAACCAGA
CTCAGCCCCATCTTCACCTTTCTTTTTCTTCTTTACTTCCTGAGATAGGGCACCTGATTTATTCGAGCCTGTGTCTCCAGATTCTGTTTTCTGGGAAACA
AGGCCAATATCTTTTCCAGTATAGAAGGCCAAATTCAGAAGTTTGAGAGTCTGAATAACAGATTCCTCTCCAAGATAAAACACCCCATCCACAAGGAAAG
GCAGAATGTCTCCATGCCTTAAACAATACTTTTGCCAGTTCCGGGGACGTGCAGCTGCTACTTCAGCCATAGTAGAAAGGCACTTCACAATCTTTACACT
TCTCTCATATGGAATTGAATTTTGAAAACCGCCAGACTTGTTTACATGCTTATAAAGTCTCTTCACTTCACTAGAGAACTGCCAAGAGTCCCGGACACTG
TAATAATGAGACTTGCTACCACATAGATGCAGGAAAAGTCTCCTGGCGTATCTTCTAACAAAATTTGTATGAGGATTATTAATGTAACTGCAGAGAACAT
CTTGATATCCATCTAACTTCAAATCCTTCCCATGTGACATCTTGAAGACCTTTTCTTTTTCCCCACTTTTGTCATGCTTTTCTGGCCGAACAAGGGTATA
AACAAGACGAAAAGTATTCTCAAGCAACAGCCTGTGGTAGTCCATAAATATATCTGTTCGATGTGCTTTGGCATATGAATCAGAAAAGAATGGCAAAAAA
TTTCCTGCAGGTAAGTCTCTACGTACTGTTAGTAGAGCCCCACAGCCAGGCCCAGCATTAAAATTAAGTGCACTTTCACTGCTAGCAGGAGACTTGAAAA
CATTCACTAGCTGCTGCAATATATCCATCAAATAATTAACAAAAGATTGCTGCCTAAGAGAATCACAAGCTCGATGCAGCTGCAATTCAAAGTCACTCTT
ATCATGGTCATCTGCTGAAGGCTTGGCGGCCCCAGTAGTGGGCAATGGAAGCTGGATGACATTTTTATCATGTGTGTCCACAGTTCCACTCTGCCTTGGC
ACAGAATTATCGCTACCAGGCTGATGCCAATTTCTAAGCATCAATGTGAAGAACATGAAAACAAGGATTGCAACTTCCCCAAACAATGAACGGGTTTTTG
CCACAAATGGTTTGTTAAGATTAATCTCATCTAAAAACCATCTGATCAGCTTCTCTAAATCTAAGCTATCAGGCTTTGAGCTGTCTATAAAAGGTCCACC
CACTGCAGATGACAATCTGTAGAAAAGCTGCATAACAGGAATTGCCCGCACTCCTGAAGTTGTATCCATCCATCCTTTCAATTGTTCAAGAAGCTCAGAA
AGAAGTAAGGAGTTTACAGCTCGTTTCGAAGCAGAAATTGAGACAGGATCAGTCAATGAAGCAGCAAATTCTCCTGAATCATTAGGTTCCAAGACATGAA
TTGATGGAGAAGAATTATGCTTGCTGCCATCAGCTGAAACAGGCATCAAGTTAGGGTCACTAACATCAAGAGGCGTGAAGTGAAATTCATTGCCATCTCC
CACTGAATCTACTTCAATTGGAATTGCTGTCATAGGATGATCTCTAGAGTGTGGCGGAGGGAGTCGGTCTGCACCAAGTACTTCATAGCATGCCTCACAC
AAGTCAAAATCAGGACAAACAGTACAATGCCACCTTCGCCTTAATATAGGTACAGTAGAGCAACCATCACAGCAGTATTGAACAGACGAAGTTATAGAGT
CTTCTTCAATCACGACTTGGTTATTTCCACCACTAGCATCTGTAGCCCCAGGAACAGACACAGCACTCTCAACAGCATCATCTGTAGCTAACATGGTCTG
CTTTGGAAAAGGGACCTGGAGCAATCTTGAAGATATGGCCAAACTGCTGGCAGTCTGAACAGCCTCATTGGAAGAAAATAAAAGTTTATTAAGTAATGCA
ACAGCAGGTGCCACAGAGTGCTGTGGTACATCCTTTCCATGTAAAGCCAAGCATTCAGCGTAGCAATAAATTAGTTCAACAGCAGACATAACTATGTTGT
TCATAGTTTGTGTATCAGGCTGCTCAAAGTCCAAAATTCCCCACAGAACTTGCATAAGTGCATCCACCACTGCAGAACCATTTGTTTCCAGAAAAGTTGC
TAAATTAGAACGCCGTTGCAATGCAATTTTACAAACTGCCCACATCTGGGCAGTGAACTCTTCAATGATCCAACTTCCTGTACTACCACCTGTCCCAAGC
CTAGATGATAGTATTGAGGCTGATTTCACCACCCCAAGAAGCCGCATGGTATCCTTAACTTGATGGTATATCTCTTTCTTAGGAAAAACAGCCTGTAAGA
CACAACAAGCAGAAGCCTGCAATACTGGCTCACGGTCCCTCTCAAATATTATTTCAAGTAAATGCTTGCACTTGAGTTTGCTGAGCTCAGTTCTTGCTTC
CTCAAGCCTGGAGCACCCTTGCTGCCTACATAACGAATAGAACTTCGTAATAAGCTTAAGTCCATCAGCTATTGCCTGCTCCTGAATAGGTGCAGATTGC
ATTGATCGGCACTTCTTTCCAGATCCAGACACAGAAGAATTCAGACCAAGTGCCCTTGCTTCCATATCCAAAACAGCATCCATTTTCTCTTTCCAACCAA
ATTCATCTTTAGCTCGTCCATAAACTTCAAGGGAATCTATTCTGGGAAGTGTTGTGCCATTGAAGGTTGGCCCCACAGAGATTGTAAATTCTTCATCAGC
AAGGAGTGACTCAGCAACAGTAAATGGAATATCATACCATGACCGCATTCCTTCATCTAATTTTATAACCCTCTGGAAAATAGAAATACTTGAAGGTATG
TGGCTTGCTGATGTATTTCCCACATGAACTCGAAAGCCAACCATGACTATATCAGGGTTTGAATTGAAGACAGATATCTTGAAACCTGCCGGGCTGGGAC
TTTCAAGAAAACCATCCTCGTTTCCTAAATTCTGTTTTGCTCCTTCAGAATCACCATTTCTGATAGCATCACCGCCCAATTTCACATCTGACGTAATGCA
AACAGTTTTCTCAAAGAAATCAAGAGGAAATTCAGGATTTGTACCAGCATAGGATTTACTGAGGATAGAAGATCCTAATTTCTTAACTTTCTCTGATGCT
GCACTCATACCAGCATCAATGCCCAGAGGGACATGTGAGTATATTTGAAGGCTACCATCATCATGCAAGACAAGACAGTGTATTTTATCCTTTGACAGTG
GTTTGTAAGCTGTCGTCCCAACTATAGCTAAGGTTGAACCCACTGGGTGCCGCATGCTCTGTGCAAGTATTTCACGTTCCCCCATTGACACAGCAAGTGC
AGAATTTGATTTACCACTTGATATGCAGACAAATAAGCCACTACCAGCCACCAATTCTTTCCAATGATGTACTGCGGCTGGCCGTAGGTTCCCATCTTGT
TCCTCATATACAGAAGACATATCAACTAGAGAGGCAGCATCAGAACTTAATCGTCCAATCACTGTGGTACCATCTTGAAATGATATAAAAAGTAGTTTAT
AAGTTGAAGAGAAGTACAATGATGAACCCTTTGCATGAATTTCTTTACCCTGAAGCTTTACAATTTCATTCAATGGCATAGCCCCAACATTCCCTTTGAC
AGATAATTCCAACCTGAACATGGAAGCATTTTCTGCAAGAACAATAAGAAACATTCTTCCCTGGGGAGCCAGATAAAGAGTAGCGTCCACAATCATATTA
TCTGGCAAAGTGAAGTAGTGCACTGGACTGATATTGTCCAGGGACAGATCATATATTTTGACAAATCTGTTAGTCACAACCATTAACTGAACCTGTGAGC
CTGGGACCCAATCCACACGTCTAATATATGCACCTTGCAAAGCTAATTCAACAGCAAGTCGGTCAATCACTTCACCACGAGGATTTAACGTGAGGACCTG
GCAATCTTCATAACCTGCTACCACAAGATAATTCTCCACCACAGGGTTGAAAGCAAGTTGTACAATTTCAAAGCGAACAACATTTTTAGAAAGTGGTTTT
ACATTGGTCTTGTCAGCCGTGACAGGCGCAATGGTTGCTTGTCCAATTAACTGACCAACATCAAATATGGCAACCTTGTCGCCTTCACCAACAGCAAGTC
GACCTCGTTGGCTAACACTCAGCAATGACTTGACAAGAGAACCACTTGCTAAATGTGATTTAAGCTCCTTGGCATTTGAATAATCAACCTTTATCTTAAG
ATCTAATGATCCACTTTTATATGCTTTCTTCAGTTGCAAGAGATCCACACCATAAGAAAGCACCTTATCTTCACCCAACATTATTTTTTTATCCTTTAAA
TGGTCAGAGTCTCTTCTATTGATTATAGATGGCATCAATGACGTGCAAAGATTGAGTACTCTGCTCTCAATATCAAGTTCCTCCAGTAACGGTGGAATCC
CATCTTGAAGCTCTTTTGGGATAGACAATTTGAGAGAATTATCTACATCTGAACAGATGTCCTCTTCAAAATCTGAATCACTATCTGGCAGCTGATCCCC
ATCCTCGGAAAAGGGTAAAAATGACTGCAAAGTATTAGTACTTCTAACAGGTGCACTACTACTTCCAGTGAATTTCCGAGGTTTCAAACATTGACAGTTA
CTACCTCTGACACCCCCAGCTCCACAGTCACAAAAGAACCGACTCGAGCGGGAATAAACAACACGATGGCCCCGATGACAAACCTTAGCACAAACAGAAC
AACAGCCTTTCGATACCGTCAGGTCACATGTATAGCAAAAGTACCAATGCTGTTCCATAAAATTACTTCCACTAGATGTAAATGTGCAGACTTTAGAGGC
AAGCACCCTTTCACTGTTGGCATCTTCATCCTCATCTTTATCTATGCTAACAACCTCACCATCAGAAGTTGCATCATCCTCATCATCATCAACAGAAGTT
GCATCACATTCAAGAGAGGCTGATCCCCCTTCCTGATTGGCAGAAAGAACGAATGTCTCAGAGTTCTTCCTGGATCCTGCTGGTCCAGCAACATGGCCAG
CCCCAACAGAAGTGCCTGAAGAACCTTTGCTAGTTGTTCTTTGTTGGGAGATTTTACCAGAACCACAATCACTCAATACATTCTCAATGAAACCAAATAG
AAACTTCAGCCCTGGAAGCATATGTTCATTGCCCACCAACTTCTCCATCAGCATTACTGTCCTTGTCAGCAACAATTTTATCAAGTGTTCTCCTTTTGAA
ATTTGAACAATGAAATAGAAATATGACTTGGCAGCATGTATATCAAATTGCAAAAAAGCAGTATCAAGAGACAGCAATGCAGAATCAAAGATGTGGTGCA
GAAGTTCTTTTGATTGCTCAGAGGATGATGATACAAGACAAAGAATAAAATTCATTGTTGATTCCCTAAGGGAATTGGAGCACCCATTAGCAATGCTGGC
CCCAACTCCAGAATCTATTAAGCTGCCCAAAAGCCTCGTCTCCAACCATTTGGCTAAGTTATGTGTATCTTTATCCAGAAATTTTCTTTGCATCCTCCTT
CTGAGATCAGGAAATGATTCACCAGATAAAAGATCCACAAAAAAACCAAGAACCTTCACATTAACTGATTCAGAGTAACAGCTATCTAGAGAGTCAATCA
GAACCAAACAACCACCAGGATGCAACTGCAAAAGCTTGTTGATCTTCCCTGACACATTTTCAACACCAAGATAAAACTGGAATATGGCAGATTTCGAGGG
GTCATTTCTGAGGCTACTCAGAATGTCAATTATCTTGCTGATCATCCATTCATCAACTATGCCATCACTAACTCCTCCAGCATTGATGTCCCTTAGAAAC
CCTTCCATTTGCTTCATCAGAATTAAATTAGCATGAGTTGAACTTTCCATTTCTGCACTTAAGTTGTGATAAATAGAGTCACATTTCTCATGAATACTTT
CAAACATCCTATCAAACTTGATATTCATTACCATGTCAAGAATTTGTTGAAGGACCTCAATCTCCAAGTTATTCCTCCAAACATCTTGTATCTTAAGCAA
CCCATCAAGAGTAAAGATCATTCCCCTTATCCTAAGAATAGAAGAAAGCATGGTTGCAGTATAAGTAGAAAGATGAAAAGGAAAACCATGCAACAAGCAC
TCTGATGAGGTCAGAGATAGCATTCCTGAAGCTTTCCTCTGAACAGCAGCATCCAGCCTTGATAAAACACTAAGAACAGACTCCAGCTCACTTAGGTTAG
AGCCACTCCTCTGCAGAAGCTCATCCTGCAAGAACTTATCAATTCCAGTATGTTTGACAAGCAAGATTGGTGAAAACCCAGGAGTCAATTTCTGCTTGTA
ACTGAGGGTAGCAAGAAAAGCTTTCTGATGAATCTTCACATATTTGTTCAGCAAGGATGACAACAGGCCCACAAATGATGCAAAGTGCCCAGCTTCAATC
ATGGAAGAAATCATGCTTCCAGCAAGTTTAACATTTTTTTGATCCCCAAGAGGACCTTCGTGCCAGATAAGAACCTCTTTAGCAAGTGCATTGTCTTTAC
AATACCTCCATATGCCAACATTAATGAATGAAAGCGCCAGAGAAAGCCACATCCCATTTCTGAGAAAATCCCAACCTAATTCATCAATGTCTTCTGGTAT
GGATACAGCATCTAAATGTTGAAGCAAGCTCAGCATAACATCTGGAAAAGTAGTACACTTTCCAATAGCCTCATGATGGCCTAGAAGTGAATGACTGAAG
TGGAAAAAATGCAACATGTCAGATAAATCCAGAGAGACATCCCCACACCAAGGAATTATTGTTTGGTCAGCTTCAGAGCCAACAAAAGGAATATCCCAAC
AAAGACTGAAAAGATATCTTTCAACAACTAGATCTTCCAATGCTGATGCCTTTTTGCCTTTCCAAAATCCCAAAACTTGTGAAAAGACCATATATATGTC
ATTCCAACTCAGGTTTAAGCTTTCAATCGCCAAGTCATCCCTAGCAAGTGAAGGAGACCCTGAAGCATCAATCATTTGATCAGTCAAGCTACTAAGAACA
GCTTCCTCTCCATGGCATCCACCCATAATACTTTTTAATGCGTTGGATGACCAAGATGAGAATTGATCACTAACATTATAAGGTATAGATGACCCAGACA
ATGGGGCTTCCCTTAACTTAGAACGCACATCTAAAAGCAACGGTGTTGGACATGTATGTTGGTGAATTATCATATGACGAAGAATTAAGATCAACCTTGA
AACCACTAACGCCCAGCAAGTTAACTGTGTGCTATTCAAATCCAATGCTGCTTCAGAAACTTCTTTAAGTTTTGAGAAGATTAGGTTTGCCAAAACTGCT
TTTTCCTCTCTAGCTGACAAGTGAAATGCCATAAGAACTATCTCATTGTGAAACAATGCGGGAAGGGTGCCAATAAAATCCCTGACACTTGGACATTTTA
CACATGTAGATTTTGCCTTGTCAACAATGAAGGAAACATATGACTGATAAATTTTGGTTCTCAACAAACTATCAACAGATCCTGCCCGAGAAAACAATGT
GTGAGCCAGCAAAGTCAGGGTCCTATCATTGTAACTAAAGGCACCATTCTCTACAGTAAGGATTTTCTCCACAAGGTAGACTTCAAGCGAGTCAGCCAAA
GCATGGTGTGTAAGAAGGTTGTGCAGAAGATCAAAGCACAATTCATGAATTTGTCCAATCTTCTTGTCTCCATGCAAAGGAGTAAAACTATGAGACATAT
TATCTTCAGAACTGTCATGACAATTGAGTAGGGAAAGCAAAATGTCGACATGTCTTGTGCAGATCTTGCTGCATCCATCCTCATAAAGAGAATGATGCCA
TTCAGGAGAGAAGACAGAGGTTTTAAGAAAATATAAAAGCTCTGTAGCAGCTTGAATTGGTGTATTATGAAAGCTGGAGCTAGAAACTGCAGCAGCAGGT
GGCTGTTCACATCCATCAGCCGATCCAACAGAACGCCCAGTCTCACAGAAAAGGTCACCAAAAATAGCCTCATCCTCATGACATAAAGCATTTTCAACAT
CAGATGGGCAACTAAATTTTGCAGAATTAGACGATGACCTTTCCATTTTTGGCCACAGTTTTACTCCTTCAGAATGAAGAAATAAAACAAGCTGCATCAA
ATTGTCCACCCACTGGCTTGATGCAGGAAATATTAGTCTCAGAAGCTCTTCATTTGTGTATTTCTTTAGTAAAGAAATAGTCTCATTATGAACAATGCAT
GAGGGTAAATCATTCTGTATAGCATTGGAACTACCAGAAAGTTCCGCATCAAAATCTATCCACTCAAGAAAAACCTGAAGCCTTTGTCTCTTCAGATCAT
CAATGAGTTTCAGTGTATAAATGACACAGAGGGGGAAGTAAGCTAATGGAATCTTCAAATTTGAAACAGACTTGTCATATCTCCATACAGAAGAATCTAA
GCTTTCCATTATAGATGCTACAATACACGCTCGAACATTCTGAGGAACATTAGTATTGTTGAAAATAACTTGAACAATGTGAAGGAATTCTTCCACAAGC
AATAGAATGATGCTCTCAAAACTTCCCTCAGTAATAGCATGCATAGACACAAACTCAAATTCAACTCCAAACAAGCTAGACAAAGCATCAGCAAATGAAG
CAACTGCCTTCACCAATGAGGCATCGTACTCAACACATGGAACATCCTTATTAAGACTTCCAAGTAACTTGAAAATCCTCAAAGTGAATGAAAGTCTCTT
TCGGGAGCTCACACTTACTACCCTCTCATCAAATACATCTTTGACTTTTACAAGTTTATTGCACAACCAAAACAAACGAGGAACGTATTTCCCATGGGCA
ACTGCCCATTGCTGGGATATAAAGACCAATTTACTGCAATCTTGACAATAAGTAGATCCTTGCCTATCAGGCAGCACATGTTCAGAAGCTAACGTCTTTA
GAAGCCAATCCAAGGTTTTTCCTTCCTTTGAGAATCTCAAGCCTTCAAGATGGCATTTGATGTGGTCGTCCACAAAATCACAAGAAGCATCAACCACTGG
TAACATATCTACAAATGCGGTTGCAGACCTAGGTAGCAACATGTCCCCTGCCTTATCCATTTCATCTACCAATGCTATCTCTAAAAGATGAACCATGTTG
TCCTGAATCCCAAGATCATCGTCGTTGCACCCAAAAGCTTCCATGTAACAAACGGCAAATTCTATCGACTGTTGCACAATTGCAACAAGTATTGCTTCCG
CTTGCTCCACTGACAAGGATCGAGAAGCTGAAGCAATCGCGTACGCAAACAAAGAAACTGCCTGAATCTGCGAATCGTTCCACATTTGAAGGCCCAACTT
TCCATCTTCAATCACCTCGACGCCGCGCTTGAGAATCGAGTAGAAAGATTTAAGTCCTAACCTGATCGCATCGTCGGAGCGTAGGTTCTGTAAAAGATCG
TCTGACGACNNNNNNNNNNNNNNNNNNNNNNNNNNNNNNNNNNNNNNNNNNNNNNNNGGCGATGCAAATCAAGAAGTCGAGAGGTACAGAGTGGTGGTGG
CAGTGAAGGAAGAAGGCATGAGAAAAATGGGAGGGAGGAGAGAGAATAGACTTGTTAGTGAAAGTC
>AA_scaffold11148
CGGCGTTCCTGTGTAGCAAAGGTGATGACGGGGAAAGGCGGAAAGGAACGGAACAACATAAACTGATTCATCGTGTAACCTTGGACAAGAATNNNNNNNN
NNNNNNNNNNNNNNNNNNNNNNNCATGATCCAGACCACCGGAACTCCCAATCTCCACTGTTGCAGGGGAAGGGTTCATAAATTTGCCGGACCTTATGGAG
TCTCCGGCGCCAGAGTCAATCTTTCTGGAAGACTTTGGCCAGACGGTTGACCTGACCCGTCGTATCCGAGAGGTTCTCCTCAATTATCCGGAGGGAAACA
CAGTGTTGAAGGAGCTTATACAGAACGCAGATGACGCTGGTGCCACCAGGGTGAGCCTGTGTCTGGACCGCAGGTCCCATGGCTGCCAGTCACTATTGTC
GGATTCATTGTCACAGTGGCAAGGCCCCGCACTTTTGGCCTATAACAATTCGGTTTTCACGGAGGAGGATTTTATTAGTATCTCCAGGATTGGAGGGAGT
AGTAAGCATGGACAGGCGTGGAAGACCGGCCGGTTTGGTGTAGGCTTCAACTCAGTCTACCATTTGACAGATCTTCCCTCCTTTGTTAGTGGCAAGTATG
TTGTATTATTTGATCCTCAGGGTGTATATCTTCCAAGAGTTTCTGCAGCTAATCCTGGGAAGCGGATTGACTTCACCAGTTCATCTGCCCTCTCTTTCTA
CACGGACCAGTTTTTTCCATATTGTGCTTTTGGCTGTGACATGGAAAGTCCTTTCGCTGGAACTTTATTCCGGTTCCCTTTGAGGAATGTGGATCAGGCT
GCTGGAAGTAAGCTCTCAAGGCAAGCATATTCACCAGATGACATTTCCTCCATGTTTCATCAACTTTTTGAAGAAGGAGTTTTGACTCTACTCTTTCTCA
AGTGTGTACTGTGCATTGAAATGTATGTGTGGAATTCTGGAGAAACTGAGCCAAAGAGACTTTATTCGTGCTCTGTTTGTCCAGCAACGGATGATATAGT
TTGTCACCGGCAGGCACTACTTAGGTTGTCCAAGTGTATAAACACTAAATGTGAAGTGGATGCATTCTCATTGGATTTCTTAAGTGAGGCAGTACGTGGA
ATCAAAACTGAGAGGAGAACAGAGAAATTTTATGTGGTGCAATCTATGGCCTCAGCTTCTAGCAGGATTAGGTCTTTTGCTGCTACTGCATCTAAAGAAT
ATGACATTCACTTGCTGCCATGGGCATCAGTTGCGGCATGCATATCTGATAATTCAGTTTCTCTGAACAGTGATGCTCTTAGGAATGGTCGGGCATTTTG
TTTTCTTCCATTGCCTGTTCGAACTGGACTAAATGTACAAGTCAATGGATTCTTTGAGGTCTCATCAAATCGTCGTGGAATCTGGTATGGGGCTGACATG
GACAGAAGTGGGAAAGTTCGTTCCATCTGGAATAGGCTTCTTTTGGAAGATGTTGTTGCTCCTTCCTTTATGCATATGCTTCTTGGTGTGAAGGACCTGC
TTGGGCCAACAGACTCCTACTATTCGTTGTGGCCCATTGGATCTTTTGAAGAGCCATGGAACATTTTGGTTCAACAAATATACAAAAATATAAGTAATAC
TCCAGTTCTATATTCTAATGTTGAAGGAGGAAAATGGGTATCGCCAGTTGAAGCCTTTCTACATGATCAGGAATTCGCCAAAACCAAGGACCTTGGTTTG
GCTTTGATCCAACTGAGAATGCCAGTTGTTCATTTGCCTAATCCTTTGTTTGAAATGCTTTTAAAATATGATTTCAGCAAGGTGGTTACTCCAGTTACAG
TACGCCAGTTTATTAGAGAATGCAAAACTTGTGTAAATTTGAGCGGACCATTCAAGCTCCTATTGTTGGAATATTGCTTGGAGGATTTGGTTGATGATGA
TGTTGGCATGGAGGCATATGATTTGCCTTTGCTTCCCTTGGCCAATGGTGAATTTGGCGTATTTTCGAAAGCTTCAAAAGGAATTTCTTATTTCATTTGT
GATGAACTAGAATACACGCTGCTGCAGCCAGTTTCTGGTCGAGTAATTGATCAAAGCATTCCCTTCAACATATTTAGCAGACTTTCTGCTATTGCCAAGT
CTTCTAAGACCAACCTTACAGTTTTCAATATTCACCATTTTATTGAATTGTTGCCTGCATTTATGCCATCTGACTGGAAATTTAAAAATAAAGTGCACTG
GGACCCAGAATCCACTCAAAAGCCAACATCATCATGGTTTGTGCTATTCTGGCAATATCTAAGAAACCAGAGTGTAACTCTATCACTATTTAGTGACTGG
CCCATTTTGCCTTCTACATCTGGAGATTTATTAAGACCTTCCAGACATTTGAAAATGATCAAAGGAGACAATTTCTCTAATTCACTAAAGGATATTCTTG
TGAAAATTGGATGCAATATATTGAACCCCCGCTATGTGGTTGAACATCCAGATTTGTGTAATTATGTCTATGATGGTACTGCAGCTGGTGTTTTGGAATC
AATTTTTAGTACATTTTCCAGTGCTGGCATTCTGCAAACTTTTCTTGACAATCTAACAGCTGGGGAACGAAATGTGCTCCGCAAGTTTCTTCTTGATCCT
AAATGGTATGTTGGAGGCTCTATGGGTGAAGTTATCTTAAGTTATTGTGGGAAATTACCTATATATCAAGTCTACGGTGGNNNNNNNNNNNNNNNNNNNN
NNNNNNNNNNNNNNNNNNNNNNNNNNNNNNNNNNNNNNNNNNNNNNNNNNNNNNNNNNNNNNNNNNNNNNNNNNNTTATTTTTGGAATGGAGTTCATTGT
CAGATCCTCAAATATTGAAGAGGATATTCTGTCAAGATATTATGGTGTCGAGAGAATGGGGAAAGCACAGTTCTACAAGCTATACATTTTTGACACAATT
AGGGAGTTGCAGTCTGAGGTTCGGGACAGCATCATGTTATCTGTTTTACGAAATTTGCCACTTTTGTCTCTTGTAGACATAACTTTTAGGGACTTGTTGA
GAAATTTGGAATTTGTTCCTACCCATAATGGTGCTCTTAAATGCCCTTCAGTTTTATATGATCCCAGTAATGAAGAATTATTTGCATTATTGGAAAGTTC
AGATTGTTTCCCTTCAGGTCCTTTCCAAGAATCTGAGATTCTTGAAATTCTGCGAGGTTTAGGTCTCAGAACTTCTGTGTCTCCTAAGACTGTCGTAGAA
AGTGCCCAACATATAGAGCACCTAATGCATGAGGATCAACAAAGGGCATATTCAAGAGGCAAAGTGCTACTTTCTTACTTAGAAGTTAATGCATTGAAGT
GGCTTCCTGATCAAATTGCTGATAATAAACGAACAGTTAACCGAATATTATCTCAAGCAGCAACTGCATTTCGGTCTTGCAACACAAAATCTAACCTTGA
AAAATTTTGGAATGACCTTCGGCTGATTTCTTGGTGTCCAGTTTTAATTTCTGCTCCATTTCAGTCATTACCGTGGCCAGCTGTGTCATCAAAAGTTGCT
CCTCCAAAGCTGGTAAGACCACAAACAGATTTATGGCTAGTCTCAGCTAGCATGCGAATTTTGGATGGAGAATGCTCTTCCACGGCTTTATCATATAGCC
TGGGCTGGATGTCTCCACCTGGGGGGAGTGTGATTGCTGCTCAATTACTTGAGCTTGGAAAAAATAATGAGATTGTGACTGATCAGGTTCTTCGGCAGGA
ATTAGCGCTTGTGATGCCAAGGATATACTCAATACTGACTAGCTTGATTGGTTCAGATGAGATTGAAATTGTTAAAGCTGTTCTTGAAGGTTGTCGGTGG
ATTTGGGTGGGGGATGGATTTGCAACCTCTGATGAGGTTGTCCTTGATGGTCCGCTTCATTTGGCTCCGTATATTCGTGTCATTCCAGTTGATTTGGCAG
TTTTCAAAGATCTGTTTCTAGAACTTGGTATCCGTGAATTCTTGAAACCTTTTGATTATGCTGATATTCTTTGTAGAATGGCAGCTCGGAAAGGTTCCTC
TGCTCTTGATGCACAGGAAATTAGGGCTGTCACACTAATAGTGCATCATATGGTTGAAGTTAGCCTCTATCAACCAAAAGTTCAGATCTATCTGCCTGAT
ATCTCGGGCAGACTATTTCTTGCTGGAAACTTGGTTTACAATGACGCCCCTTGGTTACTTGGCCCTGAAGATCCTGATGGCTCGTTTGGTAATGCATCAA
CTGCAGCTTGGAATGCTAAGAAAACAGTTCAAAAATTTGTGCACGGTAACATTTCCAACGATGTAGCAGAAAGGCTTGGTGTTTGTTCTCTTCGCAGGAC
CTTGCTGGCTGAGAGTGCAGATTCAGTGAATTTAGGTCTGTCTGGTGCTGTGGAGGCTTTCGGACAACATGAGGCTCTGACAACAAGGCTGAAGCATATA
CTTGAAATGTATGCTGATGGACCCGGCACTCTATTTGAGCTGGTGCAAAATGCAGAAGATGCAGGTGCTTCGGAGGTAATACTTCTATTGGATAAATCTC
AATATGGGACTTCCTCTGTTCTTTCTCCTGAAATGGCTGATTGGCAAGGTCCTGCATTATACTGTTTCAATGACTCAGTTTTCAGTCCCCAAGATCTTTA
TGCAATTTCACGTATTGGCCAAGAAAGTAAACTTGAGAAACCTTTTGCTATTGGAAGATTTGGGCTTGGATTTAATTGTGTCTATCACTTTACGGATGTT
CCCATGTTTGTTTCTGGAGAAAATGTTGTAATGTTTGATCCTCATGCTAATCATTTGCCTGGGATATCTCCTTCTCACCCTGGCTTGCGAATTAAGTTTG
TGGGAAGACAGATTTTGGAGCAATTCCCTGATCAATTCTCTTCATTACTTCATTTTGGGTGTGACTTGCAACACCCTTTTCCTGGTACACTATTCCGGTT
CCCTCTCAGAACTGCAAGTGTTGCCTCCTGGAGCCAAATCAAGAAAGAAGCATATGCACCGGAAGATGTTGTATCTCTCTTTGATGCTTTTTCGCAGGTT
GTTTCTGAAACACTCCTATTCTTGCACAATGTGAAAAGCATCTCTATTTTTGTGAAAGAAGGAATAGGACATGAAATGCATCTTCTTCATCATGTACGCA
GAACTTGTATCGGTGAGCCTAATATTGGATCTGCTGCATCCCAAGAAATGTTCAACTTATTTAATAAAAATCAACAAGTTGGACTGAATAGAGATCAGTT
TCTGAAGAAACTAAACCAATCCATTGACAAAGATTTGCCTTATAAGTGCCAGAAGATTTTGATAGCGGAGAAAAGCACAGCTAGGAGTAATTTACACTGT
TGGATAACCACTGAATGTGTTGGTGGTGGGAATGGTCAGAAAAGCAGATCCACAGATTCCAATAATAACTCGCAATATTTTATTCCATGGGCATGTGTTG
CTGCATATTTAAATTCTGTTACGCTTGATGGAAATTCAAGTCACACTGTGGAGATGCTGGATAATCAGTCAGCGTATTCTGATTTATTTCAAGCTGTCAG
TTCTCCTACCCATGCACGGGTTGTTTTCGAAGGACATGCATTCTGCTTCCTACCCTTACCAATTAGTACTTGCCTTCCTGTACATGTAAATGCCTACTTT
GAATTATCATCAAATCGCAGGGACATCTGGTTTGGTTCGGATATGGCAGGGGGTGGAAGAAAACGTTCAGAGTGGAATATTTACCTTCTTGAGAATGTTG
TTGCACCTGCATATGGTCGATTGCTTGAGAAAGTAGCATTGGAGATTGGTCCATGTGATTTGTTCTTCTCATTTTGGCCTAAGATAATAGGATTAGAGCC
TTGGGCATCAGTAGTACGGAGACTTTACCAGTTTATTGCAGAATCTGGCATCCGAGTATTATATACGGAAGCCAGAGGAGGTCAGTGGATTTCAACCAAG
CATGCTATATTTCCTGATTTTACCTTCCACGAGGCAGTTGAGCTTGTAAAAGCATTATCTGGTGCTTGTCTACCTGTTGTCATGGTTCCACAGTCACTTG
TAGAAGGGTTTACAGAAATATGTCCATCATTGCATTTTCTGTCACCTAAGTTCCTCAGGACATTGTTAATCAGAAGGAAACGGGAATTCAAGGACAAGAA
TGCAATGATCTTGACTCTTGAATATTGCTTACTTGATTTGCAAATGTCTATGCAGTTTGATACTCTTTTTGGTCTGCCTTTGCTACCACTTGCAGATGGT
TCCTTTACAACAATTGATAAGAAGGGGGTTGGAGAAAGAGTGTACATTGCACGGGGTGACGAGTATGGCCTTCTCAAGGATTTTGTTCCCCATCAACTTG
TTGACTTCGGAATTCCTGAAGAAGTTCACAAAAAACTTTGTTACATTGCCAAAAGTGATAGCACAAATATTTCCTTTTTGTCATACCAATTACTTGAGAA
GCTTCTGGTGAAATTACTCCCCATACAGTGGCAACATGCAAGACAAGTTAGTTGGACTCCTGGCATTCATGGTCACCCAAGTTTACAATGGTTGCAACTA
CTGTGGAACTATCTGAAATCTTATTGTGATGACCTCTCTGTGTTTTGTAAGTGGCCTATATTACCTGTTGGAAACAATTGTCTGATGCAGTTAACTCCAA
ACTTAAATGTGATAAAAAATGATGGATGGAGTGAGAAGATGTCTTCTTTGTTGTTGAAGGCCGGGTGCTTATTCTTGAGACATGACCTGCAATTAGATCA
CCCTCAGCTGGAATACTTTGTCCAGCCACCAACAGCAAGAGGTGTACTAAATGTGCTTTTGGCAATTGCTGGGGAGCCTCAGATAATTGAGGGGATCTTT
GAAAATGCATCAGAAGGAGAGCTTCACGAACTTCGGAGTTTTGTTCTCCAGTCTAAGTGGTTCTCAGAGGAGCAAATGGATGACACACATGTTGAAATCA
TCAAACAACTACCAGTATTTGAGTCATACAAAAGCAGAAAACTAGTAAATTTGAGTAATCCTATGAAATGGCTTGGCCCTAGTGGTGTACGTGAAGATCT
TTTGAATGATAGCTTCGTAAGAACAGAATCTGAAATGGAAAGAGTCATTATGGGAAAATTTTTAGAGGTAAAAGAACCATCCAAGGTGGAATTCTACAAA
TATCACGTTTTCAACCACATGTCAGAGTTTATTTTGAAGGAAGAAGCTGTGTCAGTCNNNNNNNNNNNNNNNNNNNNNNNNNNNNNNNNNNNNNNNNNNN
NNNNNNNNNNNNCAGAAGTTGCTTCATGAGGATATCTCGATGAAGTCTGTACTTTCATCTTCATCATTTGTTCTGGCAGCCAATGGATCTTGGCAGCAGC
CATCCAGGCTTTATGATCCTCGGGTTCCACTGCTACAAAAGATGCTGCATGGAAATGCATTCTTTCCTTCTGAAAAATTCTCAGATCCTGCAGTTCTGGA
TATTTTAGTGAGCCTTGGACTTAGGAGAACTCTGGGGTTCACTGGTTTGCTTGATTGTGCTAGATCAGTCTCTCTATTGCATGATTTGGGGGATGCAGAG
ACATTGCAGCACGGGAGAGAGTTTTTTAGTTTTTTAGATTCAGTATCGCAGAAGCTTTCGAGTAAAGCTGAAAATAATTTTGGCCATCCACAAAGTGACA
TAGCTTTGAGAGAAAGTGGCATGATGGATGGTCCTGTTGTGTTTGATAGCTTTCACAAAACAGATGAGATTTTCCAAACAGATGGTAGTGATATTGATTC
ATNNNNNNNNNNNNNNNNNNNNNNNNNNNNNNNNNNNNNNNNNNNNNNNNAAGAAGAGTTTTGGTCTGAAATGAAGGTAATATCTTGGTGTCCAATAATT
TCTGTTTCACCTGTTTTGGGACTTCCTTGGCTAAATTCCGGTGGTAAGGTGGCATCCCCCACAATTGTTAGGCCTAAATCACAGATGTGGATGGTATCAT
CCTCTATGCATATATTAGATGGTGAATGCCACATGCCATATCTGGAAACAAAACTTGGGTGGATGGATTCCCCGAAAGTGGGTGTTTTGTCAAGACAATT
AATGGAACTATCTAAGTCCTATAGGCAGCTTAAGATTGATTCATTACTGGAAGCTGATTTTGATGTGCAGCTGCAAAAGGAAATACCATTCCTTTATTCA
AGGTTGCAAGAATATATAAACACCAATGACTTTGTTAAGCTGAAAGCAGAATTGGATGGTGTTTCATGGGTCTGGATTGGAGATGATTTTGTGTCACCAA
ATGTACTTGCATTTGATTCGCCTGTAAAATTCACTCCATATTTATATGTTGTTCCATCTGAACTATCAGAATATAAAGATTTGCTGATAAAGTTGGGTGC
CAGACTGGGTTTTGGTGTTGGGGACTATCTTCATGTATTACAACGGCTGCAGAATGATGTACAAGGGGTTCCTCTTTCATTGGATCAGTTAAATTTTGTC
CATCGTGTCCTTGAAGCCATAGTAGAATGTTGCTTGGAGAAGCCACTTATTGAGCCATTTGACAGTCCATTGTTGATTCCAGATGCTCATGGAGTTCTGA
TGCCTGCTGGGGATCTTGTTTATAATGATGCACCTTGGCTGGAAAATAACTCTCTCGTTGGAAAACATTTTATACATCCCAGTATCAGCAATGATTTGGC
TAGCAGGCTGGGCATACTGTCTATTCGATGCCTTTCTTTAGTCAGCGAAGATATGACTAAAGACTTACCATGCATGGACTATGATAAAGTAAATGAGCTT
TTGGCCCAGTATGGAAATGAGGAGTTTTTGATGTTTGACCTTCTTGAGTTGGCAGATTGTTGCAAAGCCAAGAAATTGCATCTGATTTATGATAAGAGGG
AACATCCCTGCCAGTCTTTGCTGCAACACAACTTAGGTGAATTCCAAGGGCCTGCCCTTGTAGCAATTTTTGAAGGAGCCTGCTTGAGTAGAGATGAAAT
TAGTAACCTCCAGCTCCTTCCTCCATGGAGATTACGGGGGAACACACTTAATTATGGATTAGGATTGGTTTGTTGCTATTCCATATGCGTCCTTCTCTCA
ATTGTATCTGGTGGCTACTTTTACATGTTTGATCCTCGTGGCTTGTCACTTGCTGCCCCTTCAACATCTCTCCCTTCAGCTAAAGTGTTTTCCTTGATAG
GTACTGACCTCACACAACGATTTAGTGATCAATTTAGTCCAATGCTCATCAATGAGAATGAATTATGGTCGTCATCAGATTCTACCATCATCCGAATGCC
TCTATCATCTGAATGCTTGAAGGACGGACCCAACAGATTAAGGCAAATCATTGACAAATTTATAGAGCATGGATCTAGGGCACTACTGCTTTTAAAGTCA
GTTTTGCAGGTATCAATACTGACGTGGGAGGATGGAAGTTCACGTCCGTGCCAGAATTATTCTGTTTGCATTGACCCACCATCTGCTCTTATGAGAAATC
CTTTTTCTGAAAATAAATGGAGAAAGTTCCAAATATCAAGATTATTTAGCAGTTCCAATGCTGCTATTAAGATGCATCTAATAGATGTGACTTCATATTC
TGAAGGAGTTACATCCATTGATCGATGGCTTCTTGTACTCTGCCTGGGTTCTGGGCAAACAAGAAATATGGCTCTTGATAGGCGATATCTTGCCCACAAC
TTGACTCCTGTTGCTGGAATTGCAGCACTTATATCAAGAAATGGTCATCACTCCAATCCTTCCTCCTCGAGCTCCATTATGTCCCCTCTTCCTTTGTCTG
GTTGTATAAACATGCCTGTTACTGTCCTAGGATGTTTCCTTGTATGTCACAACAGAGGTCGTTTCCTCTCCAAATACCAAGACAGGGAAACATCAGCCGA
TGTACACTTTGATGCTGGAAATCAGTTGGTTGAATCTTGGAATANNNNNNNNNNNNNNNNNNNNNNNTTTGTGACTCCTATGTTGAGATGGTTTTAGAAA
TGCAAAAGTTAAGAAAAGATGTTTCAAGTTCTTTTATTGATTCCAGTGCCTATCCTGCAATNNNNNNNNNNNNNNNNNNNNNNNNNNNNNNNNNNCTTAT
GGAGATCAGATCTATTCCTTCTGGCCATGTTCTAAGGCAAGTGATCTGAGTGATCAACCTAGTGATTGCAATATGACACCTTCAAGTTCAGCAGCCATTC
TCAAAGCAGACTGGGAGTGCCTTAAAGAGAGGGTGATACATCCATTTTATTCTCGTATTGTTGACCTTCCAGTATGGCAACTATATTCAGGAAATTTAGT
CAAGGCTGAAGAAGGCATGTTCCTTTCACAACCCGGGAATGGGAGGATTGGTGGTTTACTTCCAGCTACAGTTTGTAGCTTTGTAAAAGAGCACTATCCT
GTATTTTCAGTACCGTGGGAACTGGTAAAGGAAATCCAAGCTGTGGGTTTTCCTGTTCGTGAAATTAGACCTAAAATGGTTCGTGATCTCCTAAAAGTAA
CTTCAACGTCAATTGTATTGCGGTCTGTTGACATGTATATTGATGTTCTTGAATACTGCTTGTCAGATTCTCTGCAAAAAGATGATTCAACAATAGGTTC
CAGACAAACTGATGTTAGTAGCAGTTCTCATCCGGAGTTTAATATGCCCAACTCCCTTGGCTTTGCTACCCAAGGTACAGCCAGCTCTGGAGATGCACTT
GAGATGATGACAAGTTTAGGGAAGGCTTNNNNNNNNNNNNNNNNNNNNNNNNGTTGTTGTTGAAGATATTGGTAGAGCAGGAGGACCCCTTGTTCACAAG
AATGCTGTAACAGGAGACAGTCAAAACAGGGACCAGAAGATTATATCCATGGTTGCTGAGCTGAAAGGTTTACCATGTCCGACTGCAACTAACCATCTAG
TAAAATTGGGCTTTACTGAACTTTGGCTTGGGAATAAGGAGCAGCAATCATTGATGGTTCCCTTGGGAGCTAAGTTTATGCACCCTAAAGTATTAGACAA
ACCAATAATGGGTGAACTGTTCTCTAATCTCGCGATTCAGGCACTTCTGAAGTTACAGAATTTCTCTCTTCATCTTCTGGCCCATCATATGAAACTAATT
TTCCACAAAGATTGGGTGAATCNNNNNNNNNNNNNNNNNNNNNNNNNNNNNNNNNNNNNNNNNNNNNNNNNNNNNNNNNNNNNACTACCTAGTTCTGTGG
ATCAAGGTGGACCTTCCCCTGAATGGATTAGAACATTCTGGAAAACTTTAAGTGGTTCACAAGAAGATTTATCTCTTTTTACAAGTTGGCCCTTAATTCC
TGCCTTTCTTGGTAGGCCAGTTTTATGCCGGGTAAGGGAGCGACATCTGATCTTCATTCCACCTATTTTGGAGCATCCACCATTGATAAGTGGTGTTTTA
GAAAGAGAAACAGTCGTCAGTTATCTGGGTGAAGCATCTGGTAGTGATACTGTTGAAGCTCAGCTAATTGAATCCTACATTTCAGCTTTTGAAAGATCCA
AAACTAGGTATCCTTGGTTATTTCCTTTGCTAAACCAGTGTAATATACCCATATTTGATGTGGCATTCATGGACTGTGCTGCTTCATGCAATTGTTTTCC
TATGCCTGGTCAATCACTTGGCCAAGTGATTGCATCCAAACTTGTGGCAGCTAAGCAAGCTGGATATCTCTCTGAACCTACTAATATGTCCACTTCCAGT
TGTGATGATCTTTTTTCCTTTTTTTCTAGCGAGTACTCAAACGGCTCCAGCTTTACTCGAGAAGAAATTCAGGTTTTACGTTCACTGCCTATATATAAAA
CAGTTGTTGGATCTTATACTAAGTTGCAGGGTCAAGATCAGTGTATAATCCCTTCACATTCGTTTCTTAAACCATGTGATGAGCATTGTCTTGCTTATGC
CACAGATTCAATTGAAAGTTCATTTCTTCGAGCTCTTGGGGTGCTGGAGTTGCATGACAAACAGATCTTAGTACGCTTTGGCTTGCCTAGCTTTGACTGC
AAACCTCAAAATGAGCAGGAGAAGATATTGTTATATCTTTATACCAATTGGCATGATCTTCAATCTGATCAATCTGTAGTTGAAACTTTAATGGAAACTA
AATTTGTGCGAAATTCAGATGAATTTTCAACAGATCTCTTAAAGCCCAAAGATCTTTTTGATCCCGGTGATGCTCTGTTGATCTCTATATTCTCTGGTGA
AAGAGCAAAATTTCCTGGAGAAAGGTTTAATACAGATGGTTGGCTTCATATATTAAGGAAACTTGGCCTCCGGACTTCTATTGAAGTAGATGTAATACTT
GACTGTGCTAGAAGAGTTGAGTTTCTTGGGAGTGAGTGCATGAAATCAAGTGATGTGGATGATTTTGAATCAGACATGAGCAACTCAAATAATGAAGTAT
CAAGGGAAGTTTGGATGCTAGCAGGATCTGTTATTGAATTTATTTTCTCAAACTTCGCTCTTTATTTTAGCAACAACTTCTGTGACATTCTTGGCAGGAT
TGCATGTATACCTGCTGAATTGGGGTTTCCAAGTGTCCATTGCAAGAGGGTGCTTGCTTCATATAGTGAAGCTATTTTGCCCAAGGATTGGCCACTTGCT
TGGAGCTGCGCTCCCATTCTTTCTAGACAGCAGATTGTTCCTCCAGAGTATTCTTGGGGAGCTCTCCATTTAAGGAGTCCTCCACCCTTTTCCACGGTTC
TAAAGCACCTGAAGTTAATTGGAAAAAATGGAGGCGAAGATACTCTAGCTCACTGGCCTATTGCGTCAGGAATGAACATTGAGGAATGTACTTGTCAGAT
CTTGAAATATCTGGACAAACTTTGGAGTTCGCTTTTTTCCTCAGATGTATTGGAGCTACAGAAAGTGGCATTTCTTCCTGTTGCAAATGGAACACGCCTG
GTGACTGCGAACGCTCTTTTTGTGCGTTTGATGATCAATTTGTCTCCATTTGCTTTTGAGCTTCCTACAGTATATCTACCATTTGTGAAGATTCTAAAAG
ATTTGGGTCTTCAGGAGACACTGACCCTTTCTTCTGCAATGGATCTTCTCCTAAATCTTCAGAAAGTTTGTGGATATCAGCATTTAAATCCAAATGAGCT
GCGTGCTGTGATGGAAATTTTGAATTTTACAAGTGATCAGATTATTGAGGGAAACACACTCGATAGGTCTAATTGGAAATCTGAAGCCATAGTTCCAGAT
GACGGCTGCNNNNNNNNNNNNNNNNNNNNNNNNNNNNNNNNNNNNNNNNNNNNNNNNNNNNNNNNNNNNNNNNNNNNNNNNNNNNNNNNNNNNNTTGATA
TTTGCAAAATAAGATTTGTCCACCCAGATCTCTCTGAGCAAGTATGCAGTGTGCTAGGCATTAAAAAATTGTCCGAAGTTGTTCTAGAGGAAATCAATGA
GAACGAGCAGTTGCAGACTTTAGATTCTGTGGGATGCGTTTCTCTTGTGACTATCAAACAGAAGTTATCATGCAGTTCGCTTCAGGTTGCTGTATGGACC
ATTGTTAATAGCATGGGCAGTTACATTCCTGCAGTTAATAACCTAGCTTTGGATACGATACAATCCTTACTGAAATCAGCTGCCGAAAATCTGCAATTTG
TTAAGAATCTTAAAACGAGGTTCTTGCTCTTGCCCAAATTAGTTGATATTACCTGTGTGGGTAAAGATTTCATTATACCAGAGTGGAAGGGTGAATCTGC
ACATCAGGCTCTTTATTTTGTGGACAAATCAAAATCCTGTATTCTAATCGCAGAACCACCAACTTATGTATCAATTTTTGATCTCATTGCCATTGTTGTC
AGCCAGGTTTTAGGCTCTCCTACTGTATTGCCTATTGGACCTTTATTTGTTTGTCCCAAGGGATCTGAGATTTCAGTTGTTAATGTCTTAAATCTGTGCT
TTGACAAGAAAGAAGTTGAATCCACGAGGGGAAGCAGTAATTTGGTGGGAAAAGAAATATTGCCCCAAGATGCTCGACTTATTCAGTTCCATCCGTTGAG
GCCCTTTTATTCCGGTNNNNNNNNNNNNNNNNNNNNNNNNNNNNNNNNNNNNGTTCTCAAAATGGAGAAAAGCTAAAATATGGAAAAGTTCCTGAGGATG
TCAGACCATCAGCAGGCCAAGCTTTATACAGATTTAAGATTGAAATTGCACCAGGTGTTACACAAGTTTTACTTTCTTCTCAAGTTTTTTCATTTAAAAG
TATAGCAGCNNNNNNNNNNNNNNNNNNNNNNNNNNNNNNNNNNNNNNNNNNNNNNNNNNNNNNNNTTGGTGGGTGATAGCCTTGTAGTAAGCAGTAACAG
GCCTCATGTTGAGGTGCCAGAGATTTCGGGAAGGGGCGGAAGCAGTTCTAAGCCAATGAGAGATGTTCAGTATG
>AA_scaffold4098
CTCCACTCCGCATGTGTTAAATTCACAATTCACGCGTAAGTTCACACTACGCACGTACCGGACCAGAGACATTGTTTGCGGGTCGCATTCTGGGAAAGGT
CGGTTCTTCCTGTTTTTTTGCTTTTTTCCATCCTCGCGAGCTAGGCTTTCAGGGGCGAGCTCTCTATGTAGCTGACCTCGCTTCACTTCTCGGAGTGTCA
TAGCCTTGATCTCCGATTAGCTTAAATGATATGGCCTCCCCACATAATGTTGAGTTGGAGGCAGCGAAGTTTCTGCACAAACTCATTCAGGATTCTAAAG
ATGAGCCAGCCAAATTGGCTACTAAACTCTATGTGATACTTCAACACATGAAGTCAAGCGGTAAGGAACATTCAATGCCGTATCAAGTGATATCAAGGGC
AATGGAGACTGTTATAAATCAGCATGGCCTTGATATTGAAGCATTGAAGTCTTCACGCCTTCCCTTAACTGGTGGAGCCCAAATAGGACCTTCACAAGCA
GTAGGTGTTCCAAAGGATTCCAGGGTGAGCTTGGCTGAACATGATATGGCCAAAATGGAAACATTTGGTTCTAACCGGCCACCGGTTGCCCCAAGTAGTG
CAACTCCTGATTATTATCAGGGATCTGTGGCTCAGAGGAGTGGTCAGTCTTTTGATCAAGAAAGTCCTTCTAGTTTGGACTCAAGGTCTGCAAACTCACT
GTCACAAGACAGACGTGATACTGCTAACTGGGAAAAGCAAGGGAGTCAGAAGGATGGTAAGAAAGCTGCAACAAAGAGAAAGAGGGGAGATGCGTCTTCG
CCTGTGGAACCACATGTTGATGGTCCTTCTCAACTTGATTCCCGGAATACTGTTGTTAATGCAAGGAAGGGGAAAATGACAAAAGTGGAACCATCAGATG
GCCTTTCAGTTAAAATTGGTGCTTATGGTAAGGCTCATGGAGGGATGACAGTTACTGCTGGTGCATATCCATTGGCAGAACAAGCGTTTTCAAGTCCAAT
GCCGTATGGTGGCAGTCTTGAGCATGATGGGGGAAGCACAGCTACTTTAGCTGATGCACATAAAGTGGCACAGATTGGAAGGCAAAACAGTGCCACAGAA
TCGGCGTTGCCAAGACCAAGTGGTCCTCCCAGAGATACTGGAAAATCCCCTGTTTCTTCTGCACTTATATCATCTTCCACACCATTTAGAGAACAACAGT
TAAAACAGCTTCGAGCTCAGTGCCTTGTTTTTCTGGCATTCAGAAATGGTTTGCCACCAAAGAAATTACATCTTGAAATTGCATTGGGAACCACTTTTTC
TAGAGAAGATGGTTCCCGCAAAGAGCTTATTGACCAGAAAGGAAAATCACAGTCTTCGAATGAACCCAATAATGCGTCTGGAATGATGATGCCATTTGGA
GGACTAAACAATATGAGACAAACTGATAAAAACCCTTCTCTGTCCTCTTCTGCTGGAAAGATTCTGGAGGCTGATTCATTTTTAAAAGGGGTTGAGAGCC
CAAATATGATGGAGGACAAAGGTAACCTGCATTCTGATGTCCATGCACTTGTAGAAGAAAGGAAGCATCTACTATCCTTAAAGAAAGGAGAAGTTGAACG
ACAGATTCAAGAAAGAGTGGCTGCACAACCGTTTTCAAACCCAACATTTCAGCAGCATGATTCTGTGAGCGCTAGGGGTTCTTTACTTAATGCTCATTTG
GATGATGTTGACAATAACAATCTGCAGGCTGGAAGGTCTAATCAGGCATCTACTGTCATGGGTCTGAATAAGCCTGTGAATCCTGATGGCATTAACTGGT
CTGGAATTGTCACTCAGAATGACACTCTGAAGGGACCCTTACAGGTGTCTGCTGTTCAGCATGAGTTGCCTGTTGAGAGAAGAGATAATATTCCTAGTCA
TTTTCAAAATATTGGTAATAATAATGGGGGATCTGGGAATCACAATTCTGTTAGTCACTTGCCTTCTTATTCCTTAAAGGAGCATTGGAGACCTGTACCT
GGAACTGACAGTGATCCTCAGGGATTGACCATGTTGAAGGATGTGAATGTTATGGCAAAACATGTTTCTATGGAGCAAGAAGGGAAAGAGAGCTTTGCAT
CAGCTGAAATGCCAGCTTCTCCAAGATTTACAATGTCAGAGAAATGGATTATGGATCAGCAAAGGAAGAGGCTTCTAGTTGAGCAAAATTGGGTACGGAA
ACAACAGAAGACCAGGCAGAAAATTGCTTCATGTTTTGGCAAGCTAAAGGAAAATGTGAACTCATCCGAAGATATATCTGCTAAGACAAAAAGTGTTATA
GAGCTGAAAAAACTTCAACTATTGGATCTCCAGCATCGTCTCCGAAGGGATTTCTTGGGTGATTTTTTCAAACCGATTACATCTGAGATGGACCATTTGA
AGTCAATTAAGAAACATAGGCATGGTAGGAGGGTTAAGCAGCTTGAAAGGTTTGAGCAGAAAATGAAGGAAGAGCGTCAGAAGAGAATCCGAGAGAGGCA
GAAGGAGTTTTTCGGTGAGATTGAAGTTCACAAGGAAAGGCTAGATGATGGTTTCAAAATCAAGAGAGAACGGTGGAAGGGTTTCAATAGATATGTGAAG
GAGTTCCATAAAAGAAAGGAACGCATCCACCGAGAGAAGATTGATAGAATTCAGAGGGAAAAGATTAATTTGTTGAAAATAAATGATGTGGAGGGGTATC
TGCGAATGGTGCAAGATGCAAAATCGGATCGGGTGAAGCAACTTCTTAAAGAGACCGAGAAGTATCTTCAAAAGCTTGGATCGAAACTTCAAGAGGCAAA
GGCTGCTGCTGGTCGTTTTGACCATGATGATGAGGCAGGAAATGGAAGTTTGTTTGAGAAAAATGAGACTAATCTTGAAAATGAGGATGAAAGTGATCAG
GCTAAGCATTATTTGGAAAGCAATGAGAAGTATTATATGATGGCCCACAGTATAAAGGAGAGCATCGCTGAGCAGCCATATTCTCTGCGAGGTGGAAAAT
TGAGGGAGTATCAAATGAATGGCCTGAGGTGGCTGGTTTCGCTATACAACAATCATTTGAATGGAATACTTGCTGATGAAATGGGACTGGGTAAAACTGT
TCAGGTTATTGCTCTGATTTGCTACCTGATGGAAACAAAAAATGATAGAGGACCTTTTCTTGTGGTTGTTCCCTCTTCAGTTCTACCTGGTTGGGAGTCA
GAAATTAATTTTTGGGCTCCTGGCGTTCTTAAAATTGTCTACTCTGGACCACCAGAGGAGCGGCGGCGGTTATTCAAGGAAAGGATTGTTCACCAGAAAT
TTAATGTCCTATTGACCACATATGAGTATCTAATGAACAAGCATGATAGGCCTAAGCTGAGCAAAATGCATTGGCACTATATAATAATTGATGAAGGTCA
CCGTATAAAGAACGCTTCTTGCAAGTTGAATGCTGAATTGAAACACTATCAGAGCTCTCATCGCTTGTTGTTAACTGGAACACCATTGCAGAACAATCTT
GAGGAACTGTGGGCACTACTTAACTTCTTGTTACCTAACATATTTAATTCATCAGAGGACTTTTCTCAATGGTTCAATAAACCATTTGAGAGTAATGGAG
ACAGTTCACCTGATGAGAAAGCTTTACTGTCTGAGGAGGAGAATCTCTTGATCATAAACCGTCTACATCAAGTTCTGAGGCCATTTGTCCTTCGCAGGCT
AAAACATAAGGTTGAAAATGAGCTGCCTGAAAAGATTGAGAGACTTGTAAGATGTGAGGCTTCTGCATATCAAAAACTTTTGATGAAGAGGGTGGAAGAA
AATCTTGGTTCTATTGGCGCTTCAAAGGCTCGATCGGTACACAATTCTGTTATGGAGCTCCGTAATATTTGCAATCATCCTTATCTCAGCCAACTGCATG
CTGAGGAGGTCGATAACTACATACCCAAGCATTATCTTCCCCCGATTATAAGACTTTGTGGGAAGCTTGAAATGTTGGACCGATTATTACCTAAGCTGAA
GGCCACAGATCATAGGGTTCTTTTCTTTTCGACAATGACTAGGCTTCTTGATGTTATGGAGGAATACTTAACCCTAAAACAGTATCGCTATCTTCGATTG
GATGGACATACATCTGGAAGTGATCGTGGTGCCCTAATTGATATGTTTAACCAACCTGGTTCTCCTTTCTTTATATTCTTGCTTAGGTAATGCTATTGTT
TACTACAATGTTGTTTCTGACAGTGAAAGAGGGTTAGAAATCATTGTTTTCAACATNNNNNNNNNNNNNNNNNNNNNNNNNNNNNNNNNNNNNNNNNNNN
NNNNNNNNNNNNNNNNNNNNNNNNNNNNNNNNNNNNNNNNNNNNNNNNNNNNNNNNTTCTGTTTATGTTTAAATCATCACTTGGCACCCATGGAGGGCTT
GTTCTGCTACATTTTGTTCTACGTGTAAAAACCCTAAGTTTTTGGCTCATATATAGACATGGGCATGCTAGNCATTCGGGCTGGTGGTGTTGGAGTGAAT
CTTCAAGCTGCTGACACAGTGATCATATTTGACACTGACTGGAATCCACAGGTTGATTTGCAAGCACAGGCAAGGGCTCATAGAATTGGTCAAAAGAGGG
ATGTCCTCGTTCTTCGCTTTGAAACAGTTCAAACTGTTGAAGAGCAAGTCAGAGCTGCTGCTGAGCACAAACTAGGTGTTGCCAATCAGAGCATTACTGC
TGGTTTTTTTGACAACAATACTAGTGCTGAAGATCGAAGAGAATACTTGGAGTCTCTCCTACGTGAGAGTAAGAAAGAGGAAGCAGCACCTGTGTTAGAT
GATGATGCTCTGAATGATCTCTTGGCTCGCAGTGAAACAGAGTTGGATATATTTGAGGCTGTTGACAAAAAGAGGAGGGAAGAAGAAATGGCTACATGGA
AGAAATTGATATTTGGCCAGGCAGCTGATAGTCCTGACCTTATATTTCCCCCTCCATCTCGTCTTGTAACTGATGATGACCTGACAAATTTCTATGAAGC
AATGAAGATATATGAAGTGCCTAAGGATGCAGTAGTTTCTAGTGGAGTAAAGCGGAAAGGTGGATATCTTGGGGGCCTTGATACTCAACATTATGGGAGG
GGAAAACGTGCCAGAGAGGTGCGTTCTTATGAAGAGCAATGGACAGAAGAGGAGTTTGAGAAGTTGTGTCAGGTTGAATCTCCAGAATCACCCAAAGTAA
AAGAAGAAGTATTAGAAACGAGTGGCCCGGCAAATTCTTCCAACTCAATTGCAGCTACTTCTAACATTGAACCTACCACCATCCCTCCTGTGGTCCCCAG
TCTGCCATCTGTGGAGAGCTTGCCTGTACAGCAAACCAAGGAGATAACCCCCCCAGCTAAACGAGGTCGAGGAAGGCCAAAAAGAATAACATCAGATAAG
TCCCCGGCTGCTGCAGTTCCTCTGGCACCTCCTGCAGCTATTGGAGTGGATATGCAGTTACAGAAAGGGACTTTGTCTGGGCCTTTAACATCATCCAGTC
CCCGGTCATCTGAAGTTGTAGGGACAATTGGACCCATGCAGCACTCTGATACAGGAGTTGCTCCCAGCTCACAGGTTGCCATTCCTTTATCAACTGCTGT
TGCTGATAAGCAATCTACTGCTGCTTCTGTTTCTGTACCTATTCAAGCAAGAGGACAAGGGCGGAAAACTCAAAGTGGAGGTGAAGCGCCCAGGCGTAGA
GGGAAGAAGCTGGCTGTGGTGTCATCCCCTGTGCCTGGTGGTTCTGTTGGTCCTGATTTGAAGGTAAACAAACAGATAGAGGATAAATCTGCAGGCTCCT
CTGCAGACCAAGCTATTTCCCGGAGTGGAACCATTGCCAGCGTTGCTACAACACAGCTTCCAAATATTGCATCAGTTTCTACATCTTTAAACAGTGGAAA
GGATCATCATTTGGGTGCTGGAATTTCTCTGAATCCCCAGGTACCTGCATCTTTGCCCTCTGATACTCCTGTGCCTCAAACTGCCCCAACTTGTCCCACT
GTTCCTACACAGAATAAGGGTCAAAGTCGGAAGTCACAAAGTGGAACTCCCAGGCGCAGGGGAAAGAAACAGGATTCTGTACTGCCTGTTATTCCTGACA
CATCAGGTCATCAGGAGTTGCATACAAATTCTAGTCTACAGGTTTCATCAGGCAGGGCACTGAGTGAAAAAGCCATTGATGTGAAAAGCTTGAAGGAGAA
TGTTCAAGAATCAAAAGATGCCGTCCAGGAGCAGGCATCATTGAACCCTGTTGATCATGATTTAAAACTCTCAGAAAAATCGGATGATTTTTCCAAACTG
ACAGTGACTTCATCTAATATTACTAAAGCTCCAGGGTCAGAATTGCAGAGTTCCAATGTTCATGATTCTGCTTCAGTGGCTAAAGGGTGTTCTTTACAAT
TCACTTCATCTAACGTTAAAATTGGTGATAATTCAGGGAATGAAACTGTGCTTGCCCCAACTTTACCACTTACTGAAATGATGAAGGGCCAGGCTCTTGA
TGGAAGAACGCATCAAGCTGTGGAAGCTTCAAAAACTGCTCCTTCAATTATTGATTCTCCAGCCAGTTCAATACCTAACAGCGCAACTATGGAAAGCATT
GGTAAGTCTTCAGATAATATGGATGTGAAGGTTGTTTCCAGTGTCCCATCTAGCATTTCTTGTCCTCCCCCTCTGGGTTCTGAATCTTCTCAATCTTGCC
CCTTACCATCTGAATCTGTGCCAGTCAAAAGGCAAGGTCGTAAAACTCAAACTAGAGCGGATCCACCACGGCGTAGGGGGAAAAGACATGCTTCAGCTAT
ATCTGTTCCCAGTGTTCAGGCTGATCAGGATCCTAAATTGAATCAGCTTTCCCATAATTCTTCGGGGGACAGAGCTGCTTCTATAGTAAATCATGGAGGT
GAAGGTCAGGAATGGACAAATGCTACTCAATCTCAGCAACTCCAAACTCATTTGCCCAGTGGTACAGCTGTTCAAGATTCAAAAAGGAAAGAGAGAGCTG
TCAATTCTTCCCAAAACAGGCAGCAGAAAAGTTCATCAGCAAGGGGTGATAGTGCTCCTGGATCCTCAGATAAGGTTGCTGCTGCTGGCCGAATTCAGAA
TGTGAATGACGTTGCCCGTGTGATGAAGGAGGTTTTCTCTGGAACTTGCTTGGCTAAGTCAAAAGCACATGATTCTGTTGGAATTGAAGATAAGAACAAC
CTGGTTGTAGGTGTAACAACTAAAACTATTGTGGAAGAATTGAATAACCAGGGCTGTGACAATAAACAATTTTCTGATATACCAACTTCGGGAGCAACAA
GTCTAACTTCACCGATTTCAGCAGACAAGCATGAATTGTCAGGGGAGGTATCAAAGGCTCAGAATCCTGAGGATGAAATGAATTCAGATATACCAACTTC
TGCAGCAATGTGTCCTACTTCACTTGTTCCAGTAAATGAAAAACAACCAGGAACCTTATCTGATACAAAAGCAGTTTTGAATGAGATTATGACTGTCAAT
GAGCCTGAAATCTGCACCAGTAGTGAAAAGGAACGGATTCAAAATTGCATTGAATCTTCAAGCATTCAGTTTGAGGCTGAGGCTCAGCATGATGCAAGTC
CACTTAATACTCCCCAAGAGAATGTTGGTTTTGACAGTATTCCTACTGGCGATGGATCTTCTTTGCAGAAGTCTGCAACTCCCTCACCTCTAGATGTTGG
CAGCACTGGATGTCCAGCAATTCCCCTGAAAACTGACAATTCTAGTCATAGTGCTGTTGCTAGTCAGGTTGACAAATTTAATCTGGATTGTTCAGCCACA
ACAGCACGTTCTGGTATTGCTGAGAAAACTTCTGATAAATTGAGTCCTAATGCTGAAAATCCTCCTTCACCTCCTGCTTCATGTCATGGTGATGGCGCTG
GGTTATTGGTGCAGCCTGAAGCTGTGGGCGATCAATCTGAGGTGATCCCATCTAGTCCTGCAACAACCCCTCATTCAAGGACAATGGAGGTTTCTGGTAT
GTCTGAATGTGGTGATATAAATTCTGAAAAGGAAACTGAGAATTCTTTACAGGCATCTGCTGAACTTTCTCTTGATGACTCCAAAACTTCCATATCTGCC
AACGTTGATGATAATAATGGTAGAGAGCCATTAATTCAGAGCTTGCATCCTGCCTCTTCAGATTCACTGGAGCCTGAGATTAAGATTACAATTGAAGATA
ATTCTCAAAATGTGTTAGAACCTAGTAGTAAACAGAGTTCTGAAAAACCTGTTCTTGCAGATCTGAAGCCTTCGGGTTGCCAAATGGATGAAGCAGCTCC
TGTGTCATCCACTACTGGTTTCGCTTTGCAAGAGACTCAACCTTTGGAGGGCCACTTAGAAAGCCTCTGTGAGGAAAAAATGGATGAAAGGATTTACAAA
TGTGAACAGTTGCAAGCAGTTGTTGCCAACCCTACCAACAGTGATGTGGAAATAGACACAATTGACACTGAAAGAGTTAATCATTCTCTGGTCGAGGAGG
AGATTGTGCCCAAGAATGCATCAAGCATAGATATGTCTTCTGTTAATGAGGAAGAAAAACTTCAAGACCATGCCCATGAGGATCCTATTGATACGGCAAT
GGTGTTACAGCCTTCTGGGTTGGAAGCTGTTCATGATTCTGTGGTTGTTTTACAGGATGATGATCTTCCTTTGAGTACAACATCTAGTAAAAAAACTGAG
GAAGAAAAATTCAACAGCAATTCTCATGAAGATCCTGTTGATAGGTCTGTGATGTCAGAAGCTGTTGTGAATGATTCTGTGGGTGTTTCTCAGTTTGGGG
ATATTGTGGCTGATGGTGCATCTGACACTGCAAATCCGTCCTCACCATCCCTGGTGCCAGAGGAAAATAGGACATCATCTGAAATGAATCTAGTTAAGGG
CTCAGAACATTTGAAAGAGTCAATGGATGAGAGATTGTGCAACAGCTCTGTAGTTTTGGAGGAAACGAAAGTTGCAACAGCTGATACTGATGTTCAGATG
ATCTCATCTGATAGTCATATATTGCATGAAGATTTGAACATTTCTTCTTCCTGTTTGATGACAAAGACAGAAAAATTGGCAGGTTCTACCACAGGTATCC
AACCAAGCAGTGTATTACCATTGGATGAATCAAATGATTCTAAAATTGAGCTGGGCAATGGAAATATTACTCCGGCTGGTGATGTCCTTTCTGGAGATAA
AACACCAATGGACTTGTGTTTGACTTCATCTCCCGTGCTGAGTAAGGAAGAAACGGTTGCTTGTTCATCTGATGATGGTTCTCAAGCTTCAACTCTGAGG
GTACCAAAGCACTCTGATACTTTAGGTGATGAAAAGGAAGTTTCTCATGTTGATGTAGTTGAAACTGTGATAGATACTATTTCTTCTCAAGTGAAAGATG
AAGAACAAGAAGGGGTATCATTTGGGAATAATTCAGTTGTGAGATCTGTCCCCCATGAGGGTATGGATGGCTCAAAGGTGGATCAGAGTAACAACGATGT
TACTTTGAATGCTGGTGATATTTTGCCTGAAAATTCAGGGTTAGAAATCAATATAATGCCTTCATTGAAAGAAGTAAAAGATGTTGAAATTTGTGATCAA
AAGGAGGCTTCCAAGTCTTTGGATGTTGATCCAAAACGAGATGCTTTTAAGATGATGGATGCACTGTCATCTTCCTTGGTGACGGATGAAGATAAGATTG
CTGCATCTTCTGATCAGGTTCCTCTGTGCGGTGTACTAGTGCCAGAGGAATCAAGAGACATTTCAACAACAATTGAGAGCTACAAGGAGGCCCCTGAGGG
TTCTACTACAACTACATTACCACAACAGAAATCAGATTACTCTGAGGCTGAGATGAGCAATGAAATGGAGACAGGTCAGGTTCCTGGGGTTGACCCAGAG
AAACATGCGCCTCAAAACTTGAACGTGTCTTCCTTGGATATGATGCAAGATAAGACTAATGTCCCATATCATAAAGGTCTACTCTCCAATCCACTGGCTG
AGGGGGAACTAAAAGATTGTCTTGATGGTGGGAAGGGTCAAAGCCATGCTGCTGAGGGTTCCATTACAAAACCATCACAAGTGCTGGAATCAGGCCTCTG
TGATTCTGAGATGGGGGATCAACTAGAATCGTCTCAGGTTGCTGGAACTAATCCTGAAAGACTTGCTCTCAGAAACGTGGATGTACCTTCTCCTTCCTCA
GTGGTTGAGGAAAGTAAGATTGTTGTCTCATCAGATAAGAGTCATCTTTCCAGTTCACTAGCAACAGGTGAATCTGAAGATAGTTTGATTCAAGAAGATA
ATTGTGGGAAGGCCATTGTGGGTCTCATGATGAATCCTTTACAGCCTCAAGAACCACATAATGCTGGACTTGAAATGGCTGAAAAACTTGAATTAAGTAA
TGCGGATGTGCTTCCTATGGAGATTGAGGAAAGTAAGAAAAATGTATCATATGATAAGGAGCCTCCTTGCAGTTCAGTAGCAGTGGTGGAACCCGAAGGT
TGTTTGACTGGAGAGAAGAATAGAAGGGATGCGACTGCAGATCTCGTTACAAATCCATTACCCCCCAAGGAGTTATGTAATTCTGAAGCTAGAATGGGTG
ATGAAATGGAACTAACTCATTTTGCTGAAAATCAGTCAGAAAAACTCGAATTGAGAAACATGGAGGTACCTTCATCTTCCATGGAGATTGATGAACGTAA
AGTTGATGTGTCAAATGATGAGGAACCTCCCAGCAGTTCTCTAACACCAAGGGAATCTGAAAGTTTTTTGACAGAAGAAAGTTGCAGGGATGCCGCTATG
GCTTCCGGTGCTGATCCATTACGAGCCCCTGAAACAGATGTACCTCCATCTTCCATGGAGATTGATGAAAATAAGGTTGATGTGTCAAATGATAAGGAAC
CTCCCAGCAGTTCTCTAACGCCAAGGAAAGCTGAAAGTTTTTTGACAGGAGAAGAGAGTTGCAGGGATGCCACTATGGCTCCCAGTACAGATCCATTACC
AGGCTTGGAAACAGATGTACCTCCATCTTCCATGGGGACTGAGGGCCTTGATGATAAGGATCCTCCCAGCAATTCTCTAACACCAAGGGAGTCTGAAAGT
TTATCGACAGGAGAAGAGAGTTGCAGGGATGCCACTATGGCTCCCAGTACTGATCCATTACCAGCCCCAGAAACCGACATGCCTTCATCTCCCATGGGGA
CTGAGGACATTGATGTGTCATGTGAAGGTGGTCTGACAGGAGGGGAGATGTGTGGGGATGCTACTATGGGTCTTATTAAGGATCCATCACCACCCCAGGA
ATCAGATAATTCTGAAGCTGAGATAGGTGAAAAAAGGAACGAGTCACTGGTTGGCAGAACACCTGTTGGTGGTGATACGTTGAGGCGTGAAGCTCTGACT
TTGACCCTCTCTACAGGAGAGAAGGGAAAAGAGTCGGAGGCCCGGTCAGAGACGGGTTCAGTAGGCACCTTTGAAGTACAATATGAATCAGAAAGTTGGA
GGTCAGACATGAAGGATAGCATGGATATAATTGAAAGCTGCGCAGCTGAGATGGAAAATGCTGCAGAAACTCCGTGTCCTTCAGCATCTGGTGAGAAGGA
CTGGAGCTTATCCGAGAAGGTTATAGATAGCTGCGCAGTGGGGATGGAGGTGTCAAAAGGATCTGAAGCTGATATAGGAAAGGATTTCACAAATGGTTGT
CCTGATGTGCTTGCTGCAGAATCTATGGATAGGGGTTCACCTCCACAGCCTTCAGCGGCAGAGGGTAATCATGTAGAGAGCTCAGAAAGTGATGGAGCAA
TCAACAATAATCCGGATACGCTAGCATCTGCATCAGCAGAGAGAGTTTTGCCT
>AA_scaffold19365
TTTGCTTGGAAGCATCAGAATGCCTGGGACTTTGATGCTGATATAAGAGCCTGCCTCCGACGTGATCTTCTCTAAAATGGCAGGTTGAAGACATGATGAT
GACAGAGCTGCAGCCGCCACAAACTAACACAGAAACAATGATCAACCAAAGCCAAATCCTTCGCTAGCTTCATGGATGGCAAGCAACAATCGTTCTTGAA
GCTGTTCCTTGGAAGTATATTCAGGAAGGTCAAGCTGGTTGAAACAAGTATGAGCGGATGGCAATCTATCAGGTGCTCCATATGCCTTGTGAATCTGAAA
CTTCTGAGGTCCAGAGATACCTTGCAAGGCCTTAAAGCCATCCAATGGAACCTTTGATGTTCCCGTCACAAATTGCAACAGTCTAGCCATATCTTCTTTG
CTGAAAGCTTTGACCACCTCCCAAAACCACTGGACAACATTTGATGCCACTGTATAGCCTGTATACTCAGTATTGGCCCTCAAGTCATCCAAATCAATTT
CTGGAAGGCCACTAATAAGTAGCTCAAGCTCTTTGTCATTGAAGATAGATATAAGTTCTGGAGGCACCAATTCATTGAAACCTTCTAGAAAAGAATTGAT
TTGTGGACGTATAGCATTAGTCAGAATATGATCGGCAACAAGGTCCACATACTCGTGTTTTGTTTCTTCTGTGACTCTTATGTTTCTTCCTCCAGGTTTA
AGCTCATAGTCAGTTACCTCATTCTTCTCATAAAGTATGTGCTTTTCCTCATCAGGATCCATGCTAAACGTAAGGTCAGGAATATCACTTACGTCATTCT
CCAGCATCCACTTCAAATTCTTGTAGTAATCAGGATCAACAGCCTCAATGTCATGGTATGTCACCTTAACACCAAGTATATGTTTATAGAAAGATCTGGT
GAAGTAAACATCCAGCAATTGCCCATCAAACAAAGCCTTCCCCACCACTCTGCCCACAAATTTGAAGTATGAGAGATGTTCAGTCTGGTAGACAGAGTTA
GGATTGGGCTGAAAGGTGGCATTGTTACCAACAGTAGTAAAAAGTAAAGCACCCTTGTCAAATATGACCCTTGACAATAGCTGATACCATTCTCTAGTGA
GACCACCAGCATCAATACCCTCTTCACCTTGAAATTGCACATTTAATCGTCCTTTAAGATCCTGAGTAGGACGCATCCTCAACTGATTATACGAGTCCTC
CAAAATGTATGCTCGCCTAACACTTACACGCAGGGGTCCAGACAAGTGTTGCTCATGTTGTTGTCTGATTCTAGAGCGGAAATAGGCTCTCTTGTTATCA
AAATCAATCAACCTTGGTGCCTTGAGCATCATGGAAAGTGATTTCTCCAGCAAACCAGGATTCTGCCTAATAAAAGCATTCAACAAACGCCGATGCTTCT
CAGAAAACCTTGTAAATGTAACAGCACCATCGAGTTTTCGCAGTGAATCACCGCTAATTGAAGCAGAACAACCAGCTGACTCTTTGACTTCTCTTGCAGT
TGCATTACCATGATCTTGCTGCACAATGGATTCATTGGCTTGTAGCTTTTCACATAGAACAAAGAATGCTTCAATAAAAGGCAAGAGCCTTTGTGTTCCT
GGAGGAAGAGGGGGTGGAGTGGAGGAACTCTGCAGATTCTCAGCAACATTGATATTTGTCATGGTAGTAGAGAATGAGCTCTGACCTAGCTGGGTCTCAG
CTGCATTAATACAATTACTCAATTGTTTCCACAATGGCTCAAGAGAAGTATTTAGATTCCACATAGTTGCCTGATCCTCACGCTGATCTATATCTTTTTC
AATATCCGTGTCACCAGAAGAATTAAGCGAAGTTAGTGAACTCAAAGCTTGCAGCACACGCAAAATGGCAGCACCAGCCATCGAGCCAGCACTCAAGCCA
AGCATATTTGTTTTCTGCAGGGTAACAAGTGCACTAACTGCTGAATTTGTCAAAGCATGAGCTGAAGCTGATAGCTCTAAAGTGAAAAACTTCCGATATG
GAGGAATATTGGCAGCCAACTTGTTCAGCACCTCACCAGTGAGCATATATATTTTATCTGAAAGACCTTCCCGACCAAGAAGACTGCATAGATTGCTCAA
ATCAACTTGTGGCAACTGCAAGAAAATGTTATACAGATCTATATTCTTCTTTGCATTAGAATGGCATGCATCCATGCCAGCATGCTGATCTTTTCTGTCA
GAATCCAACTCCACTAAAGGAGGATCCTTCTCAAAATCACCTGAGGCTTCACTTGCAGCTAAACTTTGGCTCCCTGTTGTTGCCTTTTCAGACTGAGACT
GACTTTCTAGTTTTGATGCTGCATTAAGTACTATAACTTGAATCAGGCCCATGACCTGCTCCAGATGTGCAGTGCTGCGCAAAAACAGAGGTCGATTCAA
TAACTTTAAGAAGAGAATAAGGGGAACATCTGGTGCCTGAAAGTTGCCAGCCAATTTTTCAGAAGGCTCCCCTTCAATAACTTTCTCCTTCCCTTTCTCC
TTCACAGTATCCCTAAAAGAGCTTGAAGACTCTAAAATAATTGATTGGTCAAAGTGAAACAACATATTTGCAACAGAAGAATGGTTTGTAGCTAAGTAAG
CCAGAATCTCAAGAATTCGACGGAGCACCAAGGGAGGAAGACCATCCAATAATTGTGATTGACCATAAACTGTATTTGAGTGACAACCATAAAGCCTCCG
AGAACTTAATGTTGCTGATCCACTAGCAGTACCTTCAGCTTCGGGCTTGATCATATCAAGCAAAAGACAAACAAGAGTGGCCCTAGTGACACTGTGGGCA
CATAAGTTTAAAAGGAGCCTCTGAAGAAGACCTTTTCCAAGAGGCTGTGCCAATCGTAGAAGACGGATCAAAGATTTTAACGCATTTGCATCCAGTAGCG
GCTCACCTTCAATCTCCTTCACCCTCAAGCTATCTGGAAGAATAGACCTCCTACCTATTGTAACTCCAACACCTCGATCCATTACTGGCCGCCGATCAAA
TCCCAGTCCATTTCTTCGGTTGTTAAGCCTGTGACTGCTCCCAAAAAGGCTACGCGCCTGATAATGACTCATTGCTCGGTCCCTCAACATTTGAGCTTCA
GCAAGCAATGGGGATGGCAACGCTGACAAAACTGCCTCTGAAGAAGTCAGAAGCACCTCTTCACGCAAATCAGCAGGAAAAGTAGCAATTATAGATGCAT
TATCCATGTCAACTGGTTGTCCTTCAGCCTGCTGGGCAGCTCTTTGAGCTCTTTGTTGGGCTAGAACCTCAGCCTGGATATCTGGAGGAAGAGCAGCTAA
AAACTCAGGATCAATATCTTCTACAGAAGAAGGAGCATAAGCTGGAGGTTGAACAGATTGAGCTTGCTGTGAGGCCAGAACTTCTGCTCGCAATTCTTCA
GGTAATGCCTCCAAAAAGGTGGGATCAATAGTATTGGCACCAGAAGCTTCATCATTCACACTAGTTTGGTCAGTCAGAGTAGCATTTAAAGCAACCTCCG
TATTTTGAGGTGGTTGCTCATCCCCCTCGTGTTCAACAGTAGGAGTTGGTTGCTGTGGTTGATTTCCTCCATTATCAATACCCACCATTTCAACATCAAT
ATTTGCATCAATCGACAATGCATGGCCATCAACTGGATCAGGCATCTCTGAAACAGAGCCCACCATCTGAGGATTACTGGTCTGACCTTCATTAACTAAA
GCTCCATCACAACCCATTGGCAAGTTTTCACCACTTGCAAATGCATCAGCACCTGTTCCGCATGGTAGATCGACATGAGAATCTACAGGTGAGCCAACAA
AGTCCTGGGCAATAGTTTCATCCTCAGCAATATTGCCATTTCTTTCATTTTCTGATCTGTCATTACCATTTGACATAACATTCAGTGAAAGTGGTTGAAC
TGCCATGGGCTCATTACCTTGTTGGCATCCTACTGTATCTCTAAGACCAGAGTTTGCATTGACTTCTTCCTCAACAGGAGCACCATTGACAGACAGGTTT
ATTTGCTGGGGTGCCGATCCAGTAACATTTTCTTGCTGCTGACATTCGACTTGTTGAGTGGTAGAGTCAGTTCCTGCTGCCAGTATTGGACCATCATGAG
ATGAAGGTGCGTCAGATTGCTTCTCTTGTACTCCAGTATTATTCGACTGCTCAACAGGACTGCTAGTAGGAGCAATGCGGTGCAGCTGAGATAAAAATCG
TTCCTCCACCGCTTGTGCAATGGCAGCCGCTTGTGCACCTCCTTGTGGCTGACCATCATCAGTCCACCTACCATTACTTAACCCTCTTCTTCCTGGTAGT
TGCAATGAGTCTAAACCTACAGAATAATCTGTGAGAGGAGGGGGTGCAGTACCACCCAAACGATCTCCAAAGAGACTACTTGACACATGATCATATGGAA
GAATAGGCGCATCAAACATGTAGAAATGGGACACATCCAGATTTCCTGAAGACAAAGCTTCTGGATCCCTGGATGAAGGATTTCCAACTGAAGACCACAT
TGACGAGAAACCCCCAGAAATGGGTGGCCTAACAAGGAGAGGATGTTGAAAACCATTGACTTCAGTGGCAGATCTGTCAAAAGATCTACCTGTTTGACGA
TGGCGTTCAAAACCCAAAGGCCTTTGAAGACCAAAAAGATCATCCACATTAACCCCTTCAAAAGGCTCAGCTGCAACATCAATAAAGCCACTTGTAGGTC
CAGGTTGCTCAATTATCTGTGAAGGAACTAAGACCTCACCAGGTCTCCGCATAGCCTCTATTAGACGATATTCAAGATTGTCTTCATCAATCATTTCTTC
ATTGTACTCATCTCCCAAGCCGGTGTCATCATGATCTTCCACATCAGTATCAGCAAGGGACATCATTCCTCCACCATCTTCTGCTATATCCTCATCATCA
TCTTCCCCCTCATCATCATCCTCGTCATCTTCACCATCATCACCCATGTCATCATCTTCATCACCCATGTCATCATCTGCCCTATTCTCAACATGAAATG
TCATTTCGATTTGATCAGAGCTGTGCAAGACACCACCCTCCCCCATTTCCTCATGCATAAAATCCATACCAACTTCCATTGGAGGGTTTGGAGCCATTGG
CTCCCCCCCTTCTACACTCATATCCTGATCCACTGATTGATTAGGATTAGTAGCATGATCATCACCTTGGGAAGTTCTCTGATCTTGTTGCACATCATCC
ATTGTATCTCTCAGAGCCTCTTGATTGCTTGCATTCTGATTATGTGTCACTACTTCAGCAGTAGATGGTGCAGAAATTTGGGCATCATGTCTAACATCTA
AATCAGCAGATCTGTTCTTGTTAATCCCATCAGATTTAAATATTTGCTCACTGGCATTAGCAGCTCTGGTAAGGCCTTCCAAACCCTTGAGTATAAGGTT
TGCAATTTTGGGAGCATCAGGATGATCCAAATCCATAACTTGCAAAATACTAGTTAAGCACTGAATGATTCCAGCATCTATCATGCTCTTTGCAATGTCA
GGTGAATATCCAGAACCGGGTAGGCTAGCAGATGATGAATTTTTGGACAAAATAGAATATACTAGATCAACTAAAGTTAAAAGCCTTTTATCAGGCAACA
AGCTGTTCTTCATTGAGTTGTTCTCCAGATTTGAAAAAGACATCAAAGCTTTAACAAGTTCATTTGTTACACGCTTTCGCCCTTCACCAGATCGGCCACA
CAAAACTATTAGGAACCATGAAGCCTTCTCCAATAACTTACCTCTCCAATCATCAGGTCCTGCAGATTTATCAACAGCAAGAGGTAGCAACCGATGTAAC
ACATGATGGATTATCCCGTTATGTCCACAATTATCTGGTTGATTGGATCCACGAAGTTGACACATTTCAGAATCCCATCTAAGTATGACTACCACTGCAT
GCCCGTACATCAAGAGAATGTCACTCAACAATTTGAGGATAAAAGTCACCTTGGCCAGTGCTATTGATCTTTCAGATTCAGGCTCCAACATCGTCATCTC
TTCAATCTTGGATTTACCCTTCACCTTCATGGTAGGCTCATCAATATCCATGGAAGTGGAGTTACACTCAGAATCTTGACCATTTACAGAAGGATATTTT
AGCACAATCTCAAGAAGCTGATCAATTACTTGACTGAGATTAACAGGAACCTTCTTGTGACTTTTAGAACATTTTCCTGATCCATCATGTGACTTGCTTT
CAGGTATCCGAACAGCTTCATTGGAAGATATCCCAACTTCAGTTGCTGAAGACTTAGATTTTTCCTTTTCCTTTTCCTTTGATAGCACAACTACTGTCCT
TCCCCCTGATGTATCTAACTGACAAACTGCTGCTGCAGCTTTCATAAAAACATTGGGATCCCTAGAGATAACAGGTGCCATTGAAGTCAGAAATGATCGA
GGAGAGACACGCCCTCCATGACGATTTCCAGTTAATGTTTGTTTTATCTCTAATTCCATGGCTGTTTGCAGTGTTTGAGGATCTTCAAGGAGATGTCGAA
CTATGGCTGACACAACAGTGTCATATCCAGGGAAAAAACAATTCCTTGAAAGATTAAAAAGAGAAGCCAAGCCTCCATTTTCAAGGAACTGTAAGGCTAA
AGCATGTGTTTTTGTTAAATGGGCACATAACTGCAGAACAGCTTGCATGACCATGGCAGGAACATTCTGTTTTATCAAATCACAAGCAATATCCAGCACC
TTTTGACTCTCCTCAATTGATACATAGCCTGTAGATTTCTCCAGCATATTCTCAATTGTCATGCTAGGTTGTTTCTCATCCACAGCTAAGGAAGCTTTCT
TCTCTCCATCAAGATCCCCAGATGAGTCAGGAAGAGATTCAGTATGTGTTCCTTCCAAATTATCCGTTTTGGACCTTAGTTGGAGCATGTGATCCAATAT
TAGTAGCAAAGAACTAATGCATTTAGGAACAGTTATCTCACTTGCTGGCTCAAATTTGGCCTTGAAATCTGTCAATATATCAATTATCGTAGACACAATA
CCGTTTTGAGCAGCAATTTCCCTTGTACTTCCATCCTCAGAAAGCAGCAGTGCTATAATATGTGATAACATACTTAACCCACAGTTATCCTTTGAAAAGT
CCTTCGGACAAAGTTTTAGCTGCTGAAGAAGATAAGAGATTACTTTTGGACGATCATCTCCTTTGTTTTGACTGCAGAGTGTTACAAGCAAATCTGTAAG
CTGGAATGCTACTGAATCACTACTCTGAAATAACTTCACTGTTGTAGCAAGAATATCATCAACCGGAGGTTTCTTCAATTGCCCCTCTTCAATAAGCACG
TCCATAGTCTTTTCAGCATTATCTACTTTAGTTGTTTCCGATGAACTTCCAAGGGACAAAGCCAGTGCTCGTGCAAGTTCATCATCTTCCTGGACAGGAT
CATCAGTATGACTAAACAGCCACTCCATAGCCATTTCAACACTATTTGTTTCCACACGCCTAAGTGCTTCCTCTGCCCTAGCCCTTGAAAAACCCATCTC
CACAATAGTGGCAATGGTTGCCTCATCAGGCGGTGGTGGCATGAAACGCTGATTTGTGCTTCCCACAATGTTATTGCGATTTCGCTTCACTTCTCCAACA
CCAGAATATACAAGTGTTACAAGGGAAATAATAGATGCAATGAAACCAGGATTGCAACTAGTAAACATGGGGTTATTCCAAACTGGTAGAATCACATCAA
GAACCTGAGACTGCAGCATACGAACAAAAGTTTCTGGATCCCTGGGTACAGGGAATAGTCCAATTGATAATCCAACTGCAACTGGCTGAACAAGGAGCTC
TGCCTGGGAAGCAGAAGATGGGGATAAAAGTAATGAGGAGTTTACAAAGTACTCAAGCAAACGACAGTAGCTTTGTAATGTATCAAGTAGCCAAATATTA
CTGGACAGCTTGCTTCCTTCACATTTCTTTTCAATTTCAGCATCTGATGATGGAAAAGAGTAGGGAAGCGTCCATAGCAATTGACTTGTAGCTTCAAAGG
TCGTAAGCAGCTCTTTAAATGTACCATTGACATAAAAATAATTCACCATGGCTGTATAACAAGTGCGGCGCCTGCTGTCAAATGTGAGAGCTGCCATGTC
ATCCACAACCTTCCCAAGGTATCTACATTTTACAGAAAGTGATGTGTCCAGTCCAGCATATGTAGAATGCCCAGAAAAACTAAGAGCCTCAAGAAAAGTT
GTAGCTAAGGCAGTTCCAAGAGTCTTTGATGCTGAACTCAGCGACCCTGTGTCAGCCCTACGACGATTGGGTGAAGTGAATCCCTTGATGAGAGCAGTGA
AAAAAGAGCGCATAGTTGATGCTAGCCTGTTAAGAATTTCTATCACAAGAATATCAGGGCTTTTCTTTTTCAAATCTTGGGAAAAAGTTGTCTCTGGTGC
ACTAGAAGGTACTTCAGAATCAATGTTTAAAACTTCCAAGTGACGGCCAGTCCTTCCACCCCTTAAACGCGAAATTCCATGTCTAGTACGGCGATGCAAA
CTTTCTGCAGAACGAACCACCGACAGAAACTCACGGTCTCCACTCCACATCGACTGTGAACCATTCCTTGAAGAAACTGGGTTCATGTATCTCACTGCTG
GAATGTTCGCATCATCGTCACTTTCTCTTTCAACAGCATTAGGTGTTACCTGTGAAGTCTCAGATTCTTGTTCAGTGTTCTTACCATCTGACTTCGAATC
ATTACACAAAGAAATTTGCCAAATTATTTCCTTGTATGCTTTCCCAATATCTTTCAATACATCAGCATCTGCCGCCCCCAATTCAGACACAACAGTACTA
GTTCCCTTCAACAAAAATATAGAAAGAGTTAGAATACCTTCAAGGCTAGAAAGATATCCCAACACTTTTGTTCGCTTTGCAGATTCTACTAGAGCAAGTT
GAGTCCCTCCAACTGAATCTAAAAGCTCATTAGTAGATTTCAGACGTTCCCTCAAGAAGGAACATACAGCTCGAGCAAGAGAAACATAATGCTGTTGGAA
GAAGTTCTTAAAGGCAACAGATATGCTCTGCCCAACAGCTACAAAAGGAGGCATTAAAGGCAAGGTAAATAAATTGAGAACAGCTTCGATCCCCTTTTTC
TCAACAAACATTCGACACGTGTCAGCATTCTGTAGAGTTGTCTCAAGCAGGCGAGCAATATTGCTGACACAATCAGGAAGAAATGATTCAATGTTCATTA
TTGATGCTTCAGAAGATGGCTCAACTGTCTGCTCGATGCCATTTGAGCTAGATGGCTCCTTGTTCTCAGGCAAATTCAAATTCGTCTCTACATTATCCAT
ATCCATAGGAGCAGATGTTGAGGAGCAGGACTCATCAGCTCCATAACCAATTTTTGAGATAGTTTCCAGTATCTCAACTAGCATTTCCACTCCAGGTCCA
CGCAATGAGGCAGCATGGCGCATTAATTCATCCAATCCACTAGATAAAGATGCAGGAGTGTCACCTGTAAGAGCACGAATATATGTCCGAGAAGTAAACA
CTTTGACAAAACACCTCAAAGCATTCCGATCTTCTACAGCCTGGAGACCATTATTATTTAGGCAAAAGGCATCCAGACACTGGGGGATGCATGTAATAGC
TTCTGCAGAGTTAAGAACATCATCCATTATAGCATCCAAGAAGGCAGAAGGAAGACCAGCTGCATCCAAGACTGGAAAACAGGTTGGATCCTTTTGTATT
AAATCACTCATGACAGTAGCTGCAAGAGAGAAAACTCCACCACCAAAATCTCTCGCTCTTTTGAAGACAATGCATAAGCAATGTGGCAACACATTCTCCT
CAAATCCATATACACGAGAAGTATTTCCAGGAGCATAAGTTCCAAGAGATATTGCACGCAATAAAGCCTTCATCAACAATCGTCGGTGATAAGAAATTAA
TGGTTCAGAATACAAAGGCTGCATTTCAACAAGCTCATGAGAGACTTCTCCAGCCACTTGTTGACAAGACTCAATTTTTTCAGTTGGCTGCTTTGCACCA
TTTTCCACATGTGAAACTTCCATCTTCAGCCGATAGATAGTATCATCTAAACCTCCCAAGTCCCTGAACAATGCAGCAGCTGGATTGCTATAGTCCATAA
AAGCTTCTAAAATCCGTACAGCCTTTTCAACAAGATGCAAGTGCTGAGGATTCAAATCTTTAAGAAGAGGTAACAGAGTAGGGATAAATCCAGCTTCACG
CATGGCTGAGCATCCTGAAGATGATGAAACCAACACAGAGACAAGTGACAAAAGAGATTCTGCAAAATGAACCGACCATTTTGAGATGTCACTAATGACA
GAGTCAATGGCTTTTTGCATCAAGCTAGATAGAATGCCACGGTGTCCACCAGATGTAACTGCTGTCAGTACTGTAGGCTGGCGAGAACGGACCTGACAAA
GTGCAGCTAAAGAATGCACACATAAAACCCGAATCTTATCCAAAGCAGCATCTTCATAGCTTAGCAAGGATACTAATTCATTGATGAATTCAGGCTCAGC
ATTAAAGAAAGAAACCAGATCATCAGCATCAGCACATGCTTGAATGAGAACTATAAAAGCATACAAGCGAATGCAAGTGTACTGCTGTCTAGAAGCCTGA
GAACCAAAAGCCCTTGCAAACCGTAATCTTGTCAGTAAAGAAAATCTTAAATCAGCAGGCACCATATATTTTGTAACTAACTTGTGCAAAAGCTCAAGAT
CAGTTTCTGCACATTTGTTGACATCACTTAAGTGAATAATTTGTAACCCCTGGATTGAAGGTTCTGCCGTTTTGCTGTCACTGGATGATTCATTTAATGC
ATAAAACTCAAAATGAAGGGTACAACCCAATTCATATGCAACTTCGTCGCACCCATCAGGCACAGCTGCTGCCATTAAACCAAGCCCCTCCTCCTTTCCT
CCCCATCCGCGTGCAAAAGCATACAGCTTTGAATTGAGCGAAGCATCTCTGATGGAGTACTTTCCAACTGTTTTCTTCAAAAAGGTAGCTAAAGTTTCAA
GGCTAGCTTCGACCACATCTGCATCAGTAGAAGCAAGCAATGCCGAAAGATGCTGCTCATATGAACTATAGAAATGCTTATTTGAGCAGTTCTCCAAAAT
TATTCTTGTGACACGAAGAATTTGAAGTATAGCTTCTCTAGGAAAGGGAGGATCTAGGTCCAGAAAATTGTCATCAATCAGCAGATCCTTCCTTGGTTTA
ACATACTTCTCAAAAAATGAATCAAAATGGTTAAGAAGATCAACCCAGTGATGAAAATCTCCCTTATCGAACTCCCAGACAAATCCTTTTAGAGGTTCTT
CTATCTTCTCAAGTGGAACTGCAGTAACACTATCAATAAACGATCTAATCCTTGGAGGCACTTCGAGTGCCCGCTTCCTTTTAAACTTCATTTGGAACTA
AAAGCATCGGAGGAATCAGAAAGATCAACGAAGTCGATCAATCCCCAGCAATCGAGAATTGATCGAAAAGCCGAGACTCCAATCAGAAAAATATCGAATT
GTTGGAAAGAATGAAAGAATTGGAGTATATATGAGTGAAAGTAGACGGCCTTCAAAGAACAGATGAGGGAAGAAATCTAACTATGGAAACGAAGAGGAGA
GAAAATACTAGCACAGAGAAC
>AA_scaffold2640
CCCTTGGAAGAAGGCAATCGTGTAAAAATAATTATTTATTCAAAGAGGTCCACAGGTAGCGATTCTCAACCTCACCCCTCTCCTTCCTCTTACAGTTCCT
TGGGGTTTCGCTTCGAATCTCTTCTCCCTCTGTGTTCTATTCTTTTCGCACTTCGGATGTGTATGCACTCATTCCCGTTTTCCCTCATCTCTCAGTAGTG
AAGTTGAGGTGAGATGACGACCCTAAGATCGAGCTGGCCGTCGAGGCTGCGGCAACTTTTGTCCAGCGACGGTGCCATTGGCCCATCCATCAAACTGGAC
TCTGAACCGCCTCCTAAGATCAAAGCCTTCATTGAGAAGGTCATACAGTGCCCATTACAAGATATAGGAATACCACTCTCTGGTTTTCGGTGGGAGTACA
GTAAGGGCAATTTTCATCACTGGAGACCATTGTTTCTTCATTTTGATACATACTTCAAGGTGTATTTGTCATGTAGAAATGATTTGACATTGTCTGATAG
GATTCTAGAAGATGAAAGTCCATTACCAAAATATGCAATTATGCAAATATTACGGGTGATGCAAATAATTTTAGAGAATTGTCCTAACAAGAGTTCATTC
GATGGCTTAGAGCATTTCAAGCTTTTATTAGCTTCTACAGATCCTGAGATTCTTATAGCTGCATTGGAAACTCTTTCTGCACTAGTAAAAATAAATCCGT
CTAAGCTCCATGGAAGTGCGAAGATGGTTGGATGTGGTTCTGTTAACAGCTATCTCCTATCCCTAGCACAGGGATGGGGAAGCAAGGAGGAGGGCTTAGG
ATTGTATTCTTGTATTATGGCAAATGAGCAAACTCAAGATGAAGCTTTGTGCTTGTTTCCTTCTGATGTAGAGAATGGTTGTGATCAATCTAATTGCCGC
ATCGGTTCGACTCTGTATTTCGAACTGCATGGGCCTAGTGCCCAATTTAAGGACCACAGTGGTGATAGTTCCTCAAATTTGAGAGTTATTCATATGCCAG
ACATGCATTTGCGGAAAGAAGATGATTTGTTGTTGTTGAAGCAGTGTATTGAGCTGTATAGTGTTCCTTCAGATCTCCGATTTTCTTTGCTCACCAGAAT
TAGATATGCTCGTTCCTTCCGATCACCAAGAATATGCAGGTTTTATAGCAGGATATGCCTTCTTGCTTTTATTGTGCTGGTCCAGTCCAGTGATGCCCAT
GATGAACTTGTGTCCTTTTTTGCTAATGAACCAGAATATACAAGTGAGTTAATTAGAGTTGTGAGATCTGAGAAAACTGTGTCCGGATCTATTAGAACAT
TAGCAATGCTTGCATTGGGAGCTCAATTAGCAGCATATACATCATCGCATGAACGGGCACGGATATTGAGTGGATCTAGTATAAGTTTTGCTGGTGGGAA
CCGCATGATACTTTTGAATGTGCTTCAAAGGGCTATTTTGTCATTAAAAAGTTCTAATGATCCATCGTCCCTTGCCTTTGTCGAGGCACTTCTTCAGTTT
TATCTGCTCCATGTGGTTTCAACCTCGACTTCTGGGAGTAATATTAGGGGTTCTGGCATGGTACCCACATTCTTGCCTTTGTTGGAGGATTCTGATCCGG
CACACATTCATCTCGTCTGTTTTGCTGTGAAAACCCTTCAGAAGCTTATGGACTATAGTGGCTCAGCTGTATCCTTGTTTAAAGAGTTGGGGGGTGTTGA
GCTTTTAGCTCAGAGGTTACAGATAGAGGTGCACAGAGTTATTGGTTTGGTAAGAGAAGATGATGACTTGTTGTTCACTGGTGAAAGCTCAAGACACAAC
ACTGATCAGTTGTCCTCCCAAAAGAGGCTCATAAAGGTCTCGCTCAAGGCACTGGGTTCTGCCACATATGCTGCTGCGAACAATACCAGATCACAATATT
CACATGACAGTTCTTTACCTGCAACACTAGTGTTGATATTTGGGAATGTAGATAAGTTTGGAGGTGATATTTACTACTCAGCTGTCACTGTTATGAGTGA
AATAATCCACAAAGATCCCACATGTTTTTCTGCTCTGCATGAGATGGGTCTTCCTGATGCATTTTTATCTTCCGTTGTATCTCGAGTATTTCCTTCTTCA
AGGGCTTTGTCATGTATTCCTAATGGTCTTGGTGCTATATGTCTCAACGCCAAGGGCCTAGAGGCTGTTAGAGAAACTTCAGCACTGCGGTTCCTTGTTG
ACATCTTTACAAGTAAAAAGTATGTCTTGGCAATGAATGAAGCTATTGTTCCTCTTGCAAATGCCGTGGAGGAACTTCTGCGGCATGTATCTTCATTGCG
AAGTACTGGTGTTGATATTATTATTGAAATCATCCATAAGATTGCATCCGTTGGGCATGGTGTTGGTACAGGATCTTCAGGAAAAGACAATGAGGATACT
GCAATGGAAACAGATTCTGTAGACAAAGAAAATGAAGAACATTGCTGCCTTGTTAATACAGCAGATTCAGCTGCAGAAGGGATGAGTGATGATCAATTCT
TACAGTTGTGCATCTTCCATTTGATGGTATTGGTTCACAGGATGATGGAAAATTCTGAAACATGTCGGTTGTTTGTGGAAAAATTGGGAATTGAAGCTTT
GCTGAATTTGTTATTACGACCTGCTATTGCACAATCCTCAGATGGCATGTCTATTGCTTTACATAGCACCATGGTCTTTAAGGGGTTTGCTCAGCATCAC
TCAGCTCCTCTAGCACGTGCCTTTTGCTCCTCTCTTAGAGAGCATTTGAAGAAAGCCCTTGCAGGGTTTGATGCGTCTTCTGGACATTTATTGCTGGACC
CAAGGATGACACCTGATAATGGCATCTTTTCTTCACTTTTCTTGGTTGAGTTCCTTCTGTTTCTTGCTGCCTCAAAAGACAACCGTTGGGTGACTGCATT
GCTAACAGAGTTTGGAAATGGAAGTAAGGATGTTCTGGAAGACATTGGACAAGTCCATCGCGAGGTTCTATGGCAAATTGCTCTACTTGAAGATACAAAG
CCTGATATTGAGGATAATGGGGCTTGCTCATCTGCTGATTCGCAACAGGCTGAAGTGGATGCTAATGAAACTGAAGAGCAAAGGTTCAACTCTTTCAGGC
AGTTTCTTGATCCATTACTGAGAAGGAGGACATCTGGATGGGGCATTGAATCTCAGTTTTTTGACCTTATAAACTTGTACCGGGATCTGGGCCGAGCCAC
TGGTTCTCATAATATATCAAGTTCTGTTGGTCCTTCAAACTTGAGGTTGGCTTCCAGTGATCATTTGCATCATTCTGGATCTTCTGATGCATCTGGAGCA
AATAGTAAGAATGATAATGAGAAGCAGAGGCCATATTTTACCTCTTGTTGTGACATGGTCAGATCACTCTCATTTCATATAACCCATCTGTTTCAAGAGT
TAGGAAAGGCAATGCTGCTACCTTCTCGTCGCCGTGATGATATGGTGACTGTAAGTCCTGCAGCAAAATCTGTGGCTTCAACTTTTGCATCCATCTCTCT
AGATCACATGAATTTTGGTCGTGTAAGTACTTCAGTAGGAGAGGCGTCCATATCAATAAAATGCCGATACTATGGCAAAGTGATTGGTTTTATGGATAGT
GTTCTAATGGAGAAGCCAGATTCATGCAATCCTGTTTTATTGAATTGCTTGTATGGACATGGTGTTCTTCGATCTGTATTGACTACATTTGAAGCAACAA
GTCAGCTTCTCGTTGCAGTAAATCGGGCTCCTGCATCCCCTATGGATACTGATGATAGAAATTTGGAGCATGATGACAAAGAAGATGGTGATCATTCTTG
GATATATGGTCCTTTAGCTAGTTATGGTAAATTTATTGACCATCTAGTGACCTCCTCTTTCATTTTATCTTCATTTACAAAGCACTTGCTTGGACAGCCC
CTTGCAAATTGTGATACTCCTTTCCCACGGGATGCTGAGACTTTTGTGAAGGTCCTCCAGTCCATGGTGTTGAAGGCTGTGCTTCCAGTTTGGACTCATC
CCCAGTTTGTTGATTGTAGCTACGAATTTATTTCTACTGTAATTTCTGTTATCAAGCATGTTTATTATGGGGTTGAAATGAAAAACGTCAACAGCAGCAA
CAGTGCTCGTATCACAGGACCTCCTCATACTCGTATCACAGGACCTCCTCCTAATGAAACAACTATTTCAACCATTGCAGAGATGGGGTTTTCTAGGTCT
CGAGCAGAGGAAGCTTTGAGGCAAGTTGGGTCAAATAGTGTTGAGTTGGCAATGGAGTGGTTGTTCTCCCATCCAGAGGATACTCAAGAAGATGATGAAC
TTGCCCGTGCACTTGCCATGTCCCTTGGGAGTTCTGAATCAGAGACCAAAGATTCTACTGAAAATGATAATGCTCAGCAGCTTGAGGAAGAGATTGTTCA
ACTTCCTCCAGTTGACGAGTTATTAGCTACATGCACTAAACTTCTGCAGAAGGAATCCCTTGCTTTTCCGGTTCAAGACTTGCTTGTGATGATATGCTCT
CAAGATGATGGTCAATACAGGTCTAATGTTGTCTCCTTCCTTGCTGAACGGATCAAAGAATGTGGCTTGGTTCCTAGTAATGGAAATAATACCTTGCTGG
CTGCTCTTTTCCATGTTTTTGCTTTAATTTTGAATGAGGATGCCGCCACACGGGAAGCTGCATTTAAAATTGGTTTGATAAAAATTGCTTCAGACTTACT
TTACCAGTGGCATTCAAGTCTCGATTGTACAGTGAAACAGCAGGTGCCTAAATGGGTTACGGCAGCTTTTCTTGCATTAGACAGGCTGTTGCAAGTGGAT
CAAAAACTGAACTCTGAAATTGCAGTGCAGATGAAGAAAGAAGCAGTGGATAGCCAGCAGGCATCAATTACTGTTAACGAGGATGGGCAAAACAAATTGC
AGTCTGCATTAGGACTGTCTATGAAGTATGCAGATTTAAATGAGCAGAAAAGACTTGTTGAGATTGCCTGTAGTTGTATGAAGAACCAACTTCCATCAGA
CACAATGCATGCTGTTCTATTACTATGTTCCAATCTTACAAGGAATCATTCTGTTGCCCTAAACTTTCTTGATGCCGGGGGTTTAAGTTCGCTGCTTTCT
TTGCCAACCAGTAGCTTATTCCCTGGTTTTGACAATGTTGCTGCTAGTATTATACGTCAGGTTCTTGAAGATCCGCAAACTCTCCAACAAGCGATGGAAT
CTGAAATAAAACATTGTCTTGTGGTTGCTTCCAACCGGCATCCAATTGGAAGGATTAGTCCTCGCAATTTCCTGTCTAATTTAGCTTCTGTTATTTCTCG
AGATCCAGTTATTTTCATGCAGGCTGCTCAATCTATCTGCCAAGTTGAGATGGTAGGTGACAGACCTTACATTGTATTGATGAAAGATCGGGATAAAGAT
AAAACTAAGGAGAAAGACAAGGACAAGGATAGATCATTAGAGAAAGACAAAACACAGATTAATGATGGGAGGGTTGCTTTGGGAAATGCAAACCCTGCAG
CTTCTGGGAATAGCCATAGCAGAAGCCATGATTCTAATTCAAAGAGTGGTAAGAGTCACAAAAAACCCACCCAGAGTTTTATAAACGTGATAGAACTTCT
TCTCGAGTCTATATGCACTTTTGTACCTCCTGCGAAGGATGATGTAACCTTAAATGCTGGGCCTAGCACCCCGACATCAAGTGATATGGATATTGATGTC
TCTGCAGTTAAGGGAAAAGGAAAAGCAGTTGCCATCATGTCTGAGGAGTATAAAACCAGTGTCCAGGAAACTTCTGCAGCACTAGCAAAAATTGTATTTA
TTTTGAAGCTTCTTACAGAGATATTATTGATGTATTCATCATCTGTACAAGTTCTTCTTCGGCGAGATGCTGAAATGAGCAGAACTAAGTTCACTCATCA
AAAGAGTAGTCCAGCTGGTTTAAGCATGAGTGGAATTTTTCATCATATTCTTCATAATTTTCTTCCTCATTTTCGAAGTGCCAAAAAGGACAAGAAAAAT
GATGGTGATTGGAAGCAGAAACTTGCAACCAGAGCTAATCAGTTTATGGTGGCTGCTTGTGTTCGATCAGCAGAAGCAAGGAGGAGAGTTTTCAGTGAGA
TTAGTCATATTATGGATGAGTCTGTTGATTCTTGTGGTGGTGTTAAGCCACCAATCAATAATATTCAGGCTTTTGTTGATTTACTAAATGATGTTTTGGC
TGCCCGTACACCTGCTGGTTCATCAATCTCAGCAGAGGCCTCTACCACTTTTATTGAAACTGGTCTGGTTAAATCATTCACTCATACCCTTCAGCTGTTG
GACCTAGACCATGCTGACTCATCTAAAGTTGCTGCTGGAATTGTTAAAGCGCTTGAATTGGTTACTAAGGAGCATGTCCATTCAGCTGATTCTACTGCTG
GGAAGGGTGATAATTCAACGAAGTCCTTGGATCTTGGTCAATCCGAGAGAATGGAGAATATTGATGATGCATCCCAATCCATGGAAATGACGACTCAGGC
CAATAATGATTCCCTTCAAGCAGAACAGGATGCATCTTATAATGCTATTCAGTCCTATGGTGAGTCTGAAGCTGTCACTGATGATATGGAACATGATCAA
GATCTTGATGGCGGTTTTGCTCCTGCTAATGAGGATGATTACATGCATGAAACTTCTGAGGATGCAAGGGGTCTTGATAATGGTATTGAAAATGTGGAGA
TTCGGTTTGAAATCCAGCCTCATGAACAGGAAAATCTTGATGATGATGATGATGATGATGAGGAGGAGGAGGAGGATGATATGTCTGGAGATGATGGTGA
AGATGTAGAGGAAGATGATGAGGATGATGAGGAGCATAATGATTTAGAAGATGAAGTTCATCACTTGCCACATCCTGACACCGATCAAGATGATCGTGAG
ATTGATGATGATGATTTTGATGATGAAGTGATGGAAGAAGATGATGAGGATGACGAGGATGATGAAGATGGAGTTATCTTGCGGCTTGAGGAGGGCATCA
ATGGAATAAATGCTTTTGACCATATTGAGGTTTTTGGCAGGGAAAATAGTTTTCCAAATGATGCTCTCCATGTGATGCCAGTCGAACTTTTTGGATCCAG
ACGTCCTGGGAGGACCACGTCTATTTACAGTCTACTGGGCAGAACTGGTGATGCTGCTGATCCGTCCCGCCATCCACTCTTAGCTGGACCATCTTCATTC
CATTCATTTCCTGGGCAATCGGATAGTACATTGGGGAGCAGCTCAACAGGTTTGGATAATATCTTCCGATCACTGAGGAGTGGACGCCATGGGCACCGTT
TGAATTTATGGAATGATAACCAACAGAGTGGTGGATCAAACAATGGTGCTATACCACCAGGTCTTGAGGAGCTGCTTGTCTCTCAGTTAAGGGGGCCTGC
CCCTGAAAAGTCATCTGATAAGGATGTAGCAGAAACCGGTGCTGATGATAAAGTTGAGGTCAACCAAACACAAGATTCAGGAGATGCTAGACCAGAAATT
CCAGCTGAAAGTAATTCAAATCAAGCTGGTGGTACGGTGACTCCAGCGGCAATTGATAATCCTGACAATGCTGATACGAGACCTGCAGCAACTGGATCTC
TGCAGGTTGATGCATCTAGCACTCAATCACAAGTGGTTGAGATGCAGTTTGAGCATAATGATGTAGCTGTGCGGGATGTTGAAGCTGTTAGCCAAGGGAG
TAGTGGTAGTGGGGCAACTTTTGGTGAAAGCCTTCGGAGCCTAGATGTTGAGATAGGTAGTGTTGATGGCCATGATGATGGCGGAGAAAGGCAAGTTTTT
GCAGAAAGGATTGCTGGGGATGCACAAGTTGCCCGTGCAAGGAGATCAAATATGACCTTTGGTCATTCTTCACATGGAAGTGGGAGAGATGCCTCCCTCC
ATAGTGTTACTGAAGTTTCTGAAAATTCGAGCCGTGATGCAGATCAAGAAGGTCCAGCTGCAGAGCAGCAGGTGAGCAGTGATGCTGGTTCGGGGGCAAT
TGATCCTGCCTTTCTAGATGCTCTTCCTGAGGAGTTGCGTGCTGAAGTTCTCTCAGCTCAACAGGGACAAGCAGCTCAACCATCAAATGCCGAGTCTCAG
AACACTGGAGATATTGATCCAGAATTCCTTGCAGCCCTCCCTCCAGATATTCGAGCAGAAGTTTTAGCACAACAGCAAGCGCAGAGGCTCCACCAATCCC
AGGAATTGGAAGGTCAGCCTGTTGAAATGGATACAGTTTCAATAATTGCCACATTTCCTTCAGAGTTACGAGAAGAGGTTCTTTTGACATCTTCTGATGC
TATCCTTGCCAATCTTACACCTGCTCTTGTTGCTGAGGCAAACATGTTGCGGGAGAGGTTTGCACACCGTTACAGTCGGACCCTCTTTGGTATGTATCCT
AGAAGTCGTAGAGGTGAGACTTCTAGACGTGGTGAAGGTATTGGTTCAGGCTTAGATGGGGCTGGGGGAAGCATTTCTTCACGTAGATCTGTTGGAGCTA
AGGTAGTTGAAGCTGATGGAGCACCTCTAGTTGACACAGAAGCTTTGCATGCCTTGATTCGATTATTTCGTGTAGTTCAGCCACTCTATAAAGGTCAATT
GCAGAGGCTTCTGTTGAATCTTTGTGCCCATAGTGAAACTAGAACTACTTTGGTGAGAATTCTGATCGACATACTTATGCTTGATGTAAAAAAGTCTGAA
AGTTCTTCTAGTGCAGTTGAGCCACCATATAGACTTTATGGTTGCCAGAGCAATGTAATGTACTCTCGCCCTCAGTCTTTTGATGGAGTTCCTCCCTTGC
TCTCCCGTCGCATGCTTGAAACTCTGACGTATCTTTCTCGTGATCATCCATATGTGGCAAAAAAATTTCTTGAGTCCAGTGATCCTCGTCATGCAGTAAG
ACAACCAGATGATGCCAACAAGTCACGTGGCAAATCTGTGATTGTTGTTGGAGACGAAGTTAACAGTGATAATAATGAACCTGTATCCCTTGCAATGCTT
TTGAGTCTATTGAGGCAGCCTCTCTATCTGAGGAGCATAGCCCATCTTGAGCAGCTGCTAAATCTTCTGGAGGTTATAATTGATAATGCTAGAAGTAAGT
TTTGTTCATCTGACAAACTTCCAAGTTCTACTTCTGAGCCCTCATCTGGTCCACAAGCTTCTGCATTGGAGGCAGATGCGAGTACTGATCCTGGGGTTAC
ATCTTCTGGGCTTGATAAATCCACTAATGCTGTTGATTCCTCCAAATGCAACACCTCTGGCCACCTTGAGGAATCTGAAACTCAGAGAGTACTGAGTAGC
CTACCACAAGAAGAACTTCGACTTTTGTGCTCATTACTTGCACAAGAAGGTTTATCGGATAATGCGCATGCTCTTGTGGCAGAGGTAATGAAGAAATTAG
TGGCCATTGCTCCAACTCATCGTCAGCTCTTTGTCACTGAGCTGGCTGGAGCAGTTCGAAACTTGACTTCATCTGCAATGGATGAATTACGTGTTTTCAG
TGAAGCAATCGGATCTCTTCTTAGCACAACATCATCAGATGGGGCTGCAATTTTGAGAGTTCTGCAAGCCTTAAGTTCCCTTGCCTCACTGACTGAGAAA
GAGAATGATAGAATTACCCCTGCTCTTTCTGAGCTATGGGAAATCAATTCAGCTTTGGAGCCTTTGTGGCTTGAACTGAGCTGTTGCATAAGCAAGATGG
AGTCATACCCAGAGTCTGCATCTGATTTGTTCGCCCCTTCTCGTACCAGTTTGTCTAAGCCATCAAATGCTTTGTCTCCGCTTCCACCAGGCTCTCAAAA
TATTTTACCATACATAGAATCTTTCTTTGTGGTTTGTGAGAAGCTGCATCCTGCTCAGCCAGGTGCTAGCCAAGATCTGGGCACTCCTGTTGCTTCTGAT
GTTGAAGATGCCAGAACATCTGCTACTCAACAGAAAACGTCAGCACCTTCAGTGAAAGTGGAAGAGAAAAATGCTGTGTTTGTCAAGTTTTCAGAGAAGC
ACAGGAAACTACTGAATGCTTTTATCAGGCAAAATCCTGGTTTGCTTGAGAAATCTTTCTCCCTCATGCTGAAGGTTCCAAAGTTTATTGATTTTGATAA
CAAGCGTGCCCACTTTCGGTCAAAGATAAAGCATCAGCATGACCATCACCACAGTCCATTAAGAATATCAGTCAGAAGGGCATATGTTTTAGAGGATTCT
TATAACCAGCTTCGCATGAGATCTACTCAAGATTTGAAGGGAAGGTTGACTGTTCACTTCCAAGGGGAGGAAGGTATTGATGCAGGCGGTCTTACAAGGG
AATGGTATCAATTACTGTCCAGAGTTATTTTTGACAAAGGAGCCCTTCTTTTTACAACAGTGGGCAATGAATCAACATTTCAGCCAAACCCTAACTCTGT
TTACCAAACAGAACATCTTTCTTATTTCAAATTTGTTGGAAGAGTGGTTGGGAAAGCATTGTTTGATGGTCAGCTCTTGGATGTCCATTTTACTCGCTCA
TTCTACAAGCATATGCTTGGGGTCAAAGTTACATATCATGATATTGAAGCCATCGATCCTGACTACTACAAAAATTTGAAATGGATGCTTGAGAATGATA
TTAGTGATGTTTTGGATCTTACATTTAGCATTGATGCAGATGAAGAAAAGCTGATCTTATATGAGCGGACTGAAGTAACTGATTATGAGTTGATTCCTGG
TGGACGGAATATCAAAGTCNNNNNNNNNNNNNNNNNNNNNNNNNNNNNNNNNNNNNNNNNNNNNNNNNNNNNNNNNNNNNNNNNNNNNNNNNNNNNNNNN
NNNNNNNNNNNNNNNCGACCTCAAATAAATGCCTTCTTGGAAGGATTCAATGAATTGGTTCCCAGGGATTTGATATCCATATTCCATGANNNNNNNNNNN
NNNNNNNNNNNNNNNNNNNNNNNNNNNNNNNNNNNNNNNNNNNNNNNNNNNNNNNNNNNNNNNNNNTGAATATTCTGGATACAGTGCTGCGTCACCAGTT
ATCCAATGGTTTTGGGAAGTTGTATATGGTTTCAGCAAAGAAGATAAGGCTCGACTATTGCAGTTTGTGACAGGCACATCCAAGGTGCCTCTGGAAGGTT
TCAGTGCTCTTCAAGGAATCTCCGGTTCTCAGAAGTTTCAGATACACAAAGCATATGGGAGCCCTGNNNNNNNNNNNNNNNNNNNNNNNNNNNNNNNNNN
NNNNNNNNNNNNNNCTCATACTTGTTTCAACCAGCTAGATCTACCAGAATATCCAACTAGACAACAATTGCAAGAAAGGTTGCTGCTTGCAATTCATGAA
GCAAAT
>AA_scaffold14769
TTACCAAAACATGCAATTCTGCAAATATTACGAGTGATGCAAGTAATTTTAGAGAATTGTCCTAACAAGACTTCATTTGATGGCTTAGAGCATTTCAAGT
TTTTACTAGCGTCAACAGATCCTGAGGTTGTTATGGCTGCATTAGAAACTCTTTCAGTGCTTGTAAAATTAAATCTCTCCAAGCTTCATGGAAGTGCAAA
GATGGTTGGTTGTGGTTTAGTGAATGGCTATCTCCTTTCCTTGGCGCAAGGCTGGGGAAGCAAAGAGGAGGGCCTGGGACTGTATTCTTGTATTATGGCA
AATGAGAAAACTCAAGATGAAGGGTTGTGCTTATTTCCTTCTGATGTAGAGAGTAGTTGTGATCAGTCCAATATCCGCCTTGGTTCTACTCTTTATTTTG
AATTGCATGGTTCCAGTGCTCCAGTCAAAGAACCTGGGGTTGATACAGCTTCCCATAGTTTGAAAGTTATACATATGCCAGATTTGCATTTGCAGAAAGA
TGATTTGTCATTGTTGAAGCAGTGCATTGAGCAATTTAGTGTTCCTTCAGAGCTCCGATTTTCATTGCTCACTAGAATTAGATATGCTCGAGCCTTCCGG
TCCCCTAGAATTTGCAGACTTCATAGCAGAATTTGCCTTCTTGCATTCATTGTGCTGGTTCAGTCTGGTGATGCACAAGATGAACTTGCTTCTTTCTTTG
CTAATGACCCAGAATATACAAATGAGTTAATCAGAATTGTGAGATCTGAGGAAACTATATCCGGTTCTATTAGAACACTTGCAATGCTTGCATTGGGAGC
TCAGTTAGCATCATATACATCATCCCATGAACGAGCTCGTATATTGAGTGGATCTAGTACAAGTTTTGCTGGTGGTAATCGCATGATACTTCTGAATGTT
CTCCAGAGGGCAATTTTGTCATTGAAGAGTTCAAATGATCCATCATCGCTGGCCTTTGTTGAGGCACTTCTTCAGTTTTATCTGCTCCATGTGGTTTCAA
CTTCAACTTCTGGGAGTAACATTAGGGGTTCTGGCATGGTACCCACATTTTTGCCTCTACTAGAGGATGGTGATCTAGCACATATTCACCTTGTCTGTTC
TGCTGTAAAAACCCTCCAGAAGCTTATGGATTATAGTAGCTCAGCTGTGTCCTTGTTTAAAGAGTTGGGGGGTGTTGAGCTTTTAGCTCACAGATTACAG
GTTGAGGTAAATAGAGTTATTGGGTTGGTTGTAGAACATGATAACTTGATGCTTAGTGGTGAAGGCTCAAGACATGGTACTGATCAATTGTATTCACAGA
AGAGGCTCATAAAGGTCTCCCTCAAGGCACTTGGTTCTGCAACTTATGCCCCAGCAAATTCTACTAGATCTCAGCATTCTTGTGATAGCTCGTCTTTACC
TGCAACACTGGTTTTGATATTTAGGAATGTAGATAAGTTTGGAGGTGACATTTATCACTCTGCTGTTACTGTTATGAGTGAAATCATCCACAAAGATCCC
ACATGTTTCTCTATGCTGCATGAAATGGGTCTTCCTAACGCATTTCTATCTTCGGTTGCATCTGGAGTACTTCCTTCTTCTAAGGCTTTGACATGTATTC
CTAATGGTCTTGGTGCCATATGTCTTAATTCCACAGGCTTAGAGGCTGTCAGAGAAACTTCATCGTTGCGATTCCTTGTTGACATATTCACTAGCAAAAA
GTATGTTTTAGCAATGAATGAAGCTATTGTTCCTCTTGCTAATGCTGTGGAGGAACTTCTACGCCACGTATCTAATATGAGAAGTACTGGTGTTGATATC
ATGATTGAAATCATCCATAAGATTTCATCCTTTGGGGGTGGTAATGGGTTAGAATCTTCAGGAAAAGCTAATGAGGCTTCTGCAATGGAAACTGATTCCG
AAGACAAAAATGAAGGCCATAGCTGCCTTGTAGGGAAATCAGATTCAGCTGCAGAAGGGATAAGTGATGAGCAATTTGTTAGGCTTTGCATCTTTCATTT
AATGGTTCTAATTCACAGGACTATGGAAAATTCTGAAACATGTAGGTTGTTTGTTGAGAAATTGGGAATTGAAGCTTTATTGAAGTTGTTACTGTGCCCT
ACTATCGCACAATCCTCAGATGGCATGTCTATTGCTTTACATAGCACTATGGTTTTTAAGGGTTTTGCTCAGCATCATTCAGCGCCTCTGGCGCGGGCAT
TCTGTTCCTTTCTTAGGGAGCATTTAAAGAAAGCATTAGCTGGCCTTGGTGCAGCTTCAGGGCATTTATTGCTGGATCCAAAGTTGAGAACTGATAATGG
CATCTTTTCTTCACTTTCCTTGGTTGAGTTCCTTCTGTTTCTCGCTGCTTCAAAAGATAACCGTTGGGTGACTGCGTTACTTACAGAATTTGGAAATGGC
TGTAAGGATGTTCTGCAGGACATTGGGCATGCCCATCGTGAAATTCTTTGGCAAATTGCTTTGCTTGAAAACACGAAGCCTGAGATTGAAGAGGATGGGT
CTTGTTCTGCTGTTGATTCAAAACAGGATGAAGTGGATGCAAATGAAACTGAAGAGCAAAGGTTCAACTCTTTCCGGCAGTTTCTTGATCCATTACTTAG
GAGAAGAACATCAGGATGGAGCATTGAATCCCAGTTTTTTGACCTTATAAATCTGTATCGAGATCTTGGCCGTGCAACTGGTTCTCAACACAGATCAAGT
TCAGCTGGTTCTTTAAGCAATCGGGTAGGCTCTAGTAATCAGCCGCACACTTCTGGGTCTGCTGATGCTTCTGAGGCTAATAACAAGAAGGAATATGATA
AACAGAGGTCCTATTATACATCTTGTTGTGCCATGGTCAGATCGCTTTCATTCCATATCACTCATTTGTTTCAAGAGTTGGGGAAAGTAATGCTTTTGCC
TTCTCGTCGACGTGATGATATTACAAGTGTAAGTCCTGCTTCAAAATCTGTGGCATCTGTTCTTGCATCAATTGCTCTAGATCACATGAATTTTGGGGGT
CATGTAAATCATTCAGGAACTGGGGCATCTATATCAACAAAGTGTCGTTATTTTGGTAAAGTGATTGATTTTTTAGATAGCATTCTGATGGAGAGGCCAG
ATTCGTGCAATCCTGTTCTTCTGAATTGCCTATATGGACATGGAGTTGTTCAATCTGTATTGACCACATTTGAAGCTACGAGTCAATTGCTCTTTAATAG
GACTCCTGCATCACCTATGGATACTGATGATGGAAATGTGAAGCAAGAGGACAAGGGAGATACAGATCATTCATGGATTGACGACCCTTTATCTAGTTAT
GGCAAGTTTATGGACCATTTGGTAACCTCCTCTTTTATATTGTCTTCTTTCACAAAGCACATGCTTGCACAGCCCCTTATAAATGGAGATACTCCATTCC
CGAAGGATGCAGAGACTTTTGTCAAGGTCCTCCAGTCCATGGTGTTGAAAGCTGTGCTTCCTGTTTGGACACATGCCCAGTTAGTTGATTCCAGTTCTGA
GTTTATTTCTGCTATTATCTCCATCATAAGGCATGTCTATTCTGGTGTGGAAGTAAAAAATGTAAGCAGAAGCAGTGGTGCTCGAATAACGGGGCCTCCT
CCTAATGAAGCAACTATTTCAACCATTGTAGAGATGGGGTTTTCAAGGTCTAGAGCAGAAGAAGCTCTGAGACAAGTGGGGTCAAATAGTGTGGAGTTGG
CAATGGAGTGGTTGTTCTCCCATCCAGAGGAAACTCAAGAAGATGATGAACTTGCCCGTGCACTTGCCATGTCCCTAGGGAACTCTGAATCAGACACAAA
GGATGCTGCTGTTGCAAATGACAATGCTCAGCAGCTTGAGGAAGAGATGGTGCAACTTCCACCTGTTGAGGAGTTGTTATCGACATGTACAAAATTTCTG
CTGAAGGAACCTCTTGCTTTTCCTGTTTGTGACTTGCTTGAAATGTTGTGCTCTCAAGATGGTGGTCAATATAGGTCTACTGTGGTTTCTTTTATGGTCA
ATCAGATCAAAGAATGTGGGTTGGTTTCAAGTAATGGGAATGATACCATGCTGGCAACTCTTTTTCATGTTCTTGCTTTAGTTCTTAATGAGGATTCTGT
GGCAAGAGAAGATGCTTCAAAGAGTGGCTTCATCAAGATTGCCTCAGATCTACTCTACCAATGGAATTCTGGCCCTGATAGCCGGGAAAAACAGCCGGTG
CCAAAATGGGTTACCGCTGCTTTTCTTGCATTAGACAGATTGCTGCAAGTGGATCAAAAATTGAATTCTGAAATTGCAGAGCAGCTGAAGAATGAATCTG
TGAATAGCCAGCAGACATCAATTACCATTGATGAGGACAGGCAAAATAAATTGCGGTCTGCTTTGGGATTATCTTTGAAGTATGCAGACATAGATGACCA
GAAGAGGCTTGTTGAAATTGCCTGTAGCTCTATGAAGAATCAACTTCCGTCACACACTATGCATGCTGTTTTGCTATTGTGTTCCAATCTTACAAGGAAT
CATTCTGTTGCTCTTAGCTTTCTTGATGCTGGTGGTTTAAGTATGCTGCTTTCTTTGCCCAACAGCAGTCTGTTTCCCGGGTTTGACAATGTTGCTGCTA
GTATTATCCGTCATGTCCTCGAAGATCCTCAAACACTCCAGCAAGCAATGGAATCTGAGATAAAGCATAGTCTTGTAGTTGCTTCCAACCGGCACCCAAA
TGGAAGGGTCAATCCTCGCAATTTCTTGATAAATTTAGCTTCTGTGATATCTCGAGATCCCATAATTTTTATGCAAGCGGCTCAATCTGTATGTCAAGTT
GAGATGGTTGGTGAAAGGCCTTACATTGTCCTATTGAGAGATCGTGATAAAGACAAGAGTAAGGAGAAAGAAAAAGAGAAGGATAAACTGTTGGAGAAAG
AAAAAGTATCTGTTAATGATGTGAAGGTTGGTTTGGGGAATACCAATTCAGCAGCTTCTGGCAATGTTCTTGGCAAGACTCATGATTCTAACCCAAAGTG
TGTTAAAACTCACAGGAAACCTGCTCAGAGTTTTATAAATGTTATAGAACTTCTCCTTGAATCTATATGCACTTTCATTCCTCCTTTGAAGGATGACATA
GCCTCAACTATCGTTCCTGGGACTCCATCGTCAAGTGACATGGACATAGATATTTCATTAAAGGGAAAAGGAAAAGCAGTTGCCACTGCGCCTGAAGAGA
GTGAAACCAGTGGCCAAGATGTGTCTGCATCACTTGCAAAGATCGTATTTATATTGAAGCTTCTTACAGAGATATTGTTGTTGTATTCATCATCCATTCA
TGTTATGCTTCGGCGAAATGCAGAAATGAACAGCACTAAGGGCACTCAACCGAAGAGTCCTACTGGTTTATACATTGGTGGAATATTCTACCATATTCTT
CATAATTTTCTTCCTCATTTTCGAAGCTGCAAAAAAGACAAGAAAAATGAGGGTGATTGGTGGCAGAAACTAGCAACCAGGGCTAACCAGTTTTTGGTGG
CTGCCTGTGTTCGCTCCTCAGAGGCAAGGAGAAGGGTGTTTGCTGAGATTAATCATATCCTGAATGATTTTGTTGGTTCATGTACCAGTGTTAAGCCACC
AGGCAACGATATTCAGGTTTTTGTTGACCTACTTAATGATGTTTTGGCTGCTCGTACTCCTGCTGGCTCCTGCATTTCATCAGAGGCCTCTGCCACTTTT
GTGGATTGTGATCTGGTTAAATCATTCACTCGTACCCTCCAAGTTCTAGACCTGGACCATACTGACTCGTCTAAAGTTGCTGCTGGTATTGTGAAAGCCC
TTGAGCTTGTATCCAAGGAGCATGTCCATTCAATTGAGTCTAATGCTGGAAAGGGTGATAATTCAACAAAGCCTTTAGATCTTGGTCAATCTGGAAGACT
AGAGAATATCAGTGACTTGCCCCAGTCCGTGGAAATGACATCTCAGGCTAATCTTGATGGCCTTCCAGCTGATCATACTGAGTCTTATAATGCAGTTCAA
TCCTATGGTGGGTCTGAAGCTGTCATTGATGATATGGAACATGATCAAGATCTTGAGGGGAGTTTTGCTCCTGCCAATGAGGATGATTACATGCATGAAG
CCTCAGAGAATGCTAGAGATCTGGAAAATGGCATGGAAAATGTTGGGATAAGGTTTCAAGTCCAGCCTCATGGCCAAGAAAATCCTGACAACAATGATGA
TGAAGAGGATGAGATGTCTGGAGATGATGTTGATGATGATGAGGAGGAACATAATGATTTGGAAGAAGACGAAGTCCATCACTTGCCACATCCTGACACA
GATCAAGATGACCATGAGATTGATGACGACGACGACGAATTTGATGATGAAGTTATGGAGGAAGATGATGAGGATGACGAGGATGATGAGGATGGAGTGA
TACTACGACTTGAGGAAGGAATTAATGGAATAAACGTTTTTGACCATATTGAGGTTTTTGGCAGAGATAATACTTTGTCAAATGAAGCTCTTCACGTGAT
GCCAGTTGAAGTTTTTGGATCTAGACGTCCAGGGCGAACCACATCTATTTACAGTCTTTTGGGAAGAACTGGTGATACAGCTTCTCCTTCACGTCATCCA
CTTTTAGTGGGACCTTCAGCTTCATTCCATCCTCCTGCTGGCGAATCAGATAATTTATCAGATAACAACTCAATGGCTTTGGATAACATCTTCCGATCAC
TTAGGAGTGGACGCCATGGAAACCGTCTGAACTTGTGGGCTGATAACAATCAACAGAGTGGTGGATCAAATACTGGTGTTGTACCACAAGGTCTTGAAGA
GCTTCTTGTCTCTCAATTAAGGCAACCCACCCCTCAGAAGCCATCTGATCAAAACATAGCAGAAGTGAACCTTAAGAATAAAGGGGAGGTCACCCACACC
CAAGATTTAGGAGCCGCAAGGACTGAAATCACTGCAGAAATCAATGCAAGTCAGGGAGCTGATGCAATGGCTCCTACTGCAGTTGATAACTCTAGCAATG
CTGGAATAGGACCTGTAGCCACACAGTCTGTTGAAACAGATGGAGCAAGTACTCCAACAAATGCAGTTGAGATGCAGTTTGAGCATATTGAAGCAGCTGC
ACGGGATGTTGAAGCTGTGAGCCAAAACAGCAGCGGCAGTGGAGCAACTTTTGGAGAAAGCCTGAGAAGCTTGGATGTTGAAATTGGGAGTGCTGATGGC
CATGAGGATGGGGGAGAAAGGCAGGTTTCTGTAGATAGGATACAATCCGGTGATTCTCAGGCAGCACGGACAAGAAGGGCAAATGTGATTGTTGGCCATT
CATCTCCTGCTAGTGGTAGAGATGCATCTCTTCATATTGTTACAGAAATTTCTGAAAATTCAAGCCGAGATGCAGATCAAGATGGTACAGCAACAGAGCA
GCAGGTGAACAGTGATGCTGGTTCAGGAGCAATTGATCCTGCCTTTTTGGATGCTCTTCCTGAGGAGTTGCGTGCTGAAGTCCTTTCAGCTCAGCATGGT
CAAGTGGCTCAACCATCAAATAGTGAATCTCAAAACACCGGGGATATTGATCCAGAGTTCCTTGCTGCTCTTCCCGCAGATATTCGAGCTGAAGTTCTAG
CACAACAGCAAGCACAGAGGTTACATCAGTCTCAAGAGTTGGAAGGACAGCCTGTTGAAATGGATACAGTCTCCATAATTGCAACGTTTCCTTCAGATTT
AAGAGAAGAGGTTCTTTTAACTTCATCTGATGCTATTCTTGCCAACCTTACACCTGCACTTGTTGCTGAGGCTAATATGTTGCGGGAGAGGGTTGCACAC
CGTTATAGTCGTACCCTCTTTGGTATGTACCCCAGAGGTCGTAGAGGTGAGACTTCTAGGCGTGGTGAAAGTATTGCTTCTGGATTGGATGGGGCTGGGG
GAAACTTTTCTTCCCGTAGGTCTGATGGAACTAAGCTGGTTGAAGCTGGTGGAGCACCTTTAGTTGATACTGAAGCTTTGCATGCCATGATTCGACTATT
CCGCGTGGTTCAGCCGCTCTATAAAGGTCAATTGCAGAGGCTTCTTTTAAACATCTGTGCTCATAGTGAAACCAGAACTGCTCTTGTGAAAATTCTAATG
GACTTGCTAATGCTTGATGTAAGAAAGCGTGCTACTAGTTTTACTGCAGCTGAGCCTCAGTATAGACTATATGGTTGTCAGAGCAATGTTATGTATTCAC
GCCCTCAATCATTTGATGGAGTTCCTCCATTGCTCTCCCGGCGTGTGCTTGAGACTCTCACTTATCTTGCTAGAAATCATCCACATGTAGCGAGATTTAT
GCTTCAGTTTAGACTAAGTGAACCAGGTACTGATTCACGTGGTAAATCTGTGGCAATTGTCGAAGATGTAGAATGTATCTCCATTGCAGTGCTTTTGAGC
CTCTTGAACCAGCCCCTTTATCTGAGGAGCATAGCGCATCTTGAACAGCTGTTAAATCTTTTGGAAGTCATCATTGATAGTGCTGGAAATAAATCTACTT
CACATGAGAAACCCCAAGCTCCTACTTCTGAGCCGCTATCAGGACCACAAATTTCTGCAGTGGATGCAGATGTACATATGGACTCTGGTATAGTATCCTC
AGATGTTGATGCATCTGTGAAAGTTGCTGAGTCACCAAAAGCCACAGCCTCTGGTACTGATAAGGAATATGAGAGTCAGGAAGTATTGAGCAACCTGCCA
CAGGAAGAACTACGGCTTTTGTGCTCATTGCTTGCACAAGAAGGTTTGTCGGACAATGCATATGCTCTTGTAGCAGAGGTAATGAAGAAATTAGTTGCCA
ATGCTCCTAATCATTGTCAGCTTTTTGTCACTGAACTGACGAAAGAAGTTCAAAAGTTGACTTCATCTGCAATGAATGAATTACATGTCTTCAGTAAAGC
AATGGAAGCCCTTCTTAGTACATCTTCTGATGGGGCTGCAATATTGAGAGTTCTGCAGGCTTTAAGTTCCCTTGTCACCTCACTGACTGAGAAGGAGGGC
GACAAAATCGATCCTTCTGCTCTTTCTGAAGTTTGGGAAATCAATGCTGCTTTAGAGCCTTTGTGGCATGAGCTGAGCAGTTGCATAAGCAGGATTGAGT
CCTACTCAGAGTCCGCCTCTGATATTTTCACGCCTTCTAGAACTCATGTGTCTAAACCTTCTGGTGCAATGCCTCCACTTCCAGCTGGCTCTCAAAATAT
CTTGCCATATATAGAATCTTTCTTCGTGGTTAGTGAGAAGCTGCATCCTGCTCATCCAGGGGCTATTCCTGACTTAGCTATTCCTGCTATTTCTGATGTT
GAAGAGGCCAGCACATCTGCTACTCAACAGAAAACATCTGGACCTGCTGCAAAAGTAGACGAAAAAAATGCTGCTTTTGTCAAGTTCTCAGAGAAGCATA
GGAAGCTACTAAATGCTTTCATCAGACAAAATCCTGGCTTGCTTGAGAAGTCTTTCTCTCTAATGCTGAAGGTTCCAAGATTTATTGATTTTGATAACAA
GCGAGCCCACTTCAGATCAAAGATAAAGCATCAGCATGACCATCATCACAGTCCCTTAAGAATATCAGTAAGAAGGGCCTATATTCTAGAAGATTCTTAC
AACCAGCTCCGCATGAGATCAACCCATGATTTGAAGGGACGATTGACTGTTCATTTCCAAGGGGAGGAAGGTATTGATGCAGGCGGGCTTACACGTGAAT
GGTATCAATTGTTGTCCAGAGTTATCTTTGACAAAGGAGCACTACTTTTTACGACAGTGGGTAATGAATCGACGTTTCAGCCAAACCCTAACTCTGTTTA
CCAAACAGAACACCTTTCTTATTTCAAATTTGTTGGTAGAGTGGTTGGGAAAGCGTTATTTGATGGCCAGCTCTTGGATGTACATTTTACTAGATCATTC
TACAAACACATATTGGGAGTTAAAGTAACATATCACGATATTGAAGCCATTGATCCTGGCTACTTCAAAAATTTGAAATGGATGCTTGAGAATGATATCA
GTGATGTTTTGGATCTCACTTTTAGCATTGATGCAGATGAAGAGAAACTCATATTATATGAACGGACAGAAGTGACTGACTATGAGTTGATTCCTGGTGG
GCGGAATATTAAAGTCACAGAAGAGAATAAGCATCAATATGTTGATTTGGTTGCTGAACATCGGTTGACAACTGCCATTCGACCTCAAATAAATGCTTTC
TTGGAGGGATTCAACGAATTAATTCAAAGGGATCTGATATCTGTATTCAATGACAAGGAGCTGGAATTATTGATCAGTGGCCTCCCTGATATTGATTTGG
ATGACTTGAGAGCAAATACAGAGTATTCTGGATACACTGTTGCATCACCTGTTATCCAATGGTTTTGGGAGGTTGTTCATAGTTTCAGCAAAGAAGACAA
GGCACGATTGTTGCAGTTTGTGACAGGCACATCAAAGGTGCCTTTGGAAGGGTTTAGCGCCCTTCAGGGAATTTCAGGCTCGCAGAAATTTCAGATACAC
AAAGCATATGGAAGCCCTGAACATTTACCTTCTGCTCATACTTGTTTCAATCAGTTAGATCTGCCGGAATATCCATCTAAACAACATCTGGAAGAGAGAT
TACTGCTTGCAATTCATGAAGGAAGTGAAGGATTCGGATTTGGTTGACTTCTTTG
>AA_scaffold5007
AGCGACGTGGCCTTCAAGTTCCGAATCGGTAGCCACATGTGTTTTCCCGTCATTCTTCCCAAGCCGATCGTGTTTTCGTCCGTTTTGTTTTCTGTTTGAT
CGCCGATATCATCCTGGAAATGTTTATACGATAAAACGTCGAGATGTTGGAGGATCAGGTGGCATACCTCTTGCAGAGGTACCTTGGCAATTATGTGAGG
GGCCTTAACAAAGAAGCCCTCAAAATCAGTGTCTGGAAAGGTGATGTGGAGCTTAAGAATATGCAGCTCAAGCCTGAGGCTCTAAATGCTTTAAAATTGC
CAGTGAAGGTTAAGGCAGGGTTCCTTGGTTCAGTCAAGCTTAAGGTTCCATGGAGTAGGCTTGGTCAAGATCCAGTATTAGTATATTTGGATCGCATTTT
CTTATTAGCTGAACCTGCAACTCAAGTTGAGGGATGTAGTGAGGATGCCGTGCAGGAAGCGAAGAAGAATCGAATACAGGAGATGGAAATGAAACTTTGG
GAGAAGTCACAGAAGTTAAAATCCGAAATGGTATGAGGTTTGATTATATGTTTTCAAATGAGTTGGTAAAATGCACTTCAGGAGGTATACCATTNNNNNN
NNNNNNNNNNNNNNNNNNNNNNNNNNNNNNNNNNNNNNNNNNNNNNTCGTGGATGGGTTCCCTCATCAGCACCATAATTGGAAACTTAAAGCTTTCAATT
TCCAATGTTCACATCAGATATGAGGACCTTGAGAGCAATCCGGGGAATCCATTTGCAGCTGGTGTTAGGTTGGAGAAACTCTCAGCTATGACAGTTGATG
ACACTGGGAAAGAGACGTTTATTACTGGTGGTGCGCTTGACTGCATTCAAAAGTCTGTTGAACTTGATCGGCTTGCAGTTTATTTGGATTCAGATATTAT
TCCATGGGATGTCAGCAAGCCATGGGAGGATTTGCTTCCCTCAGAGTGGTTTCAGGTATTTAAATTCGGTACTAAAGAAGGGAAGCCAGCTGATTATGCT
TTAAGGGAGCACTCATACATTCTGCAGCCTGTGACTGGCCAAGCAAAATACTCCAAATTGCAACCAAACAAAGTTGCTGAAAGCAATGANNNNNNNNNNN
NNNNNNNNNNNNNNNNNNNNNNNNNNNNNNNNNNNNNNNNNNNNNNNNNNNNNNNNNNNNNNNNNNNNNNNNNNNAGCTGACAACTTTGCTGCTTTCAAC
CAACGCCTAAAATATGCTCATTATCGTCCAAGAGTCACGGTTAAAAATGATCCAAGATCTTGGTGGAACTATGCTTATAAAGCTGTCTCCGACCAGATGA
AGAAAGCAAGTGGAAAGATGTCATGGGACCAGGTTCTGAGATATGCAAGACTAAGGAAGAGATACATCTCTCTATATGCTTCATTGCTTAAATCTGACCC
CAGTCAGGTGACGATTAGTGACAACAAAGAAATTGAAGAACTGGATCGTGAACTCAATATCGAACTTATATTGCAATGGAGAATGTTGGCTCATAAATTT
GTGGAGCAATCAGCAGAATCAGCTCTTAATGCGAGGAAACAGAAGGCGGGGAAATCTTGGTGGTCATTTGGATGGAACAGTCAGTCTCCTAGGGGGCAAA
ATGAGGCATTTCATTTCAGTGATGAAGACTGGAAGCGGTTAAATAAAATAATTGGGTATAAGGAAGGTGATGATGGACTATCAGTTATTAGTAACAAGGT
GGACGCTCTTCATACTTTCTTAATAATTCACATGAAACATAATGCTTCAAAGCTTACTGGGGAAGCCAAAGAGCTTGTTGCTGAATTATCAAGTGAAGAT
CTTAGGTGCTCCATAAAGNNNNNNNNNNNNNNNNNNNNNNNNNNNNNNNNNNNNNNNNNNNNNNNNNNNNNNNNNNNGATATGAAGTTGGGTTCTTATAA
GTTATCATCGCCAAAGGGTCTACTTGCAGAGAGTGCAGCTTCGGATGACTCATTAGTTGGTGTTTTCTGTTATAAACCTTTTGATGAGAAAGTGGATTGG
AGCATGGTTGCCAAAGTTTCTCCATGTTACATGACTTATTTGAAGGAAAGCATTGATCAAGTTCTGAATTTCTTTGAGAGTAATAATGCTGTAAGTCAGA
TGATAGCGCGGGAAACTGCAGCTGCTGTGCAGATGACGATTGATGAAGTAAAGCGCACTGCTCAGCAGCAAATGAACAGAGCATTGAAGGACCATGCTAG
GTTTTCATTGGACTTGGATATTGCAGCACCAAAGATTATGATTCCTACTGATTTTCGTCCTGACAATACCCATTTCACAAAACTTCTGCTGGACCTTGGG
AACTTGGTGATTCGTACACAGGATGACTGTCAACAGGGGTCAGATGAGAAGAATATGTACTTGCAGTTTGATTTGGTTTTAAGTGATGTATCAGCATTTT
TGTTTGATGGTGACCATCATTGGGGACAACTTCCACTAAATAAGTCAGTCGATGATACCAATTGTCGTTTTTTTCAAATTATTGACAGGTGTGGGGTCAT
CTTACATCTTCAACAGATTCGGTTGGAAACTCCATATTATCCTTCAACACGTCTTGCTGTACGGCTGCCCTCATTAGGCTTTCACTTTTCTCCCGCTCGT
TATCATCGACTGATGCAGGTGATAAAGATCTTTGAGGGGGATGATGATGAGAGTTCAAAGTTCCTTCGCCCTTGGGATCAGGCTGACCTTGAGGGGTGGT
TGTCTCTTCTTACATGGAAGGGTGTGGGAAGTAGGGAAGCTGTATGGCAATTGCGGTACTTCTGCTTAGTTGGGCCTTTTCTTTATGTGCTTGAAAGCCC
TGACTCTAAATCTTACAAGCAGTATACCAGCCTACGTGGGAAGCAGATTTATCAGGTTCCACCTGAGGATGTTGGTACTGCAGAGCATGTTTTGGCTGTC
TGTTATCCTAGACGGTCCAACAGTAAGGTTGTGGAGGACACAAATGCACTGATATTACGTTTTGAGTCTGAGGATTCAAGGAAAACCTGGCAAAGGCGCA
TACAAGGGGCTATTTATCATGCATCGGATTCTGCTCCTATTGCTGGTCTATCAGACTCCTCTTCAGATACTGATGACAAGGAATTAGAACATGATATTGA
TGACCATGGTGTGATTGAAATATCAATTGCTGAGAGATTATTTGTAACAGGAATTCTTGATGAATTGAAAGTTTGCTTCAGTTATAGTTGTCAGCCTGAA
CAGAGCTTAATGAAGGTTCTTTTAACTGAAGAGAAGCGTTTATTTGAATTTCGTGCAGTAGGTGGTCAGGTGGAGCTCTCTATTAGAGGGAATGACATTT
TCATTGGTACAATCTTGAAATCTTTGGAAATAGAGGATTTAGTTTGCTGCAGTGAAATATCTGGCCCTTGTTATTTGGCAAGATCATTCATCGGGACTGC
AGATGATGATCTAACTCCTGCTGAAACTGATGATAAGTTTTATGAGGCTCCTGATACTTTGGCCGATGTTGAACAATCCCCTCGATTCCAATCTGACAGC
TTGTCAAGTTCCCAAAGTCAGATCCCATCTAGATATTCATCATCAAAATGCCCAAGGTTTACAAGCATTGCTGGTCTGCTGCCTAGTGAAGCTCGAACTA
CTGGAACCAGGGAAATTGAACCTGGTGACACATTGGAGAGTTTTATAAAAGCACAAATTATTATCTATGATCAAAACTCTCCCAGATACAATAATATAGA
TAAGCAGGTAAGAGTGACTTTGGCTACCTTGACCTTTTTCTGTCGTAGACCAACAATCCTGGCCATTATGGATTTTATGAATTCCATCAACATTGATGAT
GAAACTCTTACCGCTAAAAGTTCCATAACAGCTATCATGAAACAGAATGAATCAAGAGATGTAGATGATTTGCATTTAACTACCACTGAGGAACCGGCTA
TTAAGGGTTTGCTTGGAAAGGGAAAATTCAGGACTATGTTCAATCTGACACTGAAGATGGACCAGGCTCAAATCCATTTAATAAACGAAAGTCAAACCAA
ACTTGCTAGTTTGTCACAGGAGAATTTGCTTACAGATATCAAGGTGTTCCCTTCCTCCTTTACTATCAAAGCTGCTCTGGGGAATCTAAGAATAAGCGAT
GACAGTCTATCTATTGGTCATCTATATTACTGGGCTTGCGATATGAGAAATCCTGGTGGCAGTTCTTTTGTGGAGTTGGAGTTCACATCCTTTTGCAAAG
ATGATGNNNNNNNNNNNNNNNNNNNNNNNNNNNNNNNNNNNNNNNATTATAGCCTTTTTGGGGAGCTTTCAGAAGTGCGCATTGTTTATTTGAATCGATT
TGTACAGGAGGTTGTTGGTTATTTTATGGGTCTTGTTCCAAATAGTCCAAAAGGCGTGGTGAAATTAACAGATCAAGCAACTAATTCAGAGAAGTGGTTT
CAAGCAAGTGAAATTGAAGGATCACCAGCTATGAAGTTGGATCTTTCTCTTAAGAAGCCTATAATATTAATGCCTCGGAAAACAGATAGCCTTGACTTCT
TGAGGCTTGACATAGTTCATATTACTGTCAACAACACCTTTGAATGGATAGGTGGAGGTAAAAATGAAATGCATTCAATACACTTGGAAACTATGATGGT
CCAGGTTGAAGACATTAATTTAAATGTTGGAATTGGAGAAGAGTTAGGTGAAAGCATAATCCAGGATGTGAGTGGGCTATCTGTGCTAATTCGTAGGTCA
CTCCGTGACTTGTTACATCAATTTCCAAGTATCGAAGCGATTATTAAGGTTGGAGAGTTGAAAGCAGCGATGTCAAATAATGAATATAAAATCATTACTG
AGTGTGCGGTGTCTAACATTTCTGAGCCTCCAAATATTCCCCCAGCATTAAATCAATATTCAAACACGTCATCGAATGATGCAATAGGAAATGTTCCTCG
GGAAACTGATGATGCTAATTCAAGGACCTCAATTGCTGAAGCATTTATTTCACTGAAAGTTTCTGTTTCCGTCAAACTGGTTGAACTAAGCTTATATATG
GGAGTAACCCGAGATGCATCCTTGGCTACAGTGCAGGTCAGTGGTGCATGGCTACTGTATAAATCTAGCACATCAGGGGAGGGATTTCTCTCAGCAACAC
TTAAAGGATTCAGTGTGTTTGATAATCGCGAAGGGGTTGAACAGGAATTTCGATTAGCGATTGGGAGGCCTCAGAATTTTGGGGTCAGTTCACTAAATAC
TCCAGCATATGGGCATGAGCAGGACTCAGTTGACAGTAACACAATACAGGAAAACAAGTTTGAACCTGTTCCAACAATGTTGATTGTTGATGTGAAATTT
AGTCAGTTCTCAACATTTGTTACTTTATGCGTCCAGAGACCTCAGTTGCTGGTTGCCCTTGATTTTCTTCTTGCTGTAGTTGAGTTCTTTGTTCCATCCG
TCAGTGGTATGCTATCCTATGAAGACGATGACAGCTCTCACATTGTCGATGGTATCTTCCCGGATCAGTTCATTTACAGGCAACCTTGTCATGAATTCTC
TCTCTCACCACGAAAGCCCTTAATAGTTGATGATGAAAATTATGATCATTTCATTTATGATGGTGATGGCGGAACCTTATATTTAAAAGATGCTCAGGGT
TTCAATCTTACAGCACCTAGTTCAAAGTCTTTAATATATGTGGGAAATGGGAAGAAATTGCAATTCAAAAATGTTGTTATCAAGGATGGGCAGTACTTGG
ATTCTTGTGTTTTTCTTGGAGTTAATAGTAGCTATTCGGTTTCAAAGGATGATCATGTCTATTTGGAAGCACTACAACAAAGTCAACAGCGAAGTGCTCT
TAGAGGAAGTGGTGATGAAGTGCCATGTCAGAATAATGCAATTGGTAATTCTACTGAGTTCATCATTGAGCTACAGGCTGTTGGTCCAGAACTTACCTTC
TATAACACATCTAAAGATGCTGGCGATTTATTACACCTCTCTAATAAACTTCTGCATGCACAGATGGACGCCTTTTGTAGGCTTGTCTTGAAGGGTAACA
ATACTGAGATGAGTGCAGACATTCTTGGCTTGACAATGGAGAGTAATGGAATCGTTATTTTGGAGCCATTTGATACCACTTTGAAGTATTCAAACACTTC
TGGGAAGACCAATATACATTTACATGTTTCGGACATATTTATGAATTTCACATTCAGCATCTTGACACTTTTTTTGGCTGTGGAAGATGATATTTTATCA
TTTTTAAGGACGACGTCAAAGAAAGCTACAATTGTTTGCTCTCACTTTGATAAAGTTGGAACAATAAAGAGTACTCTTACTGACCAAACATATGCCTTTT
GGAGGCCTCGTGCTTCACCTGGTTTTGCTGTATTGGGTGACTACCTTACGCCATTAGACAAGCCCCCAGCAAAAGGAGTTCTTGCAGTAAATACCAGTAC
AATAAGAGTCAAGAAACCCATTAATTTCAAATTAATTTGGCCACCTTTAGCTTCTAGGAGCATGACCGGTAAAGCATTGGATGATTCTGAATTGGTACCT
ACTGGTTCCAAAAGTGAGGGAGATGATTGCTGTTCCATTTGGTTCCCTGAAGCTCCCACAGGTTATGTTGCTCTTGGCTGTGTAGTTACTTGTGGAAGAG
CACCCCCTCCTTTGTCTTCAGCCTTTTGCATCCCATCTTCATCTGTCTCTCCATGTTCTTTGAGAGACTGCATCGTAATCAGCAGTACTGATACACAATC
ATCAGATGTGGCATTTTGGAGAGTCGATAATTCTGTTGGCACTTTTTTGCCAGCAGATCCTAGTTTGCACAGTTTACTGGGTAAAGCTTATGAATTACGT
CACATCAAATATGGTTTTCTTAAGGTGTCCCCAGCAGCATCAAGTAGCCAGCGTATCCAAGGTCCATCTGATGGGTATCAAACCTTGCAATCTGACCAGT
CTGCTGATGCAAGCTCTAATAGACGTTTTGAGCCTGTTGCAAGCTTCCAGTTAATATGGTGGAATCAGGGATCGAACACAAGAAAAAAGTTATCCATATG
GCGTCCAGTTGTTCCAGATGGGATGGTATATTTTGGAGATACAGCTGTTAAAGGGTTTGAGCCTCCAAATACCTGCATTGTTCTTCATGATTCCAGTGAT
GAAAATCTTTTTAAAGCCCCCCAAGATTTTCAGTTTCTTGGACAGATCAAGAAGCAGAGAGGAATGGAAAGCATAACATTTTGGCTCCCTCAACCTCCCC
CTGGCTATGTGTCCTTGGGTTGTGTCGCATGCAAAGGGAAGCCAAAGCAAAATGAATTTGACAAGTTAAGATGCATACGCAGTGATCTGGTCATTGGAGA
TCAATTTTTGGAAGAGAGCGTGTGGGATACATCTGAAGCAAAGCATACGAGAGAGCCATTTAGCATATGGGCAGTTGGCAATGAGTTGGGGACATTTATT
GTCCNNNNNNNNNNNNNNNNNNNNNNNNNNNNNNNNNNNTGCTTTAAAGCTAGCAGATTCTGGTGTTCCAAGTGGCTCAGATGCTACAGTAATTGATGCT
GGAATTGGGAGCTTCTCAGTTGCACTTTTTGATGACTATGGTGGCTTGATGGTTCCATTNNNNNNNNNNNNNNNNNNNNNNNNNNNNNNNNNNNGGGTGT
ATCATTTAGTCTGCACGGAAGAACTGAGTATCTGAATTGCACTGTCAGTTTCTCTTTGTACGCCAGATCTTATAATGATAAGTATGAAGCCTGGGAGCCT
CTTGTGGAGCCAGTAGATGGATTCTTAAGGTACCAATACGACCTTAATGCTCCAGGTGCAGCTTCTCGGTTACGTTTTACAGCAACTAGAGATCTGAATA
TAAATGTTTCAGTCTCTAATGCAAATATGATCATTCAAGGTTATGCGAGTTGGAATAACCTTACCCATTCCCAAGAATATTGCAAAAATAGAGATTCATT
CTCTCCAACTCATGGTAGAAACTCTATACTCAATTCTCTCCAAGAGAGAAACTTTTACCTAGTCCCACAAAACAAACTTGGTCAAGATATTTATGTTCGT
GCTACTGAAGGAAGGGATCTTCAGAACGTAATACAAATGCCATCTGGGGATATGAAGGCTGTGAAAGTTTCTGTTTCTAAAAATATGCTAGATTCTCACA
TGAAGGGTAGGCCCCGTAGAAAGGTTAAAAGATTGGTGACAGTCATCATTGCAGATGCACAGTTTCCCAGAGTTGAAGGCTCTGCTTTGCAGCAGTATAC
AGTGGCAATCCGCCTTACCCCTGATCAAAGCCTCCCTACTGACACATTGCTTCACAAACAAAGTTCTCGCACTTGTGCAAGCAGCCCATATCAGTTATTG
CCTTCAGATATTGAATTAGTCGAGTGGAATGAAATGTTTTTCTTCAAAGTTGATTCCCTGGACCATTGCTCATTGGAATTGATTGTTACCGATATGAGTA
GAGGTGCTCCCATAGGATTTTTTTCAGAATCATTGAACCAGATTGCAAGAACATTTGAGGACTTCTCATTCCCCCAAAATTTTGCTAATACGTTGGACTG
GATAGATTTATCTCCAGAAAGCTCCACAAATTTTCAGGATGGTTATCATAAATCATGTGGGAAATTACGCTGTGCCATACTAGTACAAAACTCTGAAGTT
GAGAATGACGGTCAACTGTCCACTTCTGAGGACCATCAATCTGGGTTTATTCAAATTAGTCCTAGCAAGGAAGGTCCTTGGACTACTGTGAGGCTAAACT
ACTCTGCACCTGCTGCTTGTTGGAGGTTAGGAAATGATGTGGTTGCTAGTGAAGTTAGTGTGAAGGATGGAAACAGATATGTAAATATTAGATCTCTAGT
TTCTGTTCACAACAACACAAATCTTGTGCTTCATTTGTGCCTCACGTCCCGAATGTCCTGTGAAAAGAATAATCCCCCCAGTAATTCAAATAATTCTGAA
CCTAGACAAATAGATGGCAAACAAGCTCAGACAGAAGAGTATTTTGAAACCGAAAAATATGACCCGCAGATTGGTTGGATCAGTTGCTCATTTCATCCTG
CACAGGATACATCAGAAGGGGGNNNNNNNNNNNNNNNNNNNNNNNNNNNNNNNNNNNNNNNNNNNNNNNNNNNNNNNNNNNNNNNNNNNNNNNNNNNNNN
NNNNNNNNNNNNNNNNNNNNNNNNNATGTTGAGAGTTTGAGATGGCCTGAATCCTTTGAGCCAAAGGAATCATTTAACTCTGCAAGGCAAAGAAGATGGG
TTAGAAACAGGAAGTTAATGGC
>AA_scaffold16817
ACAAAGGAAAAAAGAAAGAAAGGAGGGAGCTTGTGGGAATGGGGTGGGAGCGAAAAATCCCTCTTTATACAAACGAATAAATTGCTGTAAGAATTGNNNN
NNNNNNNNNNNNNNNNNNNNNNNNNNNNNNNNNNNNNNNNNNNNNNNNNNNNNNNNNNNNNNNNNNNNNNNNNNNNNNNNNNNNNNNNNNNNNNNNNNNN
NNNNNNNNAAAAAATCTAGTTTCCTGTACTATGAAAGCTGATCCTGCTGACCATTCAAGTTCGACGCAGATGATGGAGGAACTCTAGAGGAAGCAGGTGG
TGGAGCTGTAAGTGCATACGTGAGTCTCGAAGACGAACTCTCGATCAGACCAGCAATGCCAGCTGCTGCAGATTGAGCATTTGAAGGGAGGAAGAGGTCA
TGCTTCTGGTCTTTGTATGCACTCCAAACATCAGAACTATTTAATATTTCTCGCACTTTTGTACAATGAGCTCCTTCAGTGGCGAAGGCATGCAAGACCT
CAATTGCAAGCACCCTGCCAATAGATGCTTCGGATTCATTCCACTTCATCTGAGAACAAAGCCCATTCCTTCCACCAGCCCTCCAATCAAGAAGACCAAG
GAGTACTTCAACAAGACCAACTTTGAGTCCTTGTGCAACAAGAGCATCCCTGGCTCGGTTTCCGGCAACCACAACACGTTTTAGGGTCTCAAGAGCTAAA
ATGCTTCCGCCTTGCCATCCTATGGCTTTCATTAGTAAAGGAACTACCTGAGGTGTTCCTACACTTGTTGCAGCCATGGCTTCAGCACATGTGGTACTAG
CTGCAAGTTGATGCAGGACGCGCAAACAACTGAGACGCACACGTTCTTGAGGAGTTTGTGTTTGCTCTCTCAATCCATCTGCATCATCCGTTCTGTCTGC
ATGATTGTCATTATTTACCTCACCTGAAGATGCCATTGTTTCTCGCCTGCCCTCATAGGCAACAGCAGCAATAAGTTTGGGCACATACCCAAGATATCCC
ACATGATCCGCTAGCGCAGGATGCACGCGGAGTAATGAAACCAATGCAGCAGAGAGAAGCAGAGGCAACTCTGGATCAGCAGTCTGGGTCTCATAATGTG
TTGCAGCAATGGATGATAAATACTGATCAAGTAGTCCTTCCAAGAATTTTTTAGGATTTCTAAGAGGAAATTTAGGATCTTTCAAAAACAGCCGAACATA
GATGCCACCAACCTGTGGCTCATCCCTCATCTCCTGTTGTCCAGAAGCCTGTTCAGGCACATCCCAATCAACAATCCGACCTTTCATCTGCTCACGGAAT
AGTTCTGATGCCAGAGTTGAAATTTGCGCAGATAAGGAAGCAGCCATTGCCTGTGTCCATACAAGCTCTGGTGTCTCTGTAGTCTGCTCAAGGGCAATTA
CAACAGCCTCACCAGGTCCATCTCTAACTACTGATACAAGACCGTCTGGAAGAAACCTAGCTAGTGTTATAGCAACTCTTGGACCGTGCATTGGTTGGCC
AACAAGCTTGCCCAACAAGGAAGCTGCCATCGCTCTTTGCTGGAGTGGAATTTGATCCTTCAAAGGCAAGAGCAGTTCAAGAATGTACACAACTCCACCA
TGCTTGGCAGCTGCCCAGGCAAGTTCTGGAGTGCTTGCCAATGCATATAGAACATGGAGAGCCCCTTCACGACAACTTGGAGAGGAGTGAAGCATCTGTA
ATAAAAGGAGAAGGCTGGATCCATCAGCTACCATGGCTTCCAAGCAGGAAGCATGGGCTGTCAAGAGTGACAACACACCCAGGCAAAGTTGAGGAATGCC
ACTATCTGATGCTTCAGTAAGAGAAAAGCACTCAAAGATAGGCACTAACTTGTCTTTGTTAGAAAATATCGATGCCAAATTTGGTTTGTTAGTGAGTAGG
TTCTGAAGGGAGGTTAATGCAGCACGAAGGTTCTTAACCAACTCAAGTTCTTCTTTTTCTGCCACTTGTCCATCGGATACTGTTGTGGAATCATCCAGGA
CATGCTGCTCATTAGCAGATCCATCATCATTAGTGTCAGTTTGACACTCAGATGGTTGAATGACTGAATGGGTGGAATCAACTGTGTTATGAACATCAGC
ATCTCCCATATTTTCATCAACTGTGTNNNNNNNNNNNNNNNNNNNNNNNNNNNNNNNNNNNNNNNNNNNNNNNNNCAGCATCTCCCATATTTTGATTGTG
CACAAGATATGATATAAAATCAATTAGAGCAACACAAAAAGCTTCTGATTCACTAATTTCAAAGTCTGGCTGATCATTGTAGACTCTTAAGTAAACATTG
CCAATGAATAGTTCTCTTGATAATGCTTTATAGACAAAGTCATAGGAATCTTTTAGGTCATATGAACCATCAGAGCCTTGAGATGCACGCTGCTCATCCA
CAAAAGTCAGCAACTCTGCCCTTGTTGAGGAGTTCCAGATAATCTCAGGAGTCTCCAGGTTTGCATTTAATTTGGAAAGTAAATCTTTAGGCATTGGATC
TTTTAACATGCTACAAAGCTTAGGAGTTAGCAAAGCTCTGAGAGTAGCAGCCGCAGCATTATTTTTAGGTGTCAAATTCTCATCAGCACATAAACCACTG
ATCCTAGACAAAGCTACAGATGACCGTATAGCATGCATGTTTTTGGCAATTTGAACACTAGTACCAACACCATGTGACTCGGTAGTATCAGATTCCTCGG
CAGTGGAGTCATACTGAAGCAGCAAAGGCAGAAGGTACCATAACACACCAGCCTTCAGTAAAGCATTCTGCAACTCTGAGGAAACAGAAACATTGGCAAT
AGTCTGTAAAGCAGCATCAACAGCTGCAGGTGCAAACTCAAGTTCAGTACAGTGCACTATGTCCACAACTAGTCCAGAAAACTCAAGCATCTCAGCTCTG
GCAGCCTCAAATTGACTCAGAACTGAAAATGTTCGCATGATATTTGTAACTATGATGGCTGATGGTTCATTTCCAGGAGTAGTGGGCCGAACGACACACA
TACAACGCAAAAGAAGGGTTGCAAGAAGTTGTACTCCCCCATCCCTCACTAGCTCTTCACCATTCAATGAAGAAGATGCACACGTCAACCAAACAAGCTC
TGATGCTGCAACAAGGAGAGGAGCTCTTTCTGACGAAAGAAAGTTGGTATCATCATTATCCACAGTAACTGCATTTAGCAACATTGGATAGCCAGCATAT
TTGAATGGCTCCAATACATCTCCATATCTTCTGTACAATATACACTGTCCTTTCAATAAAAGAAGCAACCTCCAAGGTTGAGGACCTTGCAATCCTTGCA
TGGTAGCCTGGAGCCGTTCATAGGCCTTCTGGACAGCAAGAAACCTTTCTCTTCCTTCTGGGTTTTTGTCAGGATGATATTTCATTGCAAGTTTCCTATA
CTGTCGCTTTAATTTTTCTTCATCAATATTCTCAATCTGCTTGGATAAGCTAAATACCTCCTCTCCCATTTCCAAAGAATTCTTATTTCCATTATCAATA
GAAACATCTTCCAAGGATATTTCTAGAATTTTGCAAGCTTCTTCTTCTGAAAGATCCATAGGCTTCCTTGTCAACTCTTCACGCCACAATACCAGTAATG
ACTGCAGAAACTCAACATGTTCAACAATAGGCCAGTTTGGAAATCGAATCTCATCACATAGATTCCTGAGGTAATAACGGTGACACCACATTTCATCTTT
TAGCTCTGGGTAAGTAACTGGAGGCATAGGGGCATAATCATATAAAACATGGCAGTGCTGTGATAATTTCTGCGGAAAGTCACCAAGATGCTGCAAAACC
TGACGAATTAGATTTTCAGCCCTCATTTTGTGTGTCCATATGATTTCTGGTGTATCAGAATCAGAAACCATAGCTGCAGCAAATGCTGCTGAACCACTAC
GCTCCAGTACATACAACAAAGATTCAGGGAGCAGTCCACCAAGAACACTACGTTTTGCTAATGGCAGTGATGTTGAAACTGCAGCCTCTTCACCGCCATG
AAATGCCTGATGGACATGGGTGACAGCAAAGAGCTGTGCGATTGAAAGTAGATTAGATCCAGGGTAAGCCAGCGCAAAATAAAATGCTCCAGTGCTGTAT
AGANAATTGAAAGTAGATTAGATCCAGGGTAAGCCAGCACAAAATAAAATGCTCCAGTGCTGTATAGACGTATCATGGCCTTGGGATTTCGAGTAACAAT
GGCCTTCAGCAAAGCAGCAGCTGCCTCAACAATAATAGGTTCCCCAGAAAGAATGGCCTGAGCAATATGTGGAAGACAGCGAGGACTTGACAAGATTCGT
TTTACTCTAGGAGTTGGAGTTACAATCTCTCCAGCATCATCTAAATCTGAATGTGCAGATACCATGCTATGCAAGATAGATAAAGCCGCATCCCCTACCT
GAGGTGGTGTAAGGACAGGAACTCTAAGTGCAAGTGCCCAACGGAGCTCACGGATATCACGCAGCTTCTTCCAATCCAGCATCCCAGAAGCCCAACACTT
TGTTGTCCAATCAATAGCTTTTTTAGACCATAACCTTCTAATAGCATCTTTTTCCAAAGGTCCAACTTGAGAACCATCTTTGTCAATATACATCCATTCT
TTAAGAGGTTCCATAAAAGCAGTAGCAGCAATCAAATTAGACTGCAAGGGAATAGCTGTCCTCTCTGAGGCTTCATGGACCACCGTAAGTAGATCAACAG
CTAATACACAACCTCCAACTAGAACAGAGGCCTCAACATTTGATAAAACCTTCATTAAAGCCTTCAAAAGTAGAAGAAGCCTGTGCCTCAAAGCCCTGTC
ATCAGTCCTATCCAAGAGAACAGTAATGTGAGCAGTGCCCTCAAAAGGACCAATGGTCTTGTGATGTTGTTCATATACAATTGCCATTGCCCTTGCACAA
AGTTCCCTCACTGATAAGCCACCTCCTCCCCCAAAACCATCTAACCTGCCCATGTCACACCAATCATCAGATGCACCTAGTTCATCAGGAACAGCACCAT
CTACAGTAAGCCCTGTGTCTGCATCACATAAAAACCGATGGTAAAGCGCTCTAAAGAATACAACTGGATCACGCAATGGGAAGTCCTGTGCCCTGTCACC
ACTGCCACTCTCAAGCAGCAAACGCAGATAATACTGGCCCACACAAACTTCTTTTGACAAGCTTGGGTAACGGACAGAAAATTCAGGGTAGTTCCAAGAT
ATCTGGGGTATACTTTCAGTTCCACTTATCATATCCACTGTAGCACCACCTGGAACAATATCTTCAGTTCGCTCTTTCTCAACATCTAGTAGATGAACTT
CAGCTAGCAAAGCTTCCCTCAACTCTTGCCTAGTACGTTCATTCCATATCAAATCTGCACGATTGTGATCTAAACTAAAAGCTTGCCAAAATTCAGGCCA
ATTGCATAGTAGTCGACCAGATCCTACAGGAATGTTCTCCACAACAACTTGAGCAGGAGCTGGAACTCCTGTACTATGAAAACCAATCGTATTGCCTTCC
GGGTCAACTGAACTCAAAGAACTAGGTCCTGATGCTTCTTCATTTGAGTTTGCAGATGGTGCTATAGCTGAAGGCAAAATAGTTGAATGACCATTTTGTG
CATCTCCTACAGAGGATCCAATACCCCAATTTTCACTCGTGGAAACAAGTGAAGATTGAGTATTTGAAGCTTGTGCAAAACTTGGGCCTGAAGTAGATGT
ATGAGAAGCAACCCCTGTTTGCCTACCTGAATCGGCACCATCAAAATTATTAACGGTAGAGAACTGTTGCTCTTGAGCAGTTATTCCTCTTCCTACACGA
CTCTTCCTTTGCTGTAGCAAGCGTTGTTTTCTTCTCCCAGTTAATGACTCTTCTTGATTTACATCTTCAGCTAGAACTCCATCAAAACGTGTGTGCAAAT
AAGCAACAAGGCCAGGAGGCAAAATTCGAGACAACACCTCCAGAGCTGGCGGGTAAGAATCTGCCCAAAGAGCAACAAGTTGTCGACTAACTTCACGACG
CTCACCTGCAGGAAGAAACAATGCATGCAATAAATGTCTCAACAAAGCACCATCACGCAGAGCAGCACCCCTCATGGACTCTGCAGCAATGGCATCCTCT
TCTGCAATAGATCGCATAATCACGGCTACTGTTTCTCTAACACTTTCAGCTGGATGACCAAACAGTGCAAATAAGCGACGCTTCAGTCCAGCTACTTGAC
GTAGCAACTCCACTAAAACAGTGTACTGGGTAGTCTCCCCATGTGGCTCACAAATCATAGCCTCAAGCACCTCAACAACAGCCATTGACAGTAATGGTGA
TACCGACATAGGCTTTAGTCTGTTGACAAGAATAATGACATAGCCATGATTAGCAAACAGTACTGACTTGGTGTGCATAATTGTGGCATGCCACTCTCCT
TTAAGATCTGTCATGGTATTTGCATCACCAGGCCCACCACCAATAAGTGCTGCAACTAGGCCAGCAGCCTCAGCAGCCACACCCTCAGACCCATTTCTGA
GTAGACCCATTATCCTTCCAACAGCAGCAGGAAAAGACATTACATGTGAGGCTGCACTTCTTGAGGCGAGTAACCTACGTAAGCATGCAATGAATCCCAT
CACTGTAGCTGCTGCTTTTGGTGAAGGGGGTGGCAAAGGAGGAGATTCTGGAGGAAGATTAGGAGTAGCAGGAAGCATAGTAATCAAGGCCATCAAAGTA
ACCTCAGGAACCTCAATGTTCTGAGGCACCCCACCAAATGGTATACAGGCATTAAACTCCCTTATTCTCCGCCATAACTTGGCTCTTGATCCAGGTACAG
AACCACCTTCAGCAACAGCATCTTTTGCAGCTGCTGCTAAATGTTTTAAATGCATGGTTGCACTTTCTATATCAGTTACAAACCTTGGTTGAGGATATTG
CAAATGAACTCTCCCACAAGGAGGATCAATACGGTGACCAGGCATTGTTAGCCTTGGCAATACAGGAACTGCACATTGACCTTCTGTTTGTAGTACATCA
CGAACTGCTGCAAGTAAGCTATCACGAGATGTGCTTGCATAGATATGGATCAAGCACCCATCACCGAATTCAATTGCAAACATCTGGGGCTCTTCGGCAA
ATCGAACAAGAGCACTTACAGTAGACAAAGGACGGACAATAACAGCTTCATAGTTCTCGGGACGCCTTTCAACAAGGGAAACCTTTGTAAGAATTAGTTG
ACGAGAGACTGCATCACCATGCTCACCAAGTCCTCCTTTTGGGCCAACTCCTAAGCTCAAACCTGGAACATTTAGAGTTCCATGAGCAGCAGACCGCAAC
CTTGTTACAGACCAACCCCCCAAAGGGGTGTCTTCTGCACCAACTGCTTCTTTTGCCCTTCGTTTTAAATATTCCGAAATGGCAAGGGTGTGAGTGTTCT
CCACAGACAGTGTCACCCCAACAGTGGATTTTGCAGTCTTTGTCAAATTTGAGATAATAGCAGAATTTGAGGTTCCAGAAGCAGCTTGGAAAGCTTTAGA
TTTTCTTCCGTACAAGGAACAAAGAACAAAGCCACTTCCATGATCGACATTTTTTGTTCCATAGGCATCCGATAGAATTATAATAGCAGGGGAATCCATG
TCTCTAAAATCCAAGCACCAGCGAAGGTCTCCAGATTTTGTCTCTACAAGTTCAACACCTACATAAGTCACTTTCAAGTTAAAAGGAACCCACTCAGACG
TCCGTCGCCGTAGATGAAGAACTGGAAACTCAGCAACTAGCCCCAGCCTATTCCACCGTATTCGGTGCAACTCTGTCAAAATGCTCGCCCTGTATTTTGA
TGAAAACTTCATGGCTTTGAATTTGCCACGTCCGTCAGTCCGCACACTGACACTGAACTCGTTGGAATTCTCATCGCGCCCCATAATTGGTGACGCTCCC
TCAAAATCGTTGGCAACATCATATGAATTCGTAACCGCTAGCGTCGACGGATCCAGAGTAATAATGGCAACACTAGAAATGCACAGTATCCTCTTATAGC
GGCCACGCCACGAGTGCTTGATGACCATATACCGAGCCAAGTACTCAGGCTCCTCCAAAGTCGAAGGAGCAGAATTGCCGGTATTTTCCATCACGGGAGG
CGGCGCGGACGACACTGGGCGGTTATAATTGGATTCCAGGCTGGTCACGGATTCAACTTGGTGAAGATACGCAAGGGTGTGTGGACGAGGCGCATGATTA
GCGCGAAGAAAGAACCACGGTCCCCTCGATGGTGAAGCCGCCGCTGGGCTCCGATGAGACCGAGACTGATTCGCCCCCAGTTCTGATACTTTTTGTTTTA
TGAATTACATTAACTAGTTCAAAGATCGATCAAACCCTAAGAATATCAGAATCTTCATCCAATGTACAATTATATATTCAATTCGCTCGTTTTATGATAT
CAATCAAGATTCACACGAAGAAGAGTTGATCAAGAAGAGAGATCGAATGGATGGAACATATAAGGACTAAAAACAGAGAAAGTGAGCTCAGCAAGGATCG
AAACGTTCAAGCACGTTCTGTTGGCTCGG
>AA_scaffold634
AATTCACCTTTTCTTCAATGGTATTTGCAGTCTGCTCCTTTTCCAGCATCTGTATCTCCATTAATTCATAACAGAATTTTGCAGATAATAGTCTGACAAC
CACAACACGAAGAAAANNNNNNNNNNNNNNNNNNNNNNNNNNNNNNNNNNNNNNNNNNNNNNNNNNNNNNNNNNNNNNNNNNNNNNNNNNNNNNNNNNNN
NNNNNNNNNNNNNNNNNNNNNNNNNNNNNNNNNNNNNNNNNNNNNNNNNNNNNNNNNNNNNNNNNNNNNNNAATCCAATACCTGACTGATCATCAGATAA
ATCAGGGATTCTCACTTTAAACCACAAAAAAGGCANNNNNNNNNNNNNNNNNNNNNNNNNNNNNNNNNNNNNNNNNNNNNNNNNNNNNTATAATTCCAAG
TCGCAAAGCAGGCTGTCTCATCAGAGCTCGATCACATGATACCCACAAGCCATCAATCATGTCAGTCAAAGGTCTGGAAAATCTTGGGAGGGGGACAATT
TTTGATGAAGTGAGTGGCTTAAATCCATGTACTTTGTCCTCTTCTTCATCTTCCACCCTACTAGTACTACCAGGGTCTATATCTACGGCAATGGCAACAT
GATCATTATTACCCTTGCGAAGACTGCGAACTTGAGGTGTTACGGAAGTCACTGCTGTTGTCCACTTNNNNNNNNNNNNNNNNNNNNNNNNNTTCCACAA
TTTCTGATCTTGTGAGAGCTTGCTCTCCAGACTCTTCCACACCATCAAGCAAATTTATTCGTGATTCTTTCTCATACAAGGACTGCTGTAGAGCTTCAGC
TTTGTGGGTCAATTCTTCAACCTTCCTACTTTCAACTTGCAACATTGCATCCTTACTATCCGCAATTGCCCTTGAATTCTCTATTTCTGATAACAAAGAT
GTAAGCTTCTTATGAAGTACCTCTTTGTATTCATCAATCTGAGTATTACGCTTTACTTCAGGATGCATATCATGCATCCCATTTCGAGAGACCAACATGT
CAACCCACATCAAGACCTCTCGGATCTCATCTGAACTTTCCTTGTTGCTATTTTGTGATGCAAGAAGATCATTGGTACATCTGGTAACCTCTTGCCTTAA
GAAAGAAATCTCAGAATCCCGTTCTTGTAGTTGGGATTGCAAATTTTCAACCTCCGCAAGTAGACTTGAAGAAAGGTGGTGAAGCTCGTCAAACTTAGTT
ACAGTGACGGAAAGCTTTTTTGTAACCTTACCATTAGAAGTTTCAAGATTCTCAATTTCCAGATTCTTCTGTTGAACAACCTTTTCAAGTTCCTCGATCT
TTTTCATCAATTCTTCCATCTGCACCTCTTCCTCATCCAGAGCTTGTGTCAGTGCCTCAATTTCTTGGTCTTTGCCAGACAATAAATCCACCTGACATCT
AATTTTCTCCTCTAATTCACCAGTTGTTACTAGCTTATCCTGCAGAGCATTCACCTTCTGCTCCAGTGTCTTCCTTTCTGCCTCAATCTCATCAACCTGT
TTGACTAAATTTTGCTCTTCCATCTTTGAAGATTGAAGTTCTTGAAAGTAACTGTTCGCAGCACCTTCAGCAGCCTTAATCTGATTTACAAGGTCCGTGC
AGATCCTGTCCCTTTGAACATCCTTCTCCTGAAGTTCTCTCTGCAAATTTGTTATAGTAGCCTTCATTTCCTTTTGGTTAGCATCCAGAAATTTAGTTTT
TACACTAGCAAACTCATTTGCAGCCAACAGCAATTTATCTGCTAGAGTCTTGATATATTCTGCAGATGCTAGGCGAGCCTCAACACTGGAAGGGTGCATT
CCATCCTCAAATGTTGTTGATTGGAAATTAATCCCAAGATCCGAAGATGCTGACTCATTATTAACCACATCAGCTTTTCCATATTCAATTACTGCAATCG
AATTAGCACATGCTTGATAAAGGTGAGCAATATTCTCACGCAAAACAAGAAGTTCCCCATCTTTTTCACTAATTTCTTTCTCCATGGCTTCACAGAACTC
TCTTTGGGATATCATATCCCTTTGAATGCTCATCACTAGTTCAGATAACGTGTTGCCCTGTTCCTGTGCCAAACTCGAGTGCGTGTGTATGCTTTCCTTA
AGAGAACCAAGCTCAACCAATAAATTTTGCAGTTGAACCCCAAGAAGACGGCAATTTTCAATCAAGTTTTTATCATCAACATGGTCAATGGTCTCTAACC
AAAGGTCCGCAGAGACAAAGCTCTTCTGATCAACAGATGACAGTCCTAAAATGCCACCATGTCCTCTAGTAACAGATGAATCAACAACAGCGGCAGCATT
TTTGGCTTTCATGCATGACNNNNNNNNNNNNNNNNNNNNNNNNNNNNNNNNNNNCTTCGTAAAGATTCCAAATCCACAAAAAAAGCATTGGCCATTAACT
TGCCAGTGTCGCTGAAGCCTTTGTGAAGTTGGTTCAAGCTAGATTTTAATCCCATGATCTCAGCAAAATGGCTCTTCCTTTCCTCCATGTGCAAAGTTGA
TAACTTCTCAAGATGAGAAATTGCTTCCAGTTTGTCAGTCTCAGCTAAATCCCTTTCCTTTCTGATATCCACAAGTTCACCAGCAACTTTTGCAAGCTCC
TCCTGGAAGGCATCATTCCTCTCTTGAACTTCGTTCAACTCAGCTAGGAGGAGTTCTGCTGCTCTTTTAGACTTCATGGACTCTTGCTCTAGAGAAGTCA
CAGTAGCATGCAAACCAGAGCATAGCTTCCCAACCCATTCCAGCTTGTTTACTGGATCACTTGTCTTAGATGCATTCTCAGGTTTAAGAGCTTCTAGCCT
ATCTGCATAACTGGACAAATCTTTGAACTTCTCTGTGAACTCTGCAAGAGCACGTTCCCAGTTGTTATTCTCAGATTTCAAGTACTCCATCTCATTAGTC
TTCTCTTCAATTGTTTGCTTTAGACTGTCTCGTTGTTGAACCAGCGACTTCCCTTTCCTGACTGCAACATTTAACTTCTCTCTAACGGAAGCTGACTTCT
GTTCCTCCTGATTAAGCTGCCCCTGCAACTCCTCAGCTCTTTTAGTTAAAGCTTCAACTTCACCAGATAATGCTATTTGGGTGCCCAAATACTTATCTCT
CTCCTCCTTCACACACATGAGTTCATGCAAAGCCTCTTCCAGATCTTTCTTCAAACTATCAATAGTTGTCTCCTCCATATCATCAAAATCTTGGCTTCTT
GCCGCATTAAGAGCAGCATCAGCTTCTTGTGTATGTTGTCCATCAAATGCATCCCCATTTGCAGGTTTTGTTTCCAAGAGAGTTTTATAATTCTCTAAGA
GCTTTCTCAATAGAACCTCTAACGAATCAATACTCTCCTTGCCAGAAATCAAATATTCTGTTTCAAATTCCTGTAAGGCATCACCCACTAAGTTTTGCAA
TTCTCTGATCCTGCCCTCAACGGCGGGCATTTGCTCTGCAATGGCAGATTTCTGTTTCAATTTCTCCTCCAAGTCAGTTACCTCAGCAGACAGCCTTTCA
TTCCCAAGTTCAGCTTCCCTTGTCTGCATTGATAGTTTCCCACATTCATGCATCAGAAACTCCACTCTGTCAGAAAGATGCTTCCTCTCAAACGTACCAA
CTCTGAGCTCTTCCTGCAGNNNNNNNNNNNNNNNNNNNAGACTCTTCAAGATCAGCATTTAGCAATCCACAATAGCTATCATATTGTTCAATCTTAAGCT
GTAGAGAATCTCTATATTGATTAGCCTCAACAAGTGCTCTTCCTAACCACTCAATCCTATCAACTGTCTCCATAGACCGCAAATGTGAAGGCATATCAAT
GTTGTCTACAAGCTCTTCCCACCTCTGCACTAGCCTGTTTCTTTCCATTAATGACTGCTCCAGCATCTCATTTTGTTCAGCCAACACATAGTACTTATTC
TGTAAGTCCTCAAAGTTTTTTCTAAGATCCTCCCCTGTATCAGATTGTTGCTGAAGATCTTTCCAGGAACCCATGACAACAAAGCCAGCATCAGAGAATG
AACCTCCTTCAGCCGGAATCTTCTNNNNNNNNNNNNNNNNNNNNNNNNNNNGTAACGAGTTTCCTGCAGCTGATCTAGCCAACCAATCAATCTTCTCAAT
AAGGTTTCTTGAATAAAACTGCTCTGGCAGATCTAGGTCTTCCAAAATCTCTTCTATCCTCTGGAGTAATGAATCTTTATGAAGAAATGACTCTCTTAAG
GTATTAGCTGAATTGCGAATATATGAAAGCTCAGATTCCAGAGCCTCTACACGCTCACCAGCTTCAGCATAGGTCTTAAGTTTAGCTTCAACCTCATGAA
TTCTAGTATCTTTCAACTGTAACTCCTCCACGCNNNNNNNNNNNNNNNNNNNNNNNNNNNNNNGTTTCAGCCAAGGACTGTTTCAGGCCATCGCGCTGCA
CAACCAAGCCTTTTCCCTTGCTAACAGCTATGCTAAGTTTCTCCCTTATTGAGGAGACCCGTTGTTCTGACTGCTCGAGTTCTCTAGTCTTTACATCCAA
TTCAGAACAAACAGCAACATGAGTTTCCTCAGCCTGACGTAAGCTTTCCCTCAAAATAAGTATTTCGTTTTCATGCTCAGTACATTGGGTTTCTAGGTAA
TGTATCTTTTCCTGCATTTCAGATAATTCCATCACCTTAATTCCATAGCCTTCTTTAGCTATGTGTTGCTGGAGTTCAGCTTCTCTAGTTTTCTGAACAA
GAGTAGCTACTAATGATTCTAAACAAGAGAGAGGTGCTTTGTTCATTTTGATCTTCATCTCGTCCACTTCCAATACACCTTCAGCTTCTTCAACTATCTT
ACTAACAGCATCTAAATCAAGACACTTAGTGTTCAGTTCCTCCAATTCTTTTTCCTTGTGCATCAAATCTGACTTAATCTCTCTAGTGACAGACTCAAGT
TCCAACCTCCTATTCAGTATGTCCCCAAGAGATTTCATGAAGATCTCAAAGATGCTATAGTTCAGTAGATCAGGCAATGGCTCACCTTGTACATCTATCT
TATCTTCATCTGTAGACCCACAGTGCTCATGGACAAGCTTCCTCAGGTCACTGTATATTTTATTCAAGATAACAACAGCCAATTCATTCTTCCCATGAAG
CTCATTACACCTTGTACTCATTTCTTCATACGTAGTGCTCACTGTTCCTTGTTCTGCATAAGCAGTTTCAAGTTTCTTCCGAAGATCTGCAATCACTTCA
ATGGCTGCATTAACAGAAACTGCAAACCGGTGATTGTTGTCCACACTACTGTAACTGTCAGTAGAGGTGGATGAACAAAAATTTTCTCCGACTAATTCAT
CCAGCTTCGCAGCTATTTCAACGATCTCAGCCATAGTAGAATTCCAGCCTTGCTCAAGTAGCATTGCCCTCTCTGTCACCTCATTCTGAAAATTTTCCAG
CTGACTGCCAACAACATAAGCCATATGATTTGTAATTTGTTGCATCTCATATAAATCAATACGCAATTGACTAATTTTTAACTGGCTTTTTTCAAGCTCC
GCACAAGCTATACTGTTTTTGGCTTTGCACGAGAGGTTTTCTTCCTTTAAAGCTCTGCAGAATTCCTCAAGATCATTATTATTTTCTTGAATGTCACTCA
GAAGTTGCATTGCAGCTTCATATTGAACTGCAAGTTCAATGTTGGATGCTTCTAAATCTGAAAAATGTTGTTGCAAAGCTTCATCCTGGTATTTGTCACC
AATTTCTTCCATTTTAGCCTTGTACACATCCAAAGTGATATAGAGAGAGGTATTTTCTTTGGCAAGTTGTTCAAGATGTGCTTTGGCTTCTTTGAGATCA
ACTTCAAATCTCATCTTTTCCCCCTTTTCTGTAGATAACTGATCTTGAACAGAAGCAACCAGAGACGAGAATATATGAGTCTCAAGAACAAGAGATTGTT
TGTCCTCTTCAAGCTTATTTTGCTGATCAGATAATAATTCCAGACTCCTGTTTAAGCCTGAAATCTCTAATTGTAAACTTGCCACTAAATCTTTACTTTC
AACGGACTCTACTGACAGCTTGCCAATCTCATGGGTTAGATTCCTATCCTCAGTCGCCAAAGACAACCTTGCACCTAGGTTAGAATTTTCATCTCTTAAT
CCTTCAACTGAGCTCTTTAGGTCAGCCAATCCTGTTGACAGCTTTTTACTTTCAAAAAGATGAAACTCCTTTTCCTCCTCAAGTTTATTTTTCTCTCCAC
CCATCAAAGAAAGTGTTTCACTCATGACTTTGTTTTCTGTTTGCGAAGCTATGACCAAGCCTATGCAGTCAGTCAGCTCTGTGGACAGATCCAGTGAATC
CCTTTGAGACAATTCTAAACTATCCTCCAACTCAACTACTCTAGCAGAAAGTGCTTCAGCTGTTGCTTGGGCAGAATTCAATTGGCTCTGCAGTTCAACA
CTCTTGCTGACAACATTATGTAATTCAATCTGGCAAATAGCAAGCTCTTCTGCAAGGCAATAATTCTTGTCATTGATTTCATTATGAGAAGCTCGGAGGT
GAGACAGTTCATCAACCAACAGACAACGTTGACTATCGGATTCCTGTTGAAGCTCCTGCTGTTCTGTCAGTTGCAAAGTGAGTATATCATTCTTTAAGTT
GGCTAGAATCAATTCTTCTTTGAATCTCTCAAATGAGTCTAGAAAGGCAAAATCTCGTAAAACTGGGCTTCTGGCTACAGGATCTACATTAGAAACAGTT
CCTCTGGACTTAAGCAAACATTGATAATCTTCTTCACTAAGCCCATTCATAATTTCTGTCAGCTGAATGAAACTGATTGAGTTCACATCAGAAAAAGAAG
AGGTGCCCGGTGTTTCTGAGTTTACCTCATGAGCTCCTATTGACAATTTATGGATGTTATCCACAGGTACAGATACAGCAGGAGCATGCCACTGGTTAGG
CTCCTCCTGAAGACCCTTGTTCTCCCCCCTATGAGGCAATTCTTCATGAATCGAACCTGGAAATATCTCTCCCTCCAAGTTATTCAAATCCTTTCCAGCC
ATTGCATCTTCAACACCTTTAGTAGAAGCTGAAAACGTATCAGACATTATGTCCTCTGAAGAAGATGCTTCAACTACCTTGCCCAATTGGTCTGCTTCAT
TAGATGCATCCTGAATTCCAGTCTGCCCTAGAGCAATCCCAGAAAGAGCCTGAGCATTCTCACTGACCTCAGGCAAAGGAGTCTTCTCATGACCATCCAT
TTCAGCAGCTTGGCTTTGAAAAGAATTGTTTGCCTCCAAACCATCAGCATCCTGCATTGTCCCTACCAAGCAACCAATGAGATCATAANCCTCATTAGGT
TCAGGGATGCACTGAAATTTTTCTCAGGTGAAAGCAAAGACTCTTTCCTCTCCTCACCCTCTCTTTCTACTCTAGTAGCATTAAACGCTGCAGCTGAAGC
AGGCGAGGACAAGCCATCAGGTGCAGTAGACATATGATCGTCCATTACTCCACCTTCAGAATTAACCTCCCCCATATCCGTACCAACATCCTGAGTATTT
TCTCCCTCATTCTGAACTGACAACTGAGCATCAACTTTTGCAACTCCCTGATCCTGATGTTCTAACTCAACACTAGACGCCAATTCTGCCTTGATATTTG
CCTCATATGCAACATCCACTGGCGATGAATCAACAGAAGGAGCATTAAAGTCAGGAGTTGATGAATTTTCCAGAGACTGCAACCCTGATGATTCTGGGAC
ACTCAAATTACAATCAGCACCAATCTCAACCTCCTCATCAACAATATGAGATGATGCTATTGACATAGGTGCACTAGTTGCAGCATCAGCATCAGACCCA
AGCTGCTCAGGTTTGCCAGATTTTTTTGAATTCTTTCCAGCACTGCTACTGCCTTTACTGTCCTTCTTTTGACGAAATTGCTGAAGCCTTTTTCTCCCGG
CTGCCAGCAGATCGGTGCGACTCTTGTTTTTGTCCATCCGATCCACTCGGTT
>AA_scaffold18816
AAAAGAGGCAGGCAGCTTTGAATGAACCGCTCCATAGTCTAATGTTAAAGAGTTTCGCCCACAAGGCTACGTCAGCTTCCCCAAAACCTTACGCAAAATT
TCATCTGTCCCACATGGCATGGAATACGGCTCTTCTGTGCTTCAACCAATGAACCATTTCCCTGTCCAGGAGAGTGTTATTGATTACAGAATCTAACATC
GGGCTGCCAAAAATTTTTGGAGAAGTTTTGAATGACCATATCCTGTCTTTGGGCCAGGGTCTCTGCGGCTGCTTCTCCATTCTTGCCAGCATTGATCTGA
CAGTCCTAGGACCATAAACACGATGCCGTGACGGCTTCTGAGCCTTTGCATAAAAGGAACCCACATCTGGCAACGTCAAGCAGCCCCTGCGAGCTCTGGC
CAGGCTACTATCTGGATTTGCATTACTCTGGTTATGCCAAAAAATTAGCTGCCCTAAACAATAATTTTCACCATATGTCTTTCGATACTCCTGAAATCCT
GTTCCCAACTTGTCAGCGCACTTGGGACCTAAGTNNNNNNNNNNNNNNNNNNNNNNNNNNNNNNNNNNNNNNNNNNGAAGTAATAGCTTGATAATCCCGT
ATTCTAAAGAAGCAATTGGTATAAGCATAAATATGAATTAAGTCAGCAGCAGCATCATGCCGACATTTGTATGTACAAGGAAGATTTCTGACCTCGTCCC
TCAACCATAACAGAGATTTCTGAAGCTCTTTTTGAATATCTCCAGAACCCGAAGGATCATGAGAGTGAATTTTGACCCTCAGATCATTCAAGGCATCTTC
TTCAACATGAGAAGCCATGCACTGAAGAAGCTCCTCAACAAACGAATCCTCTCCTTTCCAGAGAAAGGAAACAGCTGCTTCAGGGCTGAGCTTTTCAAGT
GGAGGTGGTGCTTTCCGTGGGTCACCAAAAATACATCTCATAACATATCTTACCTTGTCAAGAGTGACAGCAAGGTTCTGTAGCCTCTGGTTGTATACAC
CTTCAGCCTGAACCTCTGCATCGCTCCTCTCAACTTCAAGACATATATCTGAAAAATATTTCCTTTNNNNNNNNNNNNNNNNNNNNNNNNNNNNNNNNNN
NNNNNNNNNNNNNNNNTTCCTCAGGAAGTTTAGTTCTTTCCATATTGATGAATCTCACAAGGCGAGCAGCATAAGCAACTAGCCAATCTGGCAGGCCACC
AAGCAAACAACTGCCTAAACCAGCTCTTCCCAGATCATTATAATCATCTTCCGATACAGAATTCAACTCACAAGCTTCAATCATCAAATAATGACGATGA
AGAATTCCATGCCACTCTTTCAGCACCTTCTGGAAAGCGCCTTCACCAGTCAGATTCAAGTAACTCCCCCGACAAACTTGGCTTCCACACAAACACACTG
AAGCCTCATATTCCTCCTTGCTCTCTGTGACAGAATTATAATCAAAAGTGATCTCCTCACCAGGTTGTATTTTACGAACAGAATAAATTCCAATTTGATA
ATGACCGTCAACAGCTGTAACTTTTGCTTCACAATTAGGCCGGCATGAATGGCATATTCGACTGGCATAGTTAGCCTTATGCATGGCATCAACAACAACT
AAGTCATATCCATCAGCATCACCCTTTGGCCGCTCAAGGTAAATATTATAGAATTCAGGAGCTGGATCTTTGCTATTTTTCTGCAGAGAGCGTATTCCAT
CTTGTTTCTCAAACCACTTCCACACAGGATAAACCTCTCCCAGAAACTCCACAACAAAATCATCTTCTCCAAATCCTTCTTCTTTGTTGCAAACAACACC
AAGACCCTTTCTATAAGCCACGTATTTGTCATCCAGGCGACTGTCTATGGCCTTTAAGATCCCCTGACACATTCTAGCCATCCTTGCATCACAGTCCTCC
TCAGCACTCCTCTGAATTTCATCAATAACAGGCTGCAAAGGGTAGCTCATTGGAGTGCTTCCTGTTCCAGTAAAATGCCTAACTTGCTTATTCAAAGTTC
GAAGGAGCATGTCTTCTATAAACAAATGCTTCTCTTGTAGAGACCAATCTAAATCCTCAGGCATAGAATCAAGCAAAAGATTGTGCGTATAAGGATCAAT
TCCATAAACTTCTTGCTCAATAACTTCATCTCCAAGCTGTTTTCTTGGTTTGTAGTCCTTGACTTCAGGCAGTTCCATATCCGACTCCTCAGTGCCATTT
TTTTGTGCATTCAGTTTTTCTGCGTAGTCATCTGGTAATGAAACTCGCATCTTCCTCTGCACATCCTCCTCATCAGCTACAATGACATAATGGTCAATAA
CTTCATATTTCCGGGTAACTGGAGGAACTAGACTTGCTTTCGTCATCCGAGCACCCCATTCACGATCATCAGTTATGAAATTCAAACTCTCATTAGTTGT
GAAGAGTCCATCTCCTTTTGACTCCCCAATTCGACTTTCTGAATGGATTTCTTGGTCACTTCCACTGTCAGATGTTGTAGTTTCATTGTCGCTCTTGTAA
TCTTCAGAAGAAATATCAATGTCATCAGATGTTTCACCATCTGAATCAAAAGATTTCTTATTCAACTTTAATAAACGTCTCCTTATTTCTCGATCAGAGA
TACTGTCTCCATTATCCAAACTACCACGTGAGCCATTACTCCTATATTTCCTCTCAGTGACCAATTTATTCTTCCTATACTTTGAGGAAGTGGAACCAGA
CAGGGATGTTGAGTCATTATCCCCGAACTTCAGTGATGCATCTCTGTCATTCAGAAACTTGGAACTTTCTTCCAACCGTGTCGCAAGTTGAATGAATAGT
GTAATAATATGATTTATATCACCAGCGTCACCATGATTCTTTGCTTTCATTGCATCACGACACATCCTGCTGATATCCTCCTTGACAGAGCTCAACCCCC
GACCACTGTAATAACCAGTTTTCATTTTAGCTTCAATTTCTGCAACCTTGGTCACGAAAAAGTCACAGGGATTTTCCCTCATAATTTCCCTCAAACCGGA
AACAATAAATTCCTCCATCCTTTTATAACCATTTTCAGATTTTTTAATTGCCCATCGTCTAGTACGAGCATCCCTAGATAGAATGGAAGAGGACTTTCTG
GCATCATACAGTTTGGACCTCTTGTATAAGTTTCGACGGAATAATTGCTTTGATGTGTCTCTCTTGTCTACACTATCAAAGTAGTCCTTCAGTTCACCAA
AATCATCCATGGCACCTAGATTGCTGGTCTTGGAAACATATGAAGTTTGCTCAGTGATCTGTCTAAGGCTTTTAGTTTTATGTGGCTCTTCTGCAGTTTT
GCTTATGCGTGAACTTCGGCTCTTGATCCATTTCACATTGGGAAATTTAGAAGTCAACTCATTAAACTGGCTGCATCCTCTAATATCTATCGCAGATAAA
AAAGGAAATGAAAGAAGAATCTTCTCAAGCATGTCCGCACTAATACTGGTGCAACCAATTAGAATCATAGATCTGATCTTGTCTTTCTCATATCCATTCA
TAATGCTCCACATTATGGAATCAGTGCAAGAATGAGTCAAGGATGACAAATTGACCTGTCTTGAAACTTCCCTGTAAAACATGACAGCGGCTCTCCAATG
CTTGCAAGTCGATGAAGCAAAGAGAAGGGACTTCAAATCAGATCTTAAATAGTGGAAGACTCGAGCCAACACATGACCATCCAACATGCTCCAGCTTCCA
GCTTCAGAATCAGCGCCACCACTTTCTACTTCATGGAAAGTAGCATCACCACAAAGATCATCAAAAGTTGATTCAGTCTTCAAGAGAGTCAAGGTACTAT
CTTCCATATCACTGTCTTCCTCACTATTATTAACCAGAATACGAGCTCTTTTGGCAGCACGTACATCACCTTCTGATTTCCAATATAGTTGCTTTTCATT
TTCTTTCTTTGGTTGTCTTGCATTGATCCAGGGATCCAAAGCCTCATTTATAGCTGTAGCAAACTCCCGGCTCTTATATGATTTCATTACCAATTCATGT
AGCTTCCCACGAGTATAGCCAATGAACTGAGGGTGTACATGGTCAAACAAACTGATGCTTGTACAAGGTTCGCTGAATGACACACCTTGAGTTTGCAACA
ATGGAAGTCCAGAACATTTGCCAGCCGTTGCGTTACTTTCTCGGTGGCACCCAAGACTGGTATCAGAAGTTTCTGCAGCAGAGGTAAGAGGAACCCAAAG
TTTATCCCATTTCCTGAAAACACTGCTATGTTTTTTTATAATTCCTTGATCTACTAAAACCTGCAGCTCTGGAAATGATGCAGGCCCCCTTTCACGCCCA
GAACCATCAAGATAATACCAGTCACCCCAATGTAACTGTAAGTCATGGACGGTACAGAGTCGATCTCTGGGAGTGTTCACAAATTCTGTGGTAAGGCAAG
AACTTTGATCGCTAGTGGCTTTTGACTGAGAATCTTCTTCAGTTGATGATCTCTTGCTATCACTGCTTGAAGAGAATGGGCGAGTAGGCCTTGAATGATG
TCTGTCCTTGACCCGGATTTTATGTCGTGGCTCAGAAACCAATGATCCCTGGTCATTAACCACACAAGCATTTATCCTTACCACTGGAAGAACATTTCCT
TTCACTCCTCTAGCCAAAAAGGATTTAGTTTGAGACGTTCTGCTTACAGTACCACAGTCAGCCCTCTCATCGGCACAAAAAGCCCAAAGAGGGAGATCAA
GCCGCCTGCTTTGAGAAGGATAATACAAGTCGTCTTTTTGTGGCCAGCGAGGATCTTCACATCCAGATTTAGGCATTTCACATAATGGAAACCCATCATT
TAGAACTAGTTTCTTCCTAGAAGATCTATCTTGGACATCATCATTCCTCTTCCAGTCACCACCTTTGCAAGGCCATCTGGCAGAAAACCAGTCACCAGGA
TCACCAAAGGCAAATCCACTATCCTTGTCAAAGAGCGTGCTTGACTGAGTCTCAGGGTCCCTTGATGCAAAATCAGTTCTTGAATCACATTCTTCTCTTG
GAAAATGGTCATGCCAAGGAAAGCCTTCGTAGACTCCAAATCCCTCCCAATCTGCATATTCAAAATTCATTTGCAAAGCATCTTTTATTGCTTCAACCTC
CCTCCCAGGAATTACATCATAACCCTCTAACAAAACTCCAACCCTTTCATCAATGCAGAATTCCTCTAAAGGTTCAGATGCAACCACACTGTCTTGGGGG
CACAAAGGAGCTGGCATCTTCTGAAAAGTCTCAGATCCAGATTGAACGATATCTCCAGTATCAAGCAAAAGATTACCAGGAGCTTCTGGAGGGTTTACAA
GCTGAGTTATGGAGTCTGACACAATGGATGGAAAACTATGTGCAGCCAGTGGTGATGCTGCATTCTCAGCTGTTAACCACCTGTCACTATCTTGGTGCTT
GACAAAGTGATCTGACATCAGTATCCCCTCATTGACAAGAGCCTTGATGTCAGATAATTTAGAAGGCCCGCGTTCTATACCACTATAATCAAGGTAAAAC
CATTTCCCTGATGACGAATCTGCCACAACAGGAACATGTGGAGGAGTATCACAAATGTCCATATCTTCTTCCATAGAAGGCAGCTCTTCAGGAAGTGACT
CAATCTGGGGAGATTCTTTGCAGCTTACAGTAGTGCTGCAGGACTGGTTTTCCTCTTCAGGCTTCTCACTGTTGCCTATCTCAATAGACCCATTTACATC
ATGCAAATTTCTTTCACTCTGAGAATCTGCACCTGAACAGTTTGACTCCCTATGGACGTGCTTATCTTCATGATCCTTACAACTATGAGGTGAGTCATGC
TTCTCACTTGACATCATTCTAGAATTGTTTTCTTGAATACTACTTAGCCTAGGTCGATCAAAGGGGGATTGTTCAACCAAATTTGGCGTCCTATCCCTAC
GATCATGATGTCGACGTCTGTCTTGCGGGGACCGCTCAGCATGAGTTGGACTTCTTATTTTATGATCATTGTAACGGTTTCTATCCCAATTCTTTTCATA
TGGAGACTTCTCACGACCATAGGGTGATTTCTCTCGAACATATGGAGATCTATCATGGCCAAAGGGGGATTTCTCCCGAACATATGGAGATTTATCACGG
CCATGTGGGGATCTCTCACGACGAACTGGAGTACGATCTCTATTATCATAATACCTGGAACGATCGCGTGGAGATCGCTCAGAATGACCAGGGCTACATC
CATGCCTTTCATAAGCTGGTCTAGCAGGTATCGAAGATTCATGATTCCGAGAATACTTGTCTACAGATATTTTTGATGAATTTCGATAAGACCTCTCTGT
AGGGCGGTGAGAATAGTGCTCCGGGTAAAGAGGGCGGCAGCTGTCATCAGAAAGCCTTCGACTTTTTAAACCAGCATAATCTCCATAGTGCTTGCGCTCA
CTGCTGTCTGAATCATTACCGTGCCTCTTCAATCGACTGCCCACAGAGTATTCCCGAGCATGGTTCCTCCCATTGCTATGCTCATTTTTTTCCTCATCCA
CAATCAATGAACTAATCCTTGCATTCCTCTCTGGCCCACTCTCCCATCGTGGAGCACTCTTGGCATGCTGACCCCCATTTCTATTAAATTCCTTCTTTCT
AATATAATCACCACCTAGATATCTCCCAGAAGGTGACGTGCGCTCACGTTCACTTTTCCACCCTCTGTCCCTGCCTGATTGGTACCTGCGCATTCTACCG
TAAGCATAGTCATCCTTTCCCACTTCCCCTCGGTGCCATCTATCAGGAATGAATTCTCCCTTCTCAATGTCATCTAAAATACCTTTACCCAAGCCGCATT
GCCCTTTATCCGCCTCTCCTTTCCTGCTCCTCTCTGGAACTATCTCCCCCTTTTCCACATCCTCTCTTCTCCATTTTCCATAAACAAACTCCCCCTTCTC
CAGCTCCCCTTTTTTATATTTCTCTGTAACAATCTCTCCATTCTCAGTTTCACCTCTCCGCAACTTCTCTGGAAGAAACTCTCCATTTTCGAGGTCATTT
CTTGACCCCTTCATAGTCCCCAATTCACCCTCTTCCATTTCTTCTTTTTGTACCTTTTCCACGTACCTTTCATCATTCTCAAGATCATCGTTGCTCTTGT
CTACTCCGTCCGATACCAATTCACTTCTTTCCACCTGAGATTTCTTAGCTGGCTCTTCTTTCCTCGCCTTCATCTTCTTCTTCCGATCACTGTCAGCAAA
CTTGAGCAACTTAGAATTGAGCCCATTCCCGTTCGTGCCTCCGCAAAGCGTTTTCTCTCCATTTGGCAATCTCTCCATAATATGCTGCTGCTGCAAAGGC
ATGCATGCGACGCCTCCATCGCCCATGGAAGTCTCACCTCTTGTTGGAAGCTCGAAACCCTAATTCTCCCCTGTCCCGGGGCTGTCGATGCTCATACTGC
AAATGCTTCCGCTCTTCTCAATTGGCGCCGAAGTTCAAAACCCTAAAGTCCGAAAATTCAGGGGTAAAAAACACAACTCAAATTTGAACCAAATCAAATG
CGGGGTTTATTGAGAAAAAGCGCAGACTGACGGATACGAATGAGTATGAAACCCAGCGCAATGAAACCGAGAAAATTAGAGAAGTGAAGAAACAGATCGG
CAAGACAAATCCCGGGCGCTGAAAATTGAACAACAGGAGAAGAAAGTTCAGCAAGCCCAGA
>AA_scaffold1652
GTCGCGAACGAAATTCATATCTCTGCTTTGAAACCCTACTCTGGTTATTTTTTTGAACAATAACCCTACTCTGGTTATAACTTATTATAATCAAATCGAT
TGNNNNNNNNNNNNNNNNNNNNNNNNNNNNNNNNNNNNNNNNNNNNNNNNNNNNNNNNNNNNNNNNNNNNNNNNNNTGTTGTCACCATGACGAAGTTTTC
CTCGCTTGTTTCGAATCAGATTCGGTTCCTGCTTCAGAGCTTGAATGAAGTCAACTTCGACTCTATTTTCCAGGAACTTTGTCAGTTCACTGAACATGGA
ACTGGTGGAAGCATTTTACTTCTACAAACGTGCTTGGATCACCTGAATTTTGTCAGAAATGATCTTAAGGACATGCCTCAGGTGCCTGTTCTTGCGGCAG
TGACCAAGTACCTCCTGGGCAAACCTAACTTCAGTACAGTGTTTTCTGAGTCACTGAAGACTATAGAAATCAGTGAAAGCTTCCTAGAAAAGTTCTCTAG
TGGATTGCAGTTGTCTTTATTGGAGAAAATAACCATTGGTCTCGCTTTATCTGATTCTGACAATGTTGACGCTAGGCTTTGTGGTAAGAACTTTTGTGTG
GCTCAGATTGAGGAACTTTGTGCCAATCCTACATCTTTGAGTTGTTCTGAGCAAATTGAAAATATTGTCATGTTCCTAAATCGCATTGAGGGCCTCTCCA
AGCATGTGGATTCCTTTATGCAGATGTTATCATTAGTTCAGTTAAAAGAAACACCACCTTTTGTTTTGACTCCATTGCTGCCTGATGAGGTGCATGACCC
CAACTTCTTAAGGAATATGGAGCTGTTCCACAATGGTGAAGAGAATGACTTTGATGCTATTTTAGCGGACATACAAAAGGAAATGAACATGGGAGATATT
GTGAAGGAACTGGGATATGGGTGCACTGTTAGCACCTCACAGTGCAGGGAAATTTTTTCACTTTTCTTACCTTTAAGTGAGGATACCCTTGCTAAATTGC
TTGGTTCTATTGCTCGGACTCATGCTGGGATTGAGGACAATCAGAGTTCATTCTTAAATTTTAGCATGGCCCTCGGTTATAGCACTTTGTCTGAGTTGCC
ACCACTGAGTTCTTGGAATATTGATGTGCTAATAGATACGATCAAGCATCTGGCACCTGGAATTAATTGGACAAGAATAGTTGAGAATCTTGATCATGAA
GGATTTTTTGTTCCTAGTGAAGAAGCTTTTTCATTCCTCATGTCAGTATATGAGCATGCCTGCAAGGAGCGTTTTCCTCTTAATGCCATTTGTGGGTCTG
TCTGGAAGAATACTGAGGGCCAGCTATCTTTTCTAAAATTTGCTGTATCAGCACCACCAGAAGTATTTACCTTTGCCCACTCTGCCAGACAATTGGAGTA
CGTTGATGCAATTCATGGCCACAAGCTTCAATCTGAACATGCAAATCATGCATGGTTGTGTCTGGACTTGTTGGATGTATTATGCCAGCTAGCTGAAAGG
GGTCATGCTAGTTCTGTTAGATCAGTCCTTGATTATCCTCTCAAACACTGTCCTGAAATCTTGCTTCTTGGGTTGGCGCATATTAATACTACGTACAACC
TTCTCCAACATGAAGTATCTCTGATTGTTTTCCCCATGATGTTAAAAAATGTGGTTGGCAGTGGTATGATTCTGCACCTCTGGCATGTTAATCCCAATCT
AGTGTTGCGGGGTATCATAGATTCTCAAAACAATGACATAGAGAGTGCTACAAGAATTGTGGATATCTGCCAAGAGCTAAAGATTCTCCAGTCAATATTG
GAGATCATCCCTGCGTTTTCTGGTATAAGGTTGGCTGTCCTTGCCGCAAGAAAAGAATTTCTTGATCTTGAGAAGTGGTTGATTAACAATCTGACTATTC
ATAAAGATGTCTTTTTTGAGGAGTGCCTCAAGTTCTTAAAAGATGCCCATTTTGGGGGATCACAGAACTTGTCTAGCAATTTTCGCCAGTCTACTGTTCT
GAATCTGTATGCAGAGACAACACCTACTTTCTTGAAGGTTCTTAAAAGTCATTCTGGCTTGATTTCCTCTATCCAACTTTCTGAGGAGCTGGAAAGGTTG
CGGACATCTATTTTGGACTCAAATCCAAGGTTGCAAAGCAGTGGGACTGCTGATTCATCTTCTGATGGATATGCGGATGACATTGAGACAGAAGCGAACT
CATACTTTCATCAGATGTTTTCTAGTCTGTTAACCATTGATGCGATGGTTCAGATGCTCGCTCGATTCAAAGAATCTTCTGTGAAGAGGGAGCAATCAAT
TTTTGAGTGTATGATAGCTAATTTGTTTGAGGAGTATAGGTTTTTCCCAAAGTATCCTGAGAGGCAACTCAAAATTGCTGCAGTTCTCTTTGGTTCTTTG
ATCAAGCATCAGCTTGTAACTCATCTCAGTCTTGGAATTGCTCTTCGTTGTGTTCTTGATGCATTGCGCAAACCTGCCGATTCAAAGATGTTTCTATTTG
GAAGTCTGGCATTGGAGCAGTTTGTTGATCGTCTGATTGAGTGGCCGCAATACTGCAATCATATTCTTCAAATATCGCATATGCGCAGTACACATGCAGA
AATAGTAGCTTTCATTGAGCAGGCTCTAGCCAGAATTTCATCAGGTTATGCAGAAACAGATGGGATCAACCAACCTTCTGCTATTAATAATCATAACTCT
ATTGCAACTACCTCAGGGCATGTGGAGTTTAATGGCTCTAGTATAATGCAACCTGGTGGACAGCAACTTACATTACAACAGCTTCAACAAAGACGTGAGA
TTGCCTTAGATGATCGTCATAAAGCCTCTGCTGTTTCATCAATTGATGTTAAACCTCTATTATCCTCTGTCGGGCAATCTTCAGTAGTTACATCTGGTGA
TACTTCTGGAACCAATAAGATACATAGCACAGTCGGCACCCCGTCAATGCTATCATCTTCTCCTGGTTTTGTTCGCCCTTCACGTGGAGCTACATCTACC
AGGTTTGGTTCTGCTTTGAACATTGAAACGCTTGTTGCGGCAGCTGAGAAAAGAGAAACTCCCATTGAGGCTCCAGGATCAGAGGTTCAGGACAAAATAT
CATTCATAATCAATAATATTTCTGCTACTAATGTTGAAGCAAAAGCAAAAGAATTTACTGATGTTTTGAAAGAGCAGTACTATCCCTGGTTTGCCCAATA
TATGGTTATGAAAAGAGCAAGCATAGAGCCAAATTTCCATGACTTATACCTGAAATTCTTGGACAAAATTAATTCAAAGCCTTTGATTAGAGAAATTGTC
CAAGCAACCTATGAAAATTGCAAGGTTCTGTTAGGATCGGAGCTTATAAAGTCAAGTTCAGAAGAACGCTCTTTGCTGAAAAATCTGGGCAGCTGGCTCG
GAAAGCTAACAATTGGAAGGAATCAAGTTTTGCGGGCGCGTGAAATTGACCCTAAGTCTTTGATTATAGAGGCGTATGAGAAGGGACTGATGATTGCAGT
TATTCCATTTACTTCGAAGATCCTGGAGCCATGCCAAAGCAGTCTTGCATATCAACCTCCTAATCCTTGGACCATGGGAATTCTTGGATTACTTGCTGAG
ATATATTCAATGCCCAACTTAAAAATGAACCTCAAGTTTGACATCGAGGTTTTATTAAAAAATCTTGGTGTAGATATGAAAGATATCACACCAACTTCTC
TCCTGAAGGATCGTAAAAGAGAAGTTGATGGAAATCCTGATTTCTCTAATAAAGATGTGGGGGCATCCCAAACACAAATAATGACTGATCTTAAATCAGG
CCTTGTACCCCCAGTAAATCAAGTTGAACTACCACTTGAAGTTACCAATCCATCTAATACTGGGGGACATACCCACTTGTTGTCACAGTATGCCGCCCCT
CTTCATCTTTCTACTGGGTCATTATTGGAAGAAGAGAAGGTAGCAGCTTTGGGCTTGTCTGATCAACTTCCTGTTGCTCAAGGACTTTCTTCATCCTCAA
TGCCTTTTTCTATGAGCCAGGTATGGAACCCATTAAACCAGGGCCNNNNNNNNNNNNNNNNNNNNNNTAGGTTCCAACGGCAATACCTAATATTGGGACT
CATGTTGTTATCAATCAGAAGCTTAGTAGTTTGGGTCTGCAAATGCATTTTCAGAGAGTGGTTCCAGTTGCAATGGATAGGGCTATCAAAGAAATCGTAT
CTGGTATTGTGCAGCGTAGTGTTTCCATAGCAACACAAACAACAAAAGAACTTGTTTTAAAGGATTATGCCATGGAATCAGATGAGACACGTATATTAAA
TGCTGCACACCTGATGGTTGCAAGTTTGTCTGGGAGCCTGGCTCATGTCACATGCAAGGAACCCTTGCGTGCATCAATATCAAGTCAACTGAGGACTTCA
CTTCAGGGTTTAAATATTGCAAATGAAATTCTTGAACAAGCAGTACAACTTGTTACCAATGATAATCTTGATCTTGGTTGCGCTGTCATGGAACAGGCTG
CTACTGAAAAGGCAATAAGCACCATTGATGCAGAGATTGGTCAGCAGCTTTCTTTAAGAAGGAAGCATCGAGAGGGTATGGGTCCAACATTTTTTGATGC
AAACTTGTATACACAAGGTTCTATGGGTGGTGTGCCTGAGCCACTTCGTCCAAAACCTGGTCAATTGTCAATACAACAGCAACGCGTCTATGAGGACTTT
GTTCGACTTTCGTGGCAAAACCAGTCTAGTCAGAGCTCTCATTCTATGCCTGGGGGTGTTGGTGTACAATCTGGCAGTTCTGGACTCATGGGAACCTTTG
GTCCTGGATCAGGACCCGTTAATCCAGGTTACTCAGTGGGCCCTGGAACCACAGGATATGAAGCAGTCTCTCGATTGTCAGATGATGTGGCAGAGTCAAA
TTTGGCTTCACACTTCAGTGGTCCTCCCTCAATTCACCTCAGAGGTGCTGACAGTGTTCCCCAGCATAGTGTAGAGAATGATTCTCTTGCTGCCTCATTT
CCTTCAGCTGCATCCTCCCNNNNNNNNNNNNNNNNNNNNNNNNNNNNNTGAAAGAATCTGGAGCATCTTCACAGCCACAAGCTTCATCAGTAGTGGAGCG
CATTGGAAGTGGTGTCTCTGAGCCTTCTCTCACGACAAGGGATGCACTTGAAAAATACCAAGTAGTTGCACAAAAGTTGGAGGCTTTGATCTGTAATGAT
ACTGGAGAAGCTGAAATCCAGGGAGTCATTTCTGAAGTTCCTGAAATTATTCTGAGATGTGTTAGTCGAGATGAGGCAGCCTTAGCTGTGGCTCAAAAGG
TTTTTAAAAGTTTATATGAGAATGTATCAAACAACATTCATGTGGCTGCTCATCTTGCAATTCTGACTGCGATTCGTGATGTCTGCAAGCTGGCTGTGAA
GGAACTTACTAGTTGGAAAATCGAGAGAGAGAAAGAAAGAGAAATCGAGAAGGAAATTCTCATTCAACAACTTGGAAACAATACACATGTAATTTATTCT
GAAGAAGAAAGGAAATTTAATAAAGATATTACCATTGGTCTTATCCGTAGTGAATTGCTAAACCTTGCTGAATATAACGTTCATATGGCAAAACTGATTG
ATGGGGGCAGGAACAAGGCTAAATACTCCNNNNNNNNNNNNNNNNNNNNNNNNNNNNNNNNNNNNNNNNNNNNNNNNAGTTTTCTATTTCTCTTCTTCAA
ACCTTGGTCGCTGAGGAACCTAAAGTTATCTCAGAATTTCACAATCTTGTTGATGCTTTGGCAAAGCTTTCTACAAAGCCTGGATCACCTGAATCGTTAC
AGCAGCTGCTAGAGATGATCAAGAATCCTGCTGCTAATGCAGCTTCGTTATCTGCCATTGGTCCTGGAAAAGAAGATAAGAGTAAACAACCCAGAGACAG
AAAGAGTCCTGGTCCACTTGCTAGCCGGGAGGAATTTAGCAACGTTGAATCTGTTGAACCAGATCCTGCTGGATTCCGTGAGTTCCGTGAGCAGGTGTCC
ATGTTGTTTGCAGAATGGTACAGGATATGTGACCTTCCTGGTGCAAATGATGCAGCTGCTGCCCATTTCATCTTACAATTACATCAGAATGGTTTACTCA
AGGGCGATGACATAACTGATCGTTTTTTCAGGATTTTGACGGAACTGGCTGTTGCACATTGCCTATCTTCTGAGGTGATTAATTCAGGAGCACTGCAATC
TCCTCAACAAATGCACACAATGTCATTTGTTGCAATTGATAGTTTTTCTAAGCTTGTCTATACAATATTAAAGGGATCAAGCAAAACCTTTCTTCTTCCC
AAGATTCTGGCAGTGACTGTCAGATTCATTCGAAAAGATGCCGAGGAAAAGAAGGCATCTTTCAATCCTAGGCCATTTTTCAGATTGTTCATCAATTGGC
TTCATGACCTGGGTTCACTTGAGCCTGTTACGGATGGTGCAAACCTTCAGATTTTGATTGCTTTTGCCAACGCATTTCATGCTTTGCAGCCCCTCAACAT
TCCTGGATTCAGTTTTGCATGGCTTGAGTTGATAAGTCATAGGAGTTTCTTACCAAAGATGTTGACTGGTAATGGTCAGAAAGGTTGGCCCTACATGCAA
AGGTTTCTTGTAGATTTGTTCCAATTCATGGAGCCTTTTTTGAGGCATGCTGAACTTGGAGTGCCGGTACATTTTCTCTATAAAGGCACACTTAGGGTGC
TCCTAGTGCTACTTCATGACTTCCCTGAGTTCCTGTGTGATTATCATTTTACCTTCTGTGATGTTATTCCTCCTAGCTGCATACAAATGCGAAATATTAT
TTTAAGTGCATTTCCTCGTAGTATGAGGCTACCAGATCCATCCACGCCTAATCTAAAGATTGATTTGCTTCAAGAAATAACCTTATCCCCTCGAATCTTT
TCGGAGGTTGATGCAGCACTCAAGGCTAAGCAGATGAAGGCTGATGTGGATGAATATCTGAAGACAAAGCAACAGAATTCTCAATTTTTGTCTGAGCTAA
AGCAGAAGGTGCTCCTCTTACCTAATGAAGCTGCCTCTGCTGGGACCCGTTACAATGNNNNNNNNNNNNNNNNNNNNNNNNNNNNNNNNNNNTATATGTT
GGAATGCAGGCCATCCAGCAATTGCAGGGAAGAACTCCCCATGCACAATCGACTGCAGGAGCATTTCCTTTGTCTGTATTTTCTGTTGGTGCTGCGTTGG
ATATTTTCAAGACTCTAATTGTGGACTTGGATACCGAGGGGCGCTACCTTTTCCTGAATGCTATTGCGAATCAACTACGTTACCCAAATACTCACACACA
CTACTTTTCGTTCATCCTTCTGTACTTATTTGCTGAATCAAACCAGNNNNNNNNNNNNNNNNNNNNNNNNNNNNNNNNNNNNNNNNNNNNNNNNNNNNNN
NNNNNNNNNNNNNNNNNNNNNNNNNNNNNACTAGAGTCTTATTAGAACGCCTTATTGTTAATCGACCCCATCCATGGGGCCTACTCATCACTTTCATTGA
GCTGATCAAGAACC
>AA_scaffold716
CAGGAGTATTTAGCCTGCTATTAAAATTGAAAGGGCATCCAACAATGGCCTGTCATACCATCCATTTCCCCTCAAAATATGAACACTTCAAAAAGAAAAC
NNNNNNNNNNNNNNNNNNNNNNNNNNNNNNNNNNNNNNNNNNNNNNNNNNNNNNNNNNNNNNNNNNNNNNNNNNNNNNNNNNNNNNNNNNNNNNNNNNNA
CCATATTGACAATGAAAATCGGTTAACATAATATACAGAATTACAGATGCAGAAGAGGCACGACGATATGATAGTCTCTATCAACAAACTAAACCACAGA
TTTGGTGGAATAAGCACATAATTCCNNNNNNNNNNNNNNNNNNNNNNNNNNNNNNNNNNNNNNNNNNNNNNNNNNNNNNNNNNNNNNNNNNNNNNNNNNN
NNNNTCGCTGGTAATATATAATGATATCTATGTACACCCGTGCAGCTGCTTCATAGAGCAAGAAAAACGCTTCATGCTAAGTTAGCATAAAGAAGACCTG
TACAGCCACATCCAGAAGGTAGAGTATCCCACAGGAGCCAAGCTTTCAAACCTTAATCAGCAACTGTATCAATCTGAATGATCTGTACACTTCTATCACG
AGACAGCACATAAGAAGTTTGAATTCTTTCTCCTATCAGAAGTGAGAATATCATTATGTACTAGCATTTTCTAAGGCCACCTTCACCTTCCAGATATCTG
CCAGCTAAAACTCCTTATTAGAGCTCAAATAAAGATAATTAAACCAAGAAGAAGGATCCAATGGTAGTCTGACCAAGAACCTTGGAACTTCGGTCCAGGC
CATGAGAAGCAACCATGTAGGTCAAAGCAGCATAACGTTCCTCATTCAGGTAAAGAGGTTTGCCTCGATGCATTTCAAAATCCTCTTCACCAAAAGCATC
CAAGTAAGGAGAGGGCCAGGGAGCTTGACGTGCCGATCTTTGTAGTAAGGTTGTTGTCCTCCTAATTAACAGAAACACTCCAGTACCCGCTCCACAGGCT
ATAGCATGTGCTTGGCAACCACTTTCCCTGCAGCAAGATTTCCAACTTGGGGAGCACAATCTACCACACAGCAAGCACAATGCAGGTTCGTCAAGAAGAG
ATTTGCAATCAAGGCAACGCTGTTTGATACATCTCCGCAGAAGATCCTGATAAACTTTTGGCAATCTCATCAATTCAAATGGAACTGCAGGGGTCAAATG
CATGTTACGGTGAACCCCAACTAGTTCAAATTCCTTGCAAAATTGATGGCACCAAATAGATACCGAAGATCTTGAAAATTCATCCTTCAGAACCACATCA
AGAGCAGGAATCTTGAACATGTTCTCAAGCTCTTGAATTTTTGCAATCTCAAACATGTCAAGATTAGATCCAACCATTGTGTCATTTGTATAACTCCATG
ATCTATCTAATGCATTGTCCTCATCACAGAATGGTGCTGGAATAGAAGAATATAGTATTTTCCACAACAGTGCACATCTTCGCAAATAGGGGAAAGTGAA
CCTCCTAATTACATCTTTAACATCAGCACTCGGGTTAAAATAGGCTGACACAAAATACTGCTGAGCGCATTCAGATTCACCCATAACTTTATATATGTCA
GTGATTAGGCAATCAGAGAAGCCTAATTCACTTAAGTTATGCTGGGTTTTGACACAATACAAAATAATAGCCTGAGTTACAGCTACTATGTAGAAAGCAT
GCACAAGGGATAACAAAGATTCTTCACATGGCAAAAATGGAGATGGAAGACAGAAGAGAATCCACATCAAGGTTGAAAAGGGGTCATGTGCAAGTACAGG
ATCAGAAGCTCGTCTCCAAAATAGAATGTCAGAATTAGATATATCCCCTTCAACATGTTTTAAGAGCGATAACATATCATCTCTCTCTGACACCCCAGAA
CAAATAGATCCTGCAAAGAGTTGAAGACCTCTAAATCTTTGAAGCACATGAAGAGAATTCTTGCTCCTTGACTTCTGAACAAGTTTCAACAGCAAGGATA
ATATAAATCCACTCGAAGACTTCAGCTCTTCATACATGGTACTAAGAGCATAGTTTGGAGTTAAAGAAGTCCTTCCACATCGTGCAGCAATCTCCATCGA
CATCAAGGAGTACTCAAGAGTATCCCACATGAGCATTGAGTGATTTAATCTAGACGATCTTGATAATTTATCATGTTTGTTTGGCACGTACATTTTAGCT
AACATGAGAGAGAAATGCTCAAGATTTTGGCCTGCTTTATCTCTGTGTCTCAAAGGAACAGCTTTTTGGAATTCAGCCTTCCCAACAGCATTAGCAGCAC
ATTGCAAGATCTTCAAGGCATGCTGAAGGCGGAGTGAATAAGTCTCTTTACCTAGTGCAGCCTTGGGATCAGAAGCAGGTAGTGAGCCATTAATTAAACC
TGTAGGCTGCTTTAAAGGCTTCTCCAAGTTTCCAGGTATAGTAGGCAAGACACAGTTTACAAGTCGGCGGCATACAGGGCACAGAAATTCACCCTGGTCT
GGGTCAACAATATGTCCTCCTTCAAAAACAATTCTTCTGACGGACCTTTCCTTCAGTGAAGATAAATAACGATCAAGGCATTCCTGATGTACTGCATGGC
CACAGGAAGAAAGGTGAAGTCCATCACAATCTGTTGGGCCAAATGCATCCTTTGCAATGTTCTGTAAAGTACATTCTACAGAAGTATTCTCACTATGAAC
ATTTTCAGATGCTGAAGAGTTTTTTGACACGTCTCTTGCAATGTCAGCCATGTATTTTCCAAGCAAAATAGATCCAGCATCTCTGACAATGTTTAGGTCC
CCTCCTGAAGAAGAAATTTTATCATCATTGTTCATTTCTCCACAAATGGAGAAGTACATATCCTGTTCCAATGTCTCAAAAGTACATGGAATCTTCTCTT
TTTCATCATAAGAAGCATCAGGAAGCTGGATATTTCCCACCATCGGAAACTGATCCTTTACAAATCGCAAAAAGGCATTGACTTCACCACGCTGCCCACC
AGAGACCAATTCATTGGCAGCATTCAACACCAACTGGGCTAAGTGAGAAGATGAAGTTGACCCTGAAGTGCCTGATGTCCAGTCCATTGCCAATGTATCT
GTCGCCTTCAGTTTGGAAACAGAGGTGTGATCTTTATCTGTCCGACAAAGTTGTGACCATGATGGGGGACCTCTATCAACGAAACTGACAAGCCTAGATT
TCTGTAGAAGAATCAGAAAAGATATGGGAAGTTTCGAGTTACAATCATGGCAAAGAGAACAAACAACTTGTGTGGATTCTTCAACATCAGGTCCAGCATC
AATGTCATCTTCATGATCACCTTGGGAACTATCATCAATAGTGGAATCAACACTTGCCAAAAATTTTGATTGTTGAGCTCTCATTTTCTCCTGAATCGCA
AACAACATAGCAGCTTGCCTCTCACGAGCTTTTGCCTTGCGTTTCTCAGCATCAGAAGCTGAAACCACGTCACCTAATTCTCTAGTTGGAAGGGATTGAG
ATATATGACTAACAACTTCAGGGGCAAGTTGCTGCAACTTAGTCATGCATCTGCCGTCAATCTCAGCAAACTTCTTCAGCAAGTCCTCAATTAAAGCAGA
CAGGTTGCCACCACCTGCTTCTACAAAGTTATCTACACTTTCTTTCCTGTGCAAACCCATCAAATCAACGAGAAGTGACAACAAGCTCTGTCCACCAACA
CCATAAACAGAGCTATCATCAATTACTTCTCCAGAAAACACTATTATGGGAATTTGTGTCTTATCATCAGATGTCTTGTCAGTAAATTCTTTCTGCTGAA
GACAAATATCTAGTGACAATGACAGTAAATGCAGTGCAGTTAGAAGAACAGCATCAGGAGCACGAGATTCAGCTGATTTAAAAGTAAAAACAGCATAATA
TAGAACTGCACGGATTATCTGTAGAACCACTTTACAAGTGGCTATCCTCGAAATCCCTTCCAGGGGAGGATAAATTTTGGTCCAATAGGGAAGCTGTGTG
GTTAGTGCAGAGACACTACAGAAGCGTAAATATCTTTCTTCTGCAACTTGTAAATCCTTTGAATTCCAACGAGGATGATACAAATCCAATTCTTTCCACA
ATGGCCATCGCAGGGAATACATACCCTGATTAAAACCAGATGGGTTAGAATATACAGCAACTGTATCTAAAATCTCATGAAGCTGCCCCAACTTGGAGAG
ATCACGAGGAAGAGACTTCACCAACTGACTATGAGTGGCATCTCCAATGGCTAACTTATAAATTAATTCTCTTCTCAAGCTTTCAGCAGTACTTAGCCCA
CAAAAGCGCCTTTCTTTCACTATCTGAATCAAAAGAGTGAGCATTTCCTGGACTAAAACAGGTTCATACTCGCTTGAACATTCAAGATTCAAGGATAGGT
AGTTTGAAAGCCCAAAGCGATCCAGAATTCTACTGACGTACAGATCGGGTGGAGTTAGTGCAGCACAACACTGAAGAAGAAACAGATCAAGCTCCAGCCC
TTGTTCAGACCAGCGAACAGACCGATACCATTCACAGGATAAAAGAGCAGCATCTCCATTTTTCTTCCACATTCCAGCATGAACTTCAGCACAGAAAACC
CTAATGCGCAAGGGATGTTCCATTATATAGGAAGAAAACCCATAGGGATGACAGCTCCGCAAAGCATGTCCAAAGAAGTCTGCGTGGATCGCAGATAATG
AATTATTAGAACAAGCACCAGACACATCTGGGATCGCAGATTCACCAAAATATCTTCTCAGTGACCTTTGTAACAGCATGGAAAGTAACCGATGCAAGGG
AATATGCACGGAGATATCTTGTGAACTAACATCATAGACAATTTGTGGCCAATCAGACAAAGACAAAAAACGAAATCCTCCCAATTCTGAAGGAGCATCG
GTTTCCATTGTACCATCATTGAAACCACATGAAATATCTGTATTTTCTGACTCAGATTCACCATTTATTTTCAGTTTACTATCCTTCATTGCATGTTGAC
TGTTTTCCAGGTCAGATGCTATGTAATCAGAACATTGCTTATCATGATCTTCACTTGAACTTGCAAGCCTACGAAAAATATTACCCTTTCTGATATTGGA
AATTGTTCTCTTTAATGCTGAAAGATTGCTATCATAGATGCTACCACTGTTCGGAGAAGGTGTATTGGGAAGTAACCAAGTCTTATTGTCAATTTTTAAC
CAATTCTCAATGGCCCCTAAACACTCGCATATCAACCATGTGACAGAATGGGGAAGTAGCTGATGAGAAGAAGCATTAGATTTTATCTCAGAAGCCTTTG
AAGAAGAAGCAAAGGCACTATTCCTACCAGTTATACCACATGCAGAGCTATCCTGTGAAAGCCGCCCCACTTTTGTGTGTCGTAGATTATCTCCATCATC
TGATTCTTGTTTATTTGAGCTCAAAATAATTTCATCATCCAACTCTTCCTTACTAGCGTCTGAAAACGCCCCATCCACCAAAAGAGAATGAATATTAGCA
ATAGAGTGGCCTAAAACAAAAGGTAAGTGGACATTCTCATTCTCTTCTTCAATATGTTGACCAGTTTCTCTCTTTTGAGGGTTCATCCCTTGAACAAAGG
ACAGGAGTCTCATCCAGGTTCTTGAGATATCTTGTTGATCATAGGTGACATATTTGGGAACCACCACGTGGCTCATAACAAACCGAATATCTTCAACAAC
CCGTATAGTTGTCTCATACAAATTTCCCCATCTTGCAACCTGTAATCGGCCATCTTCTCCCTCACAAGAAATGAAAATGTCTTCCAAACATCCCAATAGC
ATTGTAACTAGGTTCATTTCCTTCACCAGACGGGGGGTAAGAGTGGGCACTGTAAGTATCTGCACAGAGAACGTGGATAGTAACGGATACCTCTTCAGAG
GAAGGTCACTGCACTCTTTTATGGCGTCATTTATAACAGTGGGATAGTAAGTGAGGAAAACTTTAGCGAACTCATACTTGAAAACAGGTTCCCCCAGCAA
TTTCAGTAGTAACTCGTGAAGTTTTCTAACAACCACATCAGTTAAAAACCTCTCAGCTCTCAACAGAATGGCAAGTAGACCAGCAGAAGAAAATAACATC
TTAGCGACAAAACTAAGCAAACTCTCACTATGCTTGCAAAATTCTAAAAGCATATCAACCATAGCAAAGGTTAGCTCATTAGCCGCCTTCTTTCTTTCAA
CAACAGCGTTGCTTGATCTAGAGTTTTCCTGAGAGACAGTTTCTGCAAATGTAAGCTTGTCTTTCCAACAACTGAAGAGAGAATTAAGCACAGGTTCCAG
AGAGTCCACAAACTCCTCAGGAAGTGGTTGTATCTGCTCCACACCCTTATGCTTTGAGCAGAATCCCTCACGTTTCCATGCTGTCACATCTCCACAATCA
CAACAACCACCACCTGTGTATATCACAAAATAGTCGTGGCCTTCGTGATTCCCATTCTCAAAGCAAGGTACACAGATTGCGCAGGTTGGATCGTGTTCAC
ATGTTCTACACCTGTATGCTATATCATTGTGTCCCCAAACAGCCCCGCAAACACCACGCTGCCCAAGGGACAGTTTGGAAATGTTGCTCAGGGCTGCACC
GGGTTCACCCTCAAACATCAACCACTGTAACCAGACCATGCTTTCTTGGAATCTTTTCTTCATGGTTACACCCAATGAGGACTTTTTAGAACCAAATTTA
GAATCTTGCAGTGCTTCAGCCACTTCCTCATCCGTAGGTAATATAACAGATACTAGTTCAGGTATCAACGACCTGTTATCCTTGATAAAATCAACTAGGA
GAGGCTGATCAAGTTGATCCTCGGGAACTCCAAAATGAAGAAGCCTCCGAATGATTCGATCTCGAGGCTTGAGAGGTTGGGACTCCGAAGGTGAATCGAT
TTCCATGTTATCCACCATGATCGGGCGACAGAATCGCAACAGCCAATCCACACAACACAAACAGCGACCTATCCCAGAGCTTTCACTCCCCAGGTTTGCT
TCCTCACTAGGCTAAAAGATATTCAATTCNNNNNNNNNNNNNNNNNNNNNNNNNNNNNNNNNNNNNNNNNNNNNNNGATTCTCGAATCGCAATTTCCTAA
ACCTTCTTTGACTTCGATGCCTCTACAAATCAATTACTTCACGAAGTGCGCCTTCGTCGCTCTTCTAGGCTTTTAGCCCTCTTTGGAGGTGGAATAATCT
ATTTG
>AA_scaffold4883
TTTTCCTCGGCCTAAGTGACAATGAGGGCAAAAGCAAAATAAACTAAGAAACAAACAACGAAAAAACTCACTGAGAAGTATCCCCCACTCTTCGTGCCTT
CGGGTTGTTTCCGCTCTTTCTGCTACTGTCTTTCGACGTCGGAACCCTAATTCGATCCGACGGACCTCCGAGCCTCTAGAGTAGATGACTGTAAGATTGG
GGAACAGTTGAGATCAAACTGGCTGGATTTCCTCGCCGGATGGAGGGAGGTAGCGTCTCTAGACTTACTTGTTCTGGGATACATCCATGGATTATGATGA
CAATGAAAGCCAGAATCTTCATTTAGCTGGTGAAGGGAGCACCAAATTTCCTCCTGTACTTAGACCATATGCTCTACCTAAATTTGAGTTTGATGAGAGC
CTTCAAGGGCATTTAAGATTTGATAGTTTGGTTGAAACAGATACTTTCCTTGGCATTGAAAGTCACGAAGATAACCAGTGGATTGACGCATTCTCTCGGG
GGAGTGGTGGCATAGAGTTCAGTTCAGCTGCAGCTGAAACTTGCTCTATATCAAGGCATAACAATGTTTGGTCTGAGGCTACTTCCTCAGAATCAGTTGA
AATGCTATTAAAATCTGTTGGGCAGGAGGAACTTACTACTAGGCAAATTGTTGAGGAATCTGATGCCTGTGATGAACTGGCTTGCTTAACTAAGCAAATG
AAGTCTAATCCTAAACCTGATGTTAAAAATGTATTAGAAAAAGATGGTAAAGATTTACGGCCATCTGATGTTGTTCATGGAAGCTTGTCGGGATTGAAGG
AGGATGTTGGAAGGGAGCTGTCTCAGGCTGATGTTTCCCAAGGTCATGGAGTTGAGTCATCCATTGTCAGAAGTTCCAGTAATCCGGAAAGTAATGATAT
GTGCAGAAATACTAACTTGCCTGTTTCTGAGGGAAGTCTGTATACTGATGGCAAATGTAACGAGGTAAATAAAGTAGTTGGGGCTTTGGCTAATGACTCA
TTGGATGACAAGGTTCATGATTTATCTGTATCTGGGTTGCAGGCTAATGCTTCTGCTGTATCTATGCAGAATAACTCTTCTACTTGTGATGTGTTGAACG
TTCAAAATTTAGAAAATTGTGTAGTTGGTACTGGTGATGTGCAGCAAGGTTGTTTGCCAACAAAACTTGATGAGCAAGATTTGGAATCTTCTACTGTGAA
CAAAGATGCCCATATTGACACTCAAACTTCAGATGGAATTGCACCTGTGAGTGATGCACGTTCTTTAGATACAACTCTTTGTTCAGTCTCTACAGAACAA
GCTTTGGAAGGTGTAAAGGCAGTTCAGGGCCTTGATGCTGGCATGAATAGGGTGGTATCAAGTGCTGACATACTTAAAGCAGAAAGATGCAGTAAAGATA
TGTCTTCCAGAAATTTGGGCAGGGATGATACAAATGCAGATGCAGTGATAGACGATAAATCTGTACAAAATTTATTTGTCTCAACCAAGGGTGAAATTAA
AGTTGACACTAGTTCAAAGGGACAAGTTGTTGAGATTAGTAATCCCAACCGTGCGATTTCTTCTGATCAGCACCAGCATGTGATTACCATTAAAGAAAAG
GTGGTTTTGAACAGAGTTCACCCAGTGGAAAAGGAGATTTTAGTCAGTCGGTTTGAGGATCCTATGATTACTGAGGAAAACCATAACATTTCTACTAAGA
GTGAAAGAAACAGTGATAACAAAGTAGGAGATATATCCTTGGTTGCTTCTTCTACAAAATCTCTCAGTGTGAGTGAATCAACTCAAACATGTGAAAACAA
TGACAGTTATGGGCAAGGTGAGCATGGAAACTTGCAAAGAGATGCTTCTGTAAATGAGGAAATGAGTACAAAGGTTCCTACGGTTTATAGTCAAAGGCCC
TGTGATATCAGTCAATCCCATGTGGTTGATAAGGGAGTTGATTCATCATCTCTGAGCACTGGGAGCAGGGAAACTGAGTTGACTACTTCCACAACTCTAG
CCAGCAGCAAGGCTGTCAATGATTCAGCTTCAAAAGTTATCTTGGAAAATATTTGTTTGGTTGCCTGTAAGACAATGGATGCTCCAGCACCTTCTAGCAA
TCTCAGTCCCATCAGTGAAGTTACTGATATCAACGTCCAAAAGGATACATCTGCCATTTCTGCCCCAGTTGTTGGAAAACAAGATCCAGCCAAAATAGTT
ACGGAAGTAGCCGTTTCTATTGGGGCTGGGCCTATTGAAAAGGAAGCTTCTTGTCTCGTTAATGGAACTGAAATGCTTGCATCTTCTGCTGCTTCTACAA
ATCTTTTATGTGAAACAGTGAACAATCGTCCGCAGGTTGAGGGGACTAGTGGTACTGAAAAATCAAGTGAATATCAGGGAGCACAAATTGATAAGGTTAT
TCAGGAATGTGCGAGTGTCAGTGATGTGTCTTCAGTTCCATGTGGTTCAACAGTGAAACAAGGTGATGAAGTTGCAGTTTCTTTTGATAGACAAGACAAG
GAGGGTCATGAAGCGTCATCCTCAAAACTCTCAGTTGACATTTTGCATGCAAGCCAAGTTTCCCTACCTTCTGCTCCTTTGCCTGATTCTGATGTTGGTT
CACATCAGATTAGAGACGTTTCTGCCTGTCCTGCCAATATTACTAGCAGTTCCTCCATTACAACTGGAAATTCTTCTCAAACTGAAAAAGATGGGAATCA
GGTTAAGCCATCTGCTGATCAAAATCCCTCAGTCTCAGAGGACATCGATGGGAATGCAAGGGCAACAGATGTCCCATCTGTTGGTTCTGATACAAAGGAA
AGTAATGCATCCAAAAATGAGAAAAGTTTGACTTCTGAGGTCAATCCAATGGCAGAGTTGTCCAAAACAGATGTTGCAAATCTGATTACAAAAGATGTTG
GAAAGAGTCAACCACTTCCTGCTGCTACGGCCAGCAAAGCATCAACTGTAAGTCTTGTTGAAGTTCATAATCAAAGTGTAAAGGTTGAGGTATCTCCTAC
AACTTCTGTNNNNNNNNNNNNNNNNNNNNNNNNNNNNNNNNNNNNNNNNNNNNNNNNNNNNNNNNNNNNNNNNNNNNNNNNNNNNNNNNNNNNNNNNNNN
NNNNNNNNNNNNNNNNNNNNNNNNNNNNNNNNNAGCCAAGCAATCTTATGAAGATTTTTTATTTTTTTTTACCCTTTCATTGAAGGTTGAGGTATCTCCT
ACAACTTCTGTGTTAGGCCCTACAAAAACTAAAACTGCAGGAGATATATCCCACAGAAGTAGTGCTTCCAAAGGTGCAACTGAGCGTAAGACTAGGCGAA
CTTATAACAAGACACCACGAAAGGAGTCTTCTAGGAAGAGGAGTGTTGCAAAAGAAACAACTCCAGCTAGACAACCAGAAAGAAGGGATAAATCAAGTAC
TGTTTCCGTAAGCCCATCTTCCAATCTCCAGCCAATAAAGTCCAGTGAGATCCAGCAGTATGGACATATTGATTCCAGCAGCACCAAGCCCTTTCCTTTT
CAAAATGCCTCAACAGCTGGTCTTCCAGATTTGAATACTTCTGCTTCTCCATCTGTTCTGTGTCAACAGGCTTTTACAGATTTACAGCAAGTACAATTGC
GTGCACAGATCTTTGTGTATGGAGCTTTGATTCAAGGCTTGGCACCTGATGAGGCATATATGATATCAGCTTTTGGGGGTCCAGATGGTGGGAAGACCAT
GTGGGAGAAGGCCTGGCGTGCATGCATAGAAAGACAGCTTGGTCAAAAATCTCATCCACTAAACCCTGAAACACCTCAGCAGTCACGGTCTGCTAAGCAG
AGCACACTCCAGGGCAATGCCATCTCTTCATCGCTTGGTCTTGCAAGCAGCAATGCTGCTCCAACAATTGTTAATCCTTTGATGCCTCTTTCATCTCCTC
TTTGGACTTTACCAACTCCTTGTGATTCCCTTCAATCCAGTGCCCTTGCAAGGGGTTCTGTTGTGGATTATTCGCAGGCACTTACTTCCTTGCATCCTTA
TCAAACTTCACCTATGAGGAATTATCTGGGACATAATACATCTTGGATATCCCAGGCCCCCCTTCATGGACCATGGATTGCTTCTTCAACCCCTCCACCT
GGTAACAGTGCCCATACTTCAGCATCACCTGTTTCAGGTACAATTAAATTGAGTTCAAGAAAAGGATCACCGTTGCCTCCTTCCTCTGCTATAAAGAATG
TTGTTGCAAGTGCTCCTCTACACAATACAAACGTGACAGTATCACCTGCACAGCATTCTTCTGATCCAAAGCCCAAAAAAAGAAAGAAGGTTCTGATGTC
TGAGGATCTCAGCCAGAAGGCATTGCATTCACAATCTCCATTAGAGTTTATTTCTGCTGTTAGTAGCCATGTATCTACTCCCATCGCCATCGCAACTACT
GTTAGCCATGTATCTACTCCCATCGCCATCACAACTACTGTTGGCAATGTGCCCAAAACAAATATAGAGAAATCGGTTATGTCAGTATCCACTCTATCTC
CTGCTGATCACCTCCAAAGTGATAAGATGGTTGAGAAGAGAGCATTGTCAGATGAATCCCTTGGTAAGGTTAAGGAGGCTACAACACATGCAGAGGAAGC
TGCTGCTTCTTCTGCTGCTGCTGTTAGTCATAGCCTAGAGATATGGAATCAGTTAGATAAGCAGAAAAATTCTGGATTGGTGTCAGATATTGAAGGCAAA
CTAGCTTCTGCTGCCATTGCAGTTGCTGCTGCTGCAGCTGTTGCAAAGGCGGCAGCGGCTGCTGCTAACGTTGCCTCAAATGCTGCATTGCAAGCAAAAC
TGATGGCTGAGGAAGCATTGATCTCATCTGTTCGTGAGAGTCCGTGCCAAAGTATTGAACTTTCTGACGGTACTAATAAATTTGGAAAAGCTACCGTTGC
ATCTATCTTGAGTGGTACTAATAGAACCAATAACTCTATCATGGTTGCTGCCAAAGAGGCTGCTAGAATGAGAGTGGAAGCTGCTTCAGGTGCTGCAAAG
CGAGCTGAAAATATGGAAGCTATTCTGAAGGCTGCTGAGCTGGCTGCAGATGCTGTATCTCGGGCAGGAAAGCTTGTAACTATGGGTGATCCTTTGCCAT
TTAGTGACTTAATAGATGATGCTCCTGAGGGTTTTCGGAGTGTAGCCCAAGAATCTTCTCAGGGGGTTGGGTTACTGAAAGAAATGACCAGAGGTCTGGT
AAACTTTGTTAATGCTGAACCCGGCCCTGAAACTTCTCTTACACTGAACAAAGATGGTTTTTCTGTTGAAATGGGGAAGCAGATGGTTACAAATGAGCAA
CCACCTTTTCATAAATTGCATAATGAGAAATTAAAGGATCATATGAGACCAATAGATGGCATTTCCATTTCCATTAATGCCAACGAAAAGAATACAAGAG
GACCAAAGGGCCGTAAGGTTTCTGATTTAGTCAAATCAATTGATGTGGTTCCAGAATCAGATATTGAAACACGGTTTGTAAATGAATTTGATAAGCTGGA
CGAGAACATCAAGGAGGGTTCACTTATAGAGGTTTTCAAAGAAGGAGAAGGATGGAAAGCAGCATGGTATACGGCCAATGTTTTGAGCTTGAAGGATGGT
GATGCTTATGTTTGCTACACAGCCCTTGTAGCTGATGGAGGTGCTGGACCCTTAAAGGAATGGGTTACATTTAAGGGTGAAGGAGACAAGTCACCCAGAA
TACGCATTGCTCGGCCTTTAACTGATTCACATCATGAAGGAACAAGGAAGAGACGTAGAGCAGCTATGGGAGATTTTGCTTGGTCTGTTGGGGATAGAGT
TGATGCATGGATAGAAGAAAGCTGGCGGGAAGGAGTTGTGATAGAGATCAAGAAAGATGAAACACTTACTGTCCACTTTCCAGCTAATGGAGAAACATCA
GTGGTTAGAGCATGGCATCTCCGTCCATCATGCATTTGGAAGGATGGCAAGTGGATTGAATGTTCTAGGATGGGATCAAATGACCGTTCTACCCATGAGG
GTGATACACCACATGAAAAACGACTTAGATTGGGTGGTCCTACAATAGAGGCAAAAGGGAAAGATAAGATGTTAAAAGGCGTTGATACAGTGGAGCCAGT
GAACCATGATGAGTTGAGATCACTTAATTTGACTGAGAATGAAAAAGTATTCAACATCAGTAAGGCCAGCAAGAATGAAAATAAGCCTGATACACGGAGA
ATGGCTAGGACTGGTCTTCAGAAAGAAGGATCGAGAGTTATTTTTGGGGTTCCAAAGCCAGGGAAGAAAAGGAAATTCATGGAAGTAAGCAAGCATTATG
TCGCTGATAGGAACAATAAAATTAGTGATGGGAATGATTCAGTTAAGCTGGCAAATTTCTTGATGCCTCAAGTTCCAAGGTCTCGAGGATGGAAAAATAA
TTCCAAGAATGATGCGAAGGAGAAACGGGGAGCCAACCCCAAGCACAAGACTTCCAAGCCTGAAAATTCAACAAGTGTTTTGGATTGTTCAATACCATCG
CAAGGCAATGTTTTGGCAAATGCATTTTCTCGATCCGATGATCTAACAGATCATACGGAAAAGATCAAGGATACAAACCATTCTAAAAATGCATCAGATA
ATGGAACTCAAGTGGAGGCAATGTCCCACTCTTCGGTTGATGGAGCAGCAGAGGGACCCATCCTGTTTTCTTCACTGCCAACCTCAGTAGATGCTCCTTC
CTCTAAGAAGACATTCACATCAAGAGCAAGTAAAGGAAAACTTGCCCCTGCTGGTGGAAAGCTGGGCCAGATTGAGGAGGAAAAAGCTTTGAACGGTGAT
TCTGTAAAATCAACATCTGAATTCATTGAGCCCCGTAGATCCAATCGCAAGATCCAGCCGACATCAAGACTATTAGAAGGACTGCAGAGTTCTTTGATAA
TCACTAAGGTTCCATCCGTTCCACATGACAAAAGTCACAAAAACCAGAGCCGCAATGCTTGAAGGGGGAATAATAACCAAGAGTGAGCACCCTCGTTGCA
GTGATACGGTTCAGCCAAAGTTCCAGCTGTATCTTGGACGACTGATACACGCGGC
>AA_scaffold15965
TTTGATCTCCTCCGAGCACCTCGCGGTTCGGATCTAAGTCCGAGATAAACAGCGTTACTGATCACCGCGTGACCAACTCTGATTCGAACTCTGGAAGTCT
TCATTTCGAAGATATTTCAGTGACTAAAATTTAGGTTCTCCCTCCCTTTTTCCATTCACAATTGTTCTTTGAGTGCACTCCGCTATGAAGTTACGCGAGA
GAAGCGTGTTCGAGCTTCATCTCGGAGCATTTCGAGAACGAGATTGAATTTTGCCAATTGCTGGAGAGAAATTACTCATCCCATTGAAATGGCAGCTTCA
CCTGTCAAGTTCCTCTTTGGATTCTTGTTTCTTTCCATCACATTGTGGCTCTTATTCATATTTGCTTCTAGGTTGCTGGCTTGGATTTTGAGCCGGATTT
TGGGAGCATCTGTTGGATTTCGTGTAGGTGGATGGAAATGTTTAAGAGACGTGGTGGTGAAATTTACAAAGGGTTCTGTTGAATNNNNNNNNNNNNNNNN
NNNNNNNNNNNNNNNNNNNNNNNNNNNAAATTAAACTTAGCTTACGCCAGTCTTTAGTCAAGCTCGGAGTGGGTTTTATTTCTCGAGATCCAAAGCTTCA
AGTTTTAATATGTGACTTGGAAGTTGTAATAAGGCCTTCAAACAAAAGCCCTCGGAAGGTGAAAACTCGGAAATCAAGTGCTTCAGGTAGGGGAAAGTGG
ATGGTTGGAGCCAACATCGCAAGATATTTGTCAGTTTGCGTGGCAGATCTGGTTGTGAAGACACCTAAATCTACAGTTGAAATAAAGGAATTGAATGTGG
ATATATCTAAAGACGGTGGTCCTGGGTCAAATTTGCTTGTCAAGCTGCATATATTACCCATTCTTGTTCACATTGGTGAACCATGGGTCAGCTGCGACCA
TTTATCTAATTTTAGTGGAGGAGAGTNNNNNNNNNNNNNNNNNNNNNNNNNNNNNNNTGCCTCAATAGAAAGGCCGTCTGCCCCTTTCATCTGTGAAAAA
GTTTCTATCTCATGTGAATTTGGACATGATAGGGAAGTGGGTATAATTATTAAGAATGTGGACATTTCCAGCGGAGAGGTCACTGTGAATTTGAATGAAG
AGTTACTCTTGGGAAGCAAGAGTTCCTCAGAACCTCCTTTTGCCTCTGACAGAGCCATTGAGCCAAATGTTGATTTGGTGTCTTCAAAAAAGCCCACCAA
TAAGCAGCAAGCACTTGCTTCATTCTTCAAATACAGTTTGGTGTTTCCTGAGAAGGTCAGCTTCAATCTACCCAAGTTAGATGTGGGATTTGTGCATCGC
GAACTTGGTCTTTCGATTGAGAATAACATCATGGGCATCCAATTGAAAAGCATAAAATCTCGATCTATTGAGGATGTCGGGGAAAGTACACGCCTTGATT
TTCAGCTGGAGTTTAGTGAGATTCATCTTCTTACAGAAGCTGGTTCTTCCATTTTGGAAATATTGAAGGTGGATTTGGTATCTTTGGTGTTTATCCCAGT
GCAGCCAACCTCACCTGTTAGAGCTGAGACAGAAATCAAGTTAGGAGGTACACAGTGCAACATCATAATGAGCAGGTTACAGCCTTGGTTGTTCCTCCAT
TTGCCAAAGAAGAGAAAAATGGTACTGCAAGAGAAGGCTCCTGATGTGGTAAAGCAACAATCAACTGACAATAAGATCATCATGTGGACATGCAATGTCT
CAGCTCCTGAGATGACAATTGTGCTTTTCAATATGGCTGGTTCTCCCATTTATCATGGTTGCTCTCAATCATCACATGTATTTGCGAATAACATTTCAAA
TACGGGGACAACTGCACATGCTGAACTTGGTGAGCTGAATCTCCACTTGGCTGATGAATATCAAGAATGCCTGAAAGAAAGTTTTTTTGGTGTGGAATCA
AATTCTGGCTCTATTATGCATGTAGCAAAGGTTAGTTTGGACTGGGGCAAAAAGGACATGGAATCCTCTGAAGAAGATGGTCCTAGGTGTAAGTTAGGTT
TGTCAGTTGATGTTACTGGCATGGGGGTTTATTTAAATCTGAAGCGTGTTGAATCACTCATATCGACAGCCATATCCTTTCAAGCTCTCTTGAAAAATCT
ATCTGCTTCGAAGAAAAAATCAACCCAGAGCCAGGGGCGGTTATTAAAATCTTCAGGGAAGGGAACTCAAATGTTGAAATTTAATCTTGAACGGTGTTCA
ATCTATATGTGGGGTGAGACTGGCCTGGAAAATATAGTTGTTCCTGATCCCAAGCAAATTAATTATGGTTCACAGGGTGGTCGGGTTATGATAGATGTAT
TAACTGATGGCACCCCACGTAATGCAAATATAATGTCCACAATCTCGAATGAATACCAAAAGTTGAAATACTCTGTCTCTCTTGAAATCTTGCACTTCAA
TGTGTGTGTCAACAAGGAGAAACAGTCCACACAGATGGAACTTGAAAGAGCCAGATCTATCTACCACGAATATATGGAGGAAAATACGCCCGTGACAAAG
GTTTCTTTGTTTGACATGCAAAATGCTAAGTTAGTGCAACGCTCAGGTGGCCATAGGGAGATTGCTGTATGTTCTCTTTTCAGTGCTACTGATATTTCGG
TGAGGTGGGAGCCTGATATACATCTATCACTAGTTGAACTTGTTCTGCAGCTGAAGTTNNNNNNNNNNNNNNNNNNNNNNNNNNNNNNNNNNNNNNNNNN
NNNNNNNNNNNNNNNNNNNNNNNNNNNNGTCAGAGATGGAAGTTGGAAAAAGGAAGCCACTGCAGAATCGGGCTATCCTGAAAGGAATAAGAAGAAAGAA
TCTATTTTTGCAGTTGATGTAGAAATGTTAAGTATACATGCTGGGCTGGGAGATGGAGTTGACGCCGTGGTTCAGGTTCAGTCAATTTTCTCTGAGAATG
CTCGTATTGGTGTTCTCCTTGAAGGACTTATGCTTAGTTTTAATGGTTCTAAAGTTTTCAAGAGCAGTCGGATGCAAGTTTCACGGATTCCTAGTGTCTC
TACAGGCACATCTGACACAAAAGCACCTGTAGTGACAACATGGGATTGGGTAATTCAAGGCCTTGATGTTCACATTTGCATGCCATACAGATTGCAACTA
CGAGCAATCGATGANNNNNNNNNNNNNNNNNNNNNNNNNNNNNNNNNNNNACGAGGTTTAAAGCTCATAACTGCTGCTAAAACTAATCTGATTTTTCCTC
CGGAGAAAGAGAGCTCTAGAGGCAGAAGGGCCAGTTCAATTAAATTTGGATGCATAAAATTTTGCATACGCAAGTTTACAGCTGATATTGAAGAGGAACC
AATCCAGGGATGGCTTGATGANNNNNNNNNNNNNNNNNNNNNNNNNNNNNNNNNNNNNNNNNNNNNTGTCCGGTTGAAATTTTTGGACGAACTTATATCA
GAGGCCAATCAAGATCCACAATCTACTGACATCAATAATTCTGGCCAAGAAAGAAAGATTTACTTTAATGATGCTGAGGTTGATTTAAAGGACCCTTCAA
CAGTTCAAATCATGAGAGAGGAGATTTATAAACGGTCATTCCGATCATATTACCAGGCATGTCAGAACGTAGTGTTATCTGAAGGATCTGGTGCCTGTAG
AGATGGATTTCAAGCTGGTTTCAAACCTAGCACTTCTAGGGCTTCTCTTCTTTCTATATCTGCATTGGACTTGGATGTAAGCTTGACAAAAATTGATGGT
GGGGAGGCTGGGATGATTGAGGTGCTGAAGAAACTTGATCCTGTCTGTCTTGAAAATGATATACCATTTTCTCGACTGTATGGGAGAAATATCATCTTAA
ATACAGGTTCTCTTCTTGTCCAGCTTCGGAATTACACATTCCCCCTTTTCTCTGGAAGTTTTGGTAAATGTGAAGGTTGTCTTGTGTTGGCCCAGCAGGC
AACTAGCTTTCAACCCCAAATCTTTCAAGAAGTGTATGTGGGGAAGTGGAGAAAGGTGCACATGCTTCGATCAGCTAGTGGTACTACTCCACCAATGAAG
ACATACTCAAATTTGCCCATACATTTTCAGAAAGCAGAAGTGTCATTTGGAGTGGGATATGAACCATCTTTTGCTGATATAAGTTATGCCTTCACTGTTG
CAATGCGCAGGGCTAATTTAAGTGTTAAGAATCCTGGCCCACTTATTCAGGTGCCAAAAAAGGAACGGAATTTGCCATGGTGGGATGACATGAGAAATTA
CATTCATGGAAAAATTTCCTTATTCTTTCAAGAATCCCGGTGGAATATTTTGGCTAGCACTGATCCTTATGAAAAGCTAGATAAACTTCAAATTGTAAGT
GGCTTTATGGAAATTCACCAGTCAGATGGCCATGTTAATGTTTCTGCCAATGATTTCAAGATTTTTTTGAGCAGTTTGGAGAGTTTGGCTAATAAACGTG
GTTTCAAGCTCCCAACAGGCGCCTCTTGTTCATTTCTTGAAGCCCCCGTCTTTACTCTCGAAGTTACAATGGATTGGGATTGTGAGTCTGGAAAACCTCT
GAATCATTATTTGTTTGCACTTCCAGTTGAAGGTAAACCTCGGGATAAAGTGTTTGATCCTTTCAGATCTACTTCTCTTTCACTTAGGTGGAACTTCTGT
CTTAAACCTTGGCCTCCCTCATCCCAAAGACAATCCCAATCTTCTACGGTTATAGATGGTATTGAGGGAGATGGTAACATCTATGATCCTCCTCAATATT
CCAGAAACATTTCGCCTGCTTCCCCGACATTGAACATTGGTGCTCATGATCTTNNNNNNNNNNNNNNNNNNNNNNNNNNNNNNNNNNNNNNNNNNNNNNN
NNNNNNNNNNNNNNNNNNNNNNNNNNNNNNNNNNNNNNNNNNNNNNNNNNNNNNNNNNNNNNNNNNNNNNNNNNNNNNNNNNNNNATGACTGAATTTTTG
CTCCGTCTAGATGCCACACCATCTTGTATAAAGCACATGCCTTTAGACAATGATGATCCAGCGAAAGGACTGACATTTAATATGACAAAACTGAAGTATG
AGCTCTGTTACAGCAGAGGCAAGCAAAAATATACCTTTGAAAGTAAACGCGATGTTCTCGATCTTGTCTACCATGGTCTTGACCTTCATATGCCTAGGGC
TTTTCTAAAAAAAGAAGACTCCGCTAGTGTTGCAAAAGCAGTTAAAACTCGTAAAAGCTCACAATCTGCATCCACGGATAAGAGTGAAAAGGGTTACATG
AGTGGTTGTGCTGAGAAGAATCGTGATGATGGATTTTTGTTGTCATCTGACTACTTCACTATCAGACGACAGTCCCCAAAGGCTGATCCTGCTAGGTTAT
TAGCCTGGCAAGAAGCTGGAAGAAGAAATGTTGAAATGACATATGTAAGGTCAGAGTTTGAAAATGGGAGTGAAACTGATGAACATTTGCTGTCTGACCC
AAGTGATGATGATGGTTACAATGTGGTAATAGCTGACAATTGTCAGCGTGTTTTTGTCTATGGTCTCAAACTCTTGTGGACTATTGAGAACAGAGATGCT
GTTTGGTCCTGGGTTGGTGGTTTATCCAAGGCTTTTGAGCCTCCCAAACCTTCTCCTTCTCGGAAGTATGCACAGAGAAAATTACTTGAGGACAATAATC
AGGATGATATAACTCAAACCCAAGAGGAAGTTGTTTCTAAACGCCCTCCTACTGGTAATGTTGCATGTTCATCATCTCAGGCTGTGGAGACTCCTGGGTC
ACGTTTGTCTCCTCCAAATTCTGTTAAGATGGACAGCTTATCAGCTGCTAAAATGGAAAGCTTGGACAGTTCAGAGGAGGGGACTCGTCACTTCATGGTT
AATGTCATTGAGCCGCAGTTCAATCTTCACTCAGAGGATGCAAATGGTAGGTTTTTGCTTGCTGCTGTGAGTGGTCGTGTTTTAGCACGGTCATTTCATT
CAATACTTCATGTTGGGTATGAGATGATTGAGCAAGCACTTGGTACTANNNNNNNNNNNNNNNNNNNNNNNNNNNNTCAACCTGAAATGACATGGAAGAG
AATGGAGTTCTCTGTTATGTTGGAGCATGTGCAGGCCCATGTTGCACCAACAGATGTTGATCCAGGAGCTGGATTACAGTGGCTCCCAAAAATTCTTCGA
AACTCTCCAAAAGTAATGCGTACAGGTGCTCTTCTTGAGAGAGTGTTCATGCCTTGTAATATGTACTTCCGTTATACGAGGCACAAAGGGGGGACTCCAG
AGCTGAAAGTGAAGCCCTTGAAGGAGCTCATTTTCAATTCCCATAACATAACAGCAACAATGACTTCTCGTCAGTTTCAGATAATGCTGGATGTGTTGAC
TAATCTTCTCTTTGCTCGTCTTCCAAAACCTCGAAAAAGTAGCCTGTCATTTCCTGTTGAAGATGATGATGACATCCAAGAGGAAGCAGATGAGGTGGTT
CCTGATGGTGTAGAAGAGGTGGAACTTGCAAAAGTCAACCTTGAACAGAAAGAAAGGGAACAGAAGTTGATTCTTGATGATATCAAAAAATTGTCTCTTT
GGTGTGATGCTTCCGAAGATCTGTATCCTGAAAGGGAAGGTGACTTGNNNNNNNNNNNNNNNNNNNNNNNNNNAAGATCCCTTCTAGTTGAACGACTGAA
GAGAGAACTTGTTAGTGCACAAAAATTTAGGAAGGCCGCGTCTGCTTCATTAAGGATGGCTTTACAGAAAGCTGCACAACTACGGCTTATGGAGGAAAAG
AACAAAAGTCCTTCATATGCTATGCGCATATCTTTGCAAATTAACAAAGTTGTTTGGAGCATGCTTGTTGATGGAAAATCCTTTGCTGAAGCTGAAATTA
ATGNNNNNNNNNNNNNNNNNNNNNNNNNNNNNNNNNNNNNNNNNNNNNNNNGAGATTACAAAGATGTTGGCGTTGCTCAATTTACAACAAAATATTTTGT
TGTCAGAAACTGCCTACCTAATGCCAAGTCTGATATGCTTTTATCAGCGTGGAATCCTCCTTTAGAGTGGGGCAAAAATGTCATGCTTCGAGTAGATGCT
AAACAAGGAGCTCCGA
>AA_C446420
AAAAAAATACCGTCATGATAAACGTGTTTATCTTGGAGCGCTTAAATTTATTCCACATGCAGTTTACAAGCTCCTGGAGAATATGCCTATGCCATGGGAG
CAGGTTCGAGACGTGAAGGTCTTGTATCATATATCTGGGGCAATTACTTTTGTCAATGAAATACCATGGGTTGTCGAGCCAATATATCTGGCACAGTGGG
GTACTATGTGGATCATGATGAGAAGGGAGAAGAGGGATCGACGCCATTTCAAGAGGATGCGGTTTCCTCCATTTGATGATGAGGAGCCTCCATTAGATTA
TGCTGATAACTTGTTGGATGTTGATCCTCTGGAGCCGATTCAGCTTGAGTTGGATGAAGAGGAAGATTCTGCTGTATATACATGGTTTTATGACCATAAA
CCTCTTGTGAAAACAAAGCTCATAAATGGTCCTAGCTATCGCAAATGGCATCTTTCCCTCCCAATAATGGCCACTTTGCATCGGCTTGCGGGACAGCTTT
TGTCTGATTTAATTGACCGGAATTATTTCTATTTGTTTGACATGGAGTCATTCTTTACAGCAAAGGCATTGAACATGTGCATACCTGGTGGTCCTAAGTT
TGAGCCCCTTTACCGTGACATGGAGAAGGGAGATGAGGACTGGAATGAGTTTAATGACATCAATAAACTCATTATAAGGTCACCTCTAAGGACAGAGTAC
AGAATTGCATTCCCTCATCTCTATAACAACAGGCCTCGAAAAGTAAAGCTTTGTGTGTACCACACTCCAATGATCATGTACATAAAAACTGAAGATCCTG
ATCTACCTGCATTTTATTATGATCCATTGATACACCCAATAACTAGTGCCAACAAGGAGCGGCGTGAGAAGAGAGCTCATGAGGAAGAGGATGAGGAGTG
GGAATTGCCAGAAGGTGTGGAACCTTTGCTTAAAGATACACAGCTTTACACAGATACCACTGCTGCTGGTATCTCGCTCCTATTTGCTCCTCGTCCTTTC
AACATGAGATCTGGTCGCACGCGACGTGCGGAAGATATTCCCCTTGTGTCAGAATGGTATAAGGAGCATTGTCCACCTTCATACCCAGTTAAAGTCCGAG
TTAGTTATCAAAAGTTGCTGAAATGTTTTGTGTTGAATGAGCTGCATCATAGACCTCCTAAGGCTCAGAAGAAGAAGCACCTATTTAGATCTCTTCAAGC
AACCAAGTTTTTCCAAACCACTGAACTCGATTGGGTTGAAGCTGGTCTTCAAGTTTGCAGGCAGGGTTATAATATGTTGAATCTTTTGATACATAGAAAA
AATTTGAATTATCTTCACCTTGATTACAATTTCAATCTGAAGCCTGTCAAAACCCTTACTACAAAAGAAAGGAAGAAATCACGATTTGGTAATGCTTTTC
ATCTTTGCCGTGAAATTCTCCGTTTGACTAAGCTTGTGGTGGATGCCAATGTCCAGTTCCGTCTGGGTAATGTGGATGCATTCCAACTGGCTGATGGTTT
GCAGTATACTTTTTCTCATGTTGGTCAGTTGACTGGTATGTATCGGTACAAGTACAGGCTTATGCGGCAAATTAGAATGTGTAAAGACTTGAAGCACTTG
ATTTACTATCGGTTTAACACTGGACCTGTTGGGAAAGGGCCTGGCTGTGGATTTTGGGCTCCAATGTGGAGAGTTTGGTTGTTCTTTCTTCGTGGTATTG
TTCCACTTCTTGAACGATGGTTAGGCAATTTACTTGCAAGGCAGTTTGAGGGACGCCACTCGAAAGGTGTGGCAAAGACTGTTACTAAGCAGCGTGTTGA
GAGCCACTTTGATTTAGAGCTTCGAGCAGCAGTTATGCATGATGTGCTTGATGCCATGCCAGAGGGCATTAAGCAGAATAAGGCCAGGACTATATTGCAG
CATTTGAGTGAGGCTTGGCGCTGCTGGAAAGCAAATATTCCTTGGAAGGTTCCTGGTCTGCCAGTTCCCATAGAAAACATGATCCTCCGATATGTGAAGT
CCAAAGCAGACTGGTGGACAAATGTTGCTCATTATAATCGTGAACGTATTAGAAGAGGAGCAACTGTTGATAAGACTGTATGTCGTAAAAATCTTGGAAG
GTTGACACGACTATGGCTGAAGGCAGAGCAGGAGCGGCAGCACAATTATTTGAAAGATGGTCCATATGTTACTCCTGAAGAAGCTGTAGCTATCTATACA
ACCACAGTTCATTGGTTGGAATCAAGGAAGTTCTCACCCATTCCGTTCCCTCCTTTGTCTTACAAACATGACACTAAGTTGCTAATTCTTGCTCTTGAGA
GGCTGAAAGAATCCTACAGTGTTGCGGTGAGGTTGAATCAACTGCAAAGAGAAGAGTTGGGGCTGATTGAACAAGCTTATGACAATCCACACGAGGCTCT
ATCAAGAATCAAGCGACATCTCCTCACCCAGCGTGCTTTCAAAGAAGTTGGAATAGAGTTTATGGATTTATATAGCTACTTGATTCCAGTTTATGAGATA
GAGCCTCTTGAGAAGATTACAGATGCCTATCTTGATCAGTATTTATGGTATGAAGGTGATAAGCGTCATCTCTTCCCCAACTGGATCAAGCCAGCGGATT
CAGAACCTCCTCCACTTTTGGTTTATAAATGGTGTCAGGGCATAAACAATCTGCAAGGTGTATGGGATACCAGTGAGGGCCAGTGTGTTGTGATGCTGCA
GACTAAGTTTGAGAAGTTCTTTGACAAAATTGATTTAACAATGCTAAACAGGCTTCTCCGTCTGGTTCTTGACCATAATATTGCTGATTATGTCACTGCG
AAAAACAATGTCGTTTTATCATACAAAGATATGAGCCATACAAATTCATATGGTCTTATACGTGGTCTGCAATTTGCATCATTTGTTGTCCAATATTATG
GACTTGTGCTAGATTTGTTGCTTCTTGGACTTACTCGAGCCAGTGAAATTGCTGGCCCTCCACAGACGCCCAATGAGTTCATCACTTACTGGGACACAAA
AGTTGAGACGAGGCATCCAATTAGGCTTTATTCTCGGTACATAGATCGGGTTCATATATTATTTCGCTTTACTCATGAGGAGGCCCGAGACCTCATACAG
CGTTACCTCACTGAGCATCCTGATCCTAACAATGAGAATATGGTAGGCTACAACAATAAGAAGTGCTGGCCAAGAGATGCGAGAATGAGGCTCATGAAAC
ATGATGTAAATCTTGGGAGGAGTGTCTTCTGGGATATGAAGAATCGTCTTCCTCGAAGCATAACAACTTTAGAGTGGGAGAACAGCTTTGTTTCTGTTTA
CAGCAAGGATAATCCAAACTTGCTTTTCAGCATGTGTGGATTTGAAGTTCGAATCCTCCCTAAAATTCGAATGACTCAAGAAGCATTCAGCAACACTAGA
GATGGTGTTTGGAATTTACAAAATGAACAGACCAAAGAAAGGACGGCAGTTGCCTTTTTAAGAGTTGATGATGAACACATGAAAGTGTTTGAGAATCGGG
TTAGGCAGATTCTCATGTCTTCTGGATCTACTACTTTTACAAAAATTGTCAATAAATGGAACACAGCTTTGATAGGTCTTATGACATACTTCCGGGAGGC
AACTGTACACACTCAAGAGCTGTTAGATTTGCTAGTTAAATGTGAAAATAAGATTCAGACTCGTATTAAGATTGGATTGAACTCGAAGATGCCTAGCAGA
TTTCCTCCTGTCATTTTCTACACCCCGAAAGAAATTGGAGGACTTGGTATGTTGTCCATGGGTCACATTTTGATCCCACAAAGTGATCTCCGATACAGTC
AGCAGACTGATGTGGGTGTTACACACTTCAGGAGTGGGATGAGTCATGAAGAGGACCAGTTGATTCCCAACCTTTATCGCTACATTCAGCCCTGGGAGAG
TGAATTCATTGACTCCCAGCGTGTCTGGGCTGAATATGCATTAAAGAGGCAGGAGGCACAAGCACAAAATAGGCGTTTGACCCTTGAAGATCTGGAAGAT
TCATGGGATAGAGGTATACCACGTATAAACACTTTATTCCAAAAGGATAGACATACCTTGGCTTATGATAAAGGATGGAGGGTGCGTACAGACTTCAAGC
AGTACCAGGTTCTGAAACAAAACCCTTTCTGGTGGACACACCAGAGGCATGATGGGAAGTTGTGGAACTTGAACAATTACCGTACTGATGTTATTCAAGC
CCTTGGAGGTGTTGAAGGAATTCTTGAACATACTTTATTCAAAGGAACATACTTTCCAACCTGGGAGGGTCTGTTTTGGGAAAAAGCATCAGGCTTTGAG
GAATCTATGAAGTACAAGAAGTTAACAAATGCTCAGAGATCTGGTCTTAACCAGATACCTAATCGTAGGTTCACTCTTTGGTGGTCACCAACCATAAATC
GAGCCAATGTTTATGTGGGGTTCCAAGTGCAGTTAGATCTGACTGGTATTTTCATGCATGGGAAGATACCTACTTTGAAGATATCTCTTATTCAGATATT
CCGAGCTCATTTGTGGCAGAAGATCCATGAGAGTGTTGTCATGGATCTGTGTCAGGTTTTGGATCAGGAATTGGATGCTTTGGAGATTGAGACTGTCCAG
AAGGAAACAATCCATCCGAGGAAAAGTTACAAAATGAACAGCTCTTGTGCAGACATTCTTCTGTTTGCTGCCCATCGATGGCCAATGTCAAAGCCTAGTC
TGGTAGCTGAATCTAAAGATGTTTTTGATCAGAAGGCAAGCAATAAATACTGGATTGATGTGCAGCTTAGATGGGGGGATTATGACTCTCATGATATTGA
GCGATACACACGGGCCAAATTTATGGACTATACAACAGATAATATGTCTATATATCCATCTCCTACAGGGGTGATGATTGGCCTTGATTTGGCATATAAC
TTGCACTCTGCATTTGGCAACTGGTTCCCTGGTTCAAAGCCACTGCTTCAGCAGGCCATGAATAAGATCATGAAGTCAAATCCTGCATTATATGTCTTGA
GGGAGCGGATAAGGAAGGGTCTTCAATTGTATTCTTCTGAGCCTACAGAACCATACTTATCATCCCAAAACTATGGAGAGATATTCAGCAATCAGATTAT
ATGGTTTGTTGATGACACCAATGTGTATCGTGTTACAATCCACAAGACCTTTGAAGGAAATCTGACAACAAAACCCATCAATGGAGCCATCTTTATTTTT
AATCCAAGGACGGGCCAATTGTTTCTGAAGGTTATTCATACAAGTGTCTGGGCTGGTCAGAAGCGTCTTGGTCAGCTGGCCAAGTGGAAAACAGCAGAAG
AAGTTGCTGCTCTTGTACGCTCCCTGCCTGTTGAAGAGCAGCCCAAACAAATTATTGTCACTCGTAAAGGAATGTTGGATCCTTTAGAGGTCCATCTTCT
GGACTTCCCCAACATCGTTATTAAAGGAAGTGAGTTGCAGCTCCCATTCCAAGCATGCTTGAAGATTGAAAAATTTGGGGATCTTATTTTGAAGGCTACA
GAACCTCAAATGGTTTTGTTCAACATTTACGATGACTGGTTGAAAAGTATTTCATCTTACACTGCATTCTCCCGGTTGATTTTGATTCTCCGTGCCCTTC
ACGTAAATAATGAGAAGGCAAAGATGTTACTAAAGCCTGACAAAACAATTATTACTGAACCACATCACATCTGGCCTTCTCTCAGTGATGACCAGTGGAT
GAAGGTGGAGGTTGCATTAAGAGATCTCATACTATCAGATTATGCCAAGAAGAACAATGTCAATACATCTGCCTTGACTCAGTCTGAGATTCGTGACATT
ATACTGGGAGCTGAGATTACTCCACCTTCTCAACAGCGGCAACAGATAGCAGAGATTGAGAAACAGGCTAAAGAAGCCAGTCAATTGACAGCTGTAACAA
CCAGGACAACAAATGTTCATGGTGATGAGCTTATTGTCACCACCACTAGTCCCTATGAGCAAGCAGCGTTTGGTTCAAAGACTGACTGGCGTGTCAGAGC
AATTTCAGCAACTAATCTATACCTTCGTGTTAATCATATTTATGTGAATTCTGAGGATATTAAGGAAACTGGTTACACCTACATCATGCCCAAGAACATT
TTGAAGAAGTTTATCTGCATAGCCGATCTTCGAACGCAAATTTCTGGCTACCTGTATGGTATCAGTCCTCCAGACAACCCACAAGTTAAAGAAATCCGCT
GCATTGTGATGCCACCACAATGGGGAACTCACCAGCAAGTCCACCTCCCATCAGCTCTTCCCGAGCATGATTTCTTGAATGATTTGGAGCCTTTGGGATG
GATGCATACTCAGCCGAATGAACTTCCGCAGTTGTCTCCTCAGGATCTCACTTCACATGCTAAGATCCTAGAGAACAACAAGCAATGGGACGGAGAGAAG
TGCATTATCTTGACTTGCAGTTTTACTCCAGGGTCTTGTTCATTAACTGCATACAAGCTTACTCCATCCGGGTATGAGTGGGGACGTGTCAATAAGGATA
CTGGAAGCAATCCTCATGGTTACCTTCCTGCTCACTACGAGAAGGTTCAGATGCTCCTCAGCGATCGCTTCTATGGTTTCTACATGGTTCCTGATAATGG
ACCGTGGAATTATAACTTTATGGGAGTGAGACACGCATCCGGGATGAAGTATGGGGTAAAGTTGGGGACGCCTCGAGAGTATTACCATGAAGATCACAGA
CCGACCCATTTCTTAGAGTTCAGCAACATGGAGGAAGGGGAAACAATTGCCGAGGGAGATCGCGAGGATACATTTAGCTGACAAC
>AA_C446418
CTGAGTTTCTCTTCGATAGTAAAGCATGGCTCATCTGGGTGGTGGTGCCGAGGCACACGCTAGATTCAAGCAATACGAGTATCGAGCCAACTCGAGTCTA
GTCCTCACCACAGACACTCGACCTCGGGACACTCATGAGCCGACTGGGGAGCCTGAATCCTTATGGGGCAAGATTGACCCTAAAAGCTTTGGTGACAGGG
CTTATAGGGGCAGGCCGCCGGAACTAGACGAGAAGCTTGAGAAGTCGAAGAAGAAGAAGAAAGAACGTGACTCTCTTGCAGAACCTCCTCCCAATTTGCA
GAGCAAGAGACGCCGGCTTCAAGAAGAAAGTGTCCTGAATTCCACAGAAGAAGGCGTCTATCAGCCAAAAACGAAGGAGACTAGAGCTGCCTATGAGGCT
ATGCTTAGTGTAATTCAGCAACAGCTGGGTGGGCAGCCATTGAGTATAGTAAGTGGCGCTGCTGACGAAATTTTGGCTGTACTGAAGAACGAGACTATCA
AAAACCCGGATAAGAAGAAGGAGATTGAGAAGCTTTTAAACCCTATCCCCAACGTTATATTTGATCAGCTTGTATCCATTGGCAGGCTTATCACGGATTA
TCAAGAGGGAGGTGATGCTCCCGGGTCTGCTACAGCTAATGGTGACGATGCCCTTGATGATGATGTGGGTGTCGCAGTTGAGTTTGAGGAGAACGAGGAA
GAGGAAGAGGAGAGTGATCTCGATATGGTGCAAGAGGAGGAAGAGGATGATGATGATGTTGTGGAACCAAATGGTTCCGGGGCTATGCAAATGGGTGGTG
GTATAGATGATGATGATATGCAGGAAGCAAATGAGGGGATGAGCCTCAATGTGCAGGACATTGATGCTTATTGGCTTCAAAGGAAAATATCTCAAGCTTT
TGAGCAGCAGATTGATCCGCAGCAATGCCAGAAACTTGCAGAAGAGGTGCTTAAGATACTGGCTGAAGGTGACGATAGGGAGGTGGAAACCAAGCTGCTA
GTCCATCTTCAGTTTGACAAATTTAGCCTTGTCAAGTTCCTATTGCGCAACCGGCTGAAGATTGTGTGGTGTACTCGTTTGGCTAGGGCAGAAGACCAGG
ATGAGAGGAAGAAAATTGAAGAGGAAATGATGGGATTAGGTCCTGAGTTGGCCTCAATAGTGGAGCAGTTGCATGCTACAAGGGCGACTGCAAAGGAGAG
GCAAAAGAACTTGGAGAAAAGTATAAGAGAAGAAGCACGCCGATTGAAGGATGAGAGCATTGGAGATGGGGACATAGGGAGGAGGGGGCTTGCTGATAGG
GATGCTGAGAGTGGTTGGTTAAAAGGTCAGCGCCAACTGCTTGATCTGGAGAGCCTTGCTTTTGAACGTGGTGGTTCATTTATATCAAAGAAGAAGTGTC
CCCTTCCAGATGGGTCTTATAGGCATCTCGGCAAGGGGTTTGAAGAGGTTCATGTACCAGCATTGAAAGCTAAGCCAATTGATTCCAATGAGAAGTTTAT
AAAGATATCTGCCATGCCTGATTGGGCACAACCAGCATTTAAGGGAATGACTCAGTTGAACAGGGTACAAAGTAAGGTTTATGAGACTGCGCTCTTTAAT
CCAGACAATATTCTTCTCTGCGCTCCAACAGGGGCTGGGAAGACTAATGTTGCTGTTCTCACGATACTTCAGCAGATTGCACTGCACAGAAATTCTGATG
GTTCATTTAACCATAATGACTATAAAATTGTTTATGTCGCACCTATGAAAGCCCTTGTTGCAGAAGTGGTTGGAAATTTGTCTAATCGTTTGCAGGATTA
TGATGTCAAAGTGAGAGAGCTTAGTGGAGACCAGACATTGACCCGCCAACAGATAGAAGAAACCCAAATAATTGTCACAACTCCTGAGAAGTGGGATATA
ATTACTCGAAAATCTGGTGATCGCACTTACACACAACTTGTAAAACTTCTTATCATTGATGAAATTCATCTTCTTCATGATAATCGAGGACCTGTTCTTG
AAAGTATTGTTGCTAGAACTGTAAGGCAGATTGAAACAACAAAGGAACATATTCGGTTGGTGGGATTGTCTGCTACTCTTCCCAATTATGAAGATGTGGC
ATTGTTTTTACGTGTTGATCTCAAGAAAGGGTTGTTCTATTTTGATAATAGTTATAGACCTGTTCCACTTTCTCAACAGTACATTGGAGTTACAGTTAAG
AAGCCTCTTCAAAGATTCCAGTTGATGAATGATATCTGTTATGAGAAAGTAATGGCTGTAGCGGGTAAGCATCAGGTTCTCATATTTGTCCATTCAAGGA
AAGAAACTGCCAAGACAGCTCGTGCTATCCGAGATGCTGCTCTTGCGAATGATACCCTTGGTAGGTTTCTTAAAGAAGATAGTGCTAGCAGGGAGATTCT
TCATACTCATACTGATCTTGTGAAGAGCAATGATCTTAAAGATTTTCTCCCATATGGTTTTGCAATCCATCATGCTGGCATGACTAGGACTGATCGCCAG
CTTGTCGAGGATCTGTTTGCTGATGGACATGTGCAAGTTTTAGTTTCCACTGCAACTCTTGCCTGGGGTGTAAATCTCCCTGCTCATACGGTGATTATTA
AAGGGACACAAATCTACAATCCAGAAAAGGGTTCCTGGACTGAACTCAGTCCTCTTGATGTGATGCAGATGCTTGGTCGTGCTGGGAGGCCCCAGTATGA
CTCATATGGAGAGGGAATAATTATTACTAACCACAATGAATTGCAATATTATCTATCCCTTATGAACCAGCAACTCCCTATTGAGAGCCAGTTTGTGTCT
AAGTTGGCTGATCAGTTGAATGCAGAAATTGTTCTTGGCACTGTTCAAAATGCCAGAGAAGCATGTAATTGGATTGGATACACTTATTTGTATGTACGTA
TGATACGAAATCCTTCACTATATGGTTTGGCTCCTGATATTCTCACGAGGGATATAACACTGGAGGAAAGGAGGGCCGATCTGATTCATTCAGCTGCAAC
TATCTTGGATAAAAATAATCTGGTCAAGTATGATCGGAAAAGTGGATATTTCCAAGTTACAGACTTGGGTCGCATTGCAAGTTATTATTACATAACTCAT
GGAACAATATCCACATATAATGAACATTTGAAACCTACAATGGGTGATATAGAGCTTTGTCGATTGTTCTCACTGAGTGAAGAATTTAAATACGTGACTG
TAAGGCAGGATGAGAAGATGGAACTGGCTAAACTGTTGGATCGTGTTCCCATTCCCATCAAGGAAAGCCTCGAAGAGCCTAGTGCTAAGATCAACGTTCT
GCTGCAAGCATACATCTCACAGTTAAAGCTTGAAGGACTCTCTCTGACATCTGATATGGTTTTTATAACCCAGAGTGCTGGACGACTTATGAGGGCACTT
TTTGAGATTGTCTTGAAACGAGGTTGGGCACAGTTGGCTGAGAAGGCATTGAACTTGTGTAAGATGGTAAGCAAGAGGATGTGGAGTGTTCAAACACCTC
TTCGTCAATTTAACGGAATCCCAAATGATATATTGATGAAGTTGGAGAAGAAAGATTTATCTTGGGAAAGGTATTATGACCTATCATCGCAGGAAATTGG
TGAGCTCATTCGAGCACCGAAGATGGGAAGGACTCTTCATAAATTTGTTCATCAATTTCCAAAATTGAATCTTGCAGCACATGTTCAGCCAATTACTCGC
ACAGTTTTGAGGTTTGAGCTCATGATAACTCCAGATTTTATGTGGGAGGACAGAATTCATGGATATGTTGAGCCATTCTGGGTGATTGTGGAGGATAATG
ATGGGGAATATATCCTTCATCATGAATATTTTATGCTGAAGAAACAGTTTATTGATGAGGACCACACTCTCAATTTCACAGTGCCAATTTACGAACCACT
TCCACCTCAGTACTTTATACGTGTTGTCTCGGATAGATGGCTTGGTTCGCAAACTGTTTTACCTGTTTCTTTCAGGCACCTCATCTTGCCTGAAAAGTAT
CCTCCACCAACTGAGTTATTGGATCTGCAGCCACTGCCGGTTTCTGCCCTGAGAAATTCATCATACGAAGCTATATATAAGGATTTTAAGCATTTTAATC
CTGTTCAGACACAAGTCTTCACAGTTCTGTATAATTCTGATGACAATGTCTTAGTTGCTGCTCCAACAGGGAGTGGGAAGACCATTTGTGCTGAGTTTGC
TATTTTGAGGAATCTTCAAAAGGGACCTGATAGTGTCATGCGTGTTGTTTATATTGCGCCAATTGAAGCTCTTGCAAAAGAGCGCCTTCGTGATTGGGAG
AGTAAATTTAAACATGGTCTTAATTTGGAGGTAAATGAGTTGACAGGAGAAACAGCAACTGACTTGAAGCGTCTTGAGAAAAGTCAAATTATTATCAGTA
CCCCAGAGAAATGGGATGCTTTATCCCGCCGGTGGAAACAAAGGAAACATATTCAGCAAGTTAGTCTCTTCATAATTGATGAGCTCCACTTAATTGGGGG
TCAGGGAGGTCCTGTTTTGGAGGTGATTGTCTCCAGGATGAGATATATTGCCAGTCAAGTTGAAAACAAGATCCGTATTGTTGCCTTGTCTACGTCTCTT
GCAAATGCGAAAGATCTGGGAGAGTGGATTGGAGCTACATCTCATGGTCTTTTTAATTTTCCCCCTGGTGTTCGTCCTGTGCCTTTGGAAATACATATTC
AGGGGATAGATATTGCTAATTTTGAGGCAAGGATGCAGGCAATGACAAAACCAACTTATACTGCTATTGTTCAACATGCCAAGAATGGGAAACCTGCTCT
TGTATTTGTACCTACAAGGAAGCATGTGCGGCTTACAGCTGTGGATCTGATGACATACTCTAATGCAGACAGTGGAGAGAGGCCTTTCTTATTGCAATCT
ACAGGAGAGCTTGAACCTTTCCTTGACGGGGTTAAAGATGAAATGTTAAAAGTCACTTTACGGCAAGGAGTGGGATACTTGCATGAGGGCTTAACTGACA
CGGATCATGAAATTGTGACATCGCTATTTAGAGCTGGGTATATTCAGGTCTGTGTTTTGAGCAGTTCATTGTGTTGGGGAGTGACATTGTCAGCCCACTT
GGTAGTCGTGATGGGTACTCAATTCTATGAGGGACGAGAAAATGCACAGTCTGATTACCCTGTTACTGATCTTCTGCAAATGATGGGTCATGCCAGTAGG
CCGCTGATTGACAACTCAGGAAAATGTGTCATCCTGTGTCATGCACCTCGAAAGGAGTACTACAAGAAGTTCTTGTATGAAGCATTCCCTGTTGAAAGCC
ATCTTCATCACTTCTTACATGATAACCTGAATGCTGAAATAGTTGCCGGAATTATTGAGAACAAGCAAGATGCTGTTGATTATCTTACATGGACCTTTAT
GTACAGGAGGCTTGCCCAAAATCCCAACTATTACAATTTACAAGGAGTTAGTCACAGGCATCTTTCTGATCACCTTTCAGAACTTGTGGAAAATACACTG
AGTGACTTGGAAGCGAGCAAATGTGTTGCAATTGAGGATGACATGGACCTTTCTCCCCTCAATCTTGGGATGATAGCATCATATTATTACATTAGTTATA
CAACTATTGAACGGTTTTCTTCCTCTCTGACATCTAAAACCAGGATGAAGGGTCTGCTGGAGGTTTTATCCTCTGCCTCAGAGTATGCTCAGATTCCAAT
ACGTCCTGGGGAAGAAGAGGTGGTTCGGAGGTTAATCAATCACCAGAGGTTCTCTTTTGACAATCCTAAAGTTACAGATCCCCACATCAAAGCTAATGCT
TTGCTTCAGGCCCACTTCTCCAGGCAACCTATAGGTGGGAACCTTGCATTGGACCAGCGGGAAGTGCTTCTTTCTGCAAATAGACTCCTCCAAGCAATGG
TTGATGTGATCTCGAGCAATGGTTGGCTGAGCCTGGCTCTTCTTGCTATGGAAGTTAGTCAAATGGTGACACAGGGATTGTGGAATACTGATTCCATGCT
TCTTCAGATTCCTCACTTCACAAAGGAGCTTGCTAAGAGATGCCAGGAGAACCCTGGGAACAAAATTGAATCTGTGTTTGATTTACTGGAGATGGAGCAC
GAGGAGAGGTGCGAACTATTGCAGATGTCTGAAAAGCAGCAGCTCAAGGATATTGCCGTTTTTTGCAATCGTTTCCCTAATATCGATATGTCATATGAGG
TACTGGATAGTGAGTCGGTGCGGGCTGGGGAGGATGTAACAGTCCTGGTGACTCTTGAACGTGATCTTGAGGGGAAGGCAGAAGCAGGACCCGTTCTTGC
TCCCAGGTATCCCAAAGAAAAGGAGGAGGGATGGTGGCTTGTTGTTGGTGATACGAAGAATAACTTGTTGCTTGCGATTAAAAGGGTTTCCCTTCAACGG
AAGTTAAAACCAAAACTTGATTTTGCCGCTCCCTCTGAACCTGGAAAGAAATCCTATACTATTTATTTGATGTGTGATTCTTACATGGGCTGTGATCAGG
AATATACCTTTACTGTTGATGTCAAGGAAGCTGCAGCTGGCGATGAGGCTTAATGGCAGAGAATGAGAGGGCTGTATTCTTGTACTAGTTCTTTCTTTGA
TTTCTTGGCCTGACTTCTGGTTCAGCAGTTAGTCTACTTTGGAATTTGCTTGATAAATCTGACGTGCACTATTGGTGGTTTTTTTTGTAACTCGCTTGAT
ATTGTAGATGCAACTTCATATATTCAAAGTGCCAGCAGCCGCGG
>AA_scaffold3117
CGTCGTTTCCATGTCCAGCCCACTAGTACTCGCAGGGGTCGCATAGTCCCTCTCCTCACGCACGAAGAAGAAGCAATTTGCAGATATAGAGAGAGAAACA
AACGCAAGAGAATCAAATTGGCGTTGTTGGATTCCACACGGACACTGAGATATGCTTTCATGGTTGACATTTGCTGTCGAATGTTAGGTTTTTAGGGCTA
ATTCGTTCTCGTTCCCTTCAACAAAAAGTTCCCTCTTCCAAAACCCTAGGAAACAGGAAGTTCAACGTACAAGGCCTCAAGGTGTTTCAAGTTGTGCCCC
AGCTCGCAAATTCGTGATTCTCGTGTGCAATAAGTTTGACAGATGTTTTAATAGATGGGAGGTGAAACTCTTAGACATTAGGGGTGGGAATGCATGGATG
TAATTCTGGATCGGCTCTCCTTGTAAATGCTGAGGTTGATTCCATGGGAGGAGTTGTTGACGGCGGAGTTGGCATAGGGTTGAAAACCTCTCCCCGCCGA
GCAGCCATCGAGAAGGCTCAGGCAGAGCTCAGACAGGAATATGATGTTCGTGAGGAAAGAAAAAGAGAGCTAGAATTTCTTGAAAAAGGTGGGAATCCTC
TGGATTTCAAGTTTGGGAATGCTACTTCAGCCAGTGTCCAGTCTACTTCTCTCACTGATCAACACCATGAGCAGTTTGTGACCAGTGAAGCGAGAGGTAG
TTTTGCCTTGACGGCCTCCCCTCACGGTGACTCTGTTGACAGTAGTGCTAGACCAGGTGCTCCTTCAGTTAGTGAACCTAATACTGCTGATAATCTCTTA
GTTTTGGGTATTGATACTGAGTTACCTAAAGGTGAAAGGAGGTCTGTACACCAAAGTAGAAGGAACAATGTTGCTCCATCGGAGCAGTCTTCCAAAATTG
ATGGGAGTCAAAATGCCAAGGACTCCGAAGATTCTGCCGTTTTCCGCCCATATGCTCGAAGAAATAGGTCCAGAACAAATCATGGTCCTCGGGGCAGTTC
AAGGGATGGGAAAGGGTTGGTATCTGAAACAAGCAACTTGAAGGACCATAATTTGCCTTCTGTTTCTAAGCCCAAGCCGCCAAATATAAATGGAGAGGTA
GTTACCNNNNNNNNNNNNNNNNNNNNNNNNNNNNNNNNNNNNNNNNNNNNNNNCCCATTGGTGAGCAAATCAGATGGTGTTCGAGCTCATCAAACAACTA
GTAGCAATAGCGTTCCTGAAGTTAAATTGGATATCACGACGAAAAGAAACTGTAAGGAAGATCAGGGTACTCTACCTTCTCAAGATGACAATGTACAAAA
CCCAGTTGTCATGGCTTCTAGGGAGGCTGACGCAGTTGAAGAAAGGGAACCCGTAACTTCTGCTGATCTGGAGCCTCTGCCTAAAGCTACAAAACCAGAA
AATGAAACCTGTTCTGGTCAGCCAAATGGAATTGCTAACATAAAAGCAGATAAAAAGGGCATAGTGAATGAAGAACAGAATGGTGATGCTGCATTAGGCG
AGACGATTTTAAATTCAGGGTCCTCTTGTACCCAAGCTAGTGTAGGTAGAGATGTTAATAATGATAGCAATACGTGTAATAATGCAAAAAATGTTAATGG
CAATGGAAGTGCTGTGGGAAAGATGCCGGAATTTGATAAGAAACTAAATTTAACTGGCTGTGAAGTAAAAGAAAGGATCAAGACCAGTGCTAGTGAAGGT
GGGGCTACTGTTAACAATGGGAATGATGCTGGTTGCCTAAACCATTCGAGTGGTTGTAATATCGTCAAAGCTGAAGAAGATGCTTGTGTTAACAGTTCTT
CCATACAAAAGGTGAGTGATTTTTCCAATATCAAGGGACAAAATAACAGTACTGCATCAAAAACTGATAAAGAGTTAAGTGATGTCATGGTGGATCATTC
CAACTCTGTCAAGGGCAATAGCTCTGGAAGATCCCAACAGGAGCCAATGGATGTGTCCAATTGTGAACTTCCTNNNNNNNNNNNNNNNNNNGAAAGGGTT
CCTACTGCGGCCTCTGACCTTCAGCCATGTTCCAATCACCATTTATTTGTGGACAAGGCACGCGAAGATTCGATTTTGGAAGAGGCACGGATTATAGAGG
CCAAGCGGAAGAGGATCACTGAATTGTCATCAACTCACATGTTACCCACACAGACCCACCGAAAATCTCACTGGGGTTTTGTCCTTGAGGAAATGGCATG
GCTGGCAAATGATTTTGCGCAGGAGAGACTTTGGAAGATAANNNNNNNNNNNNNNNNNNNNNNNNNNNNNNNNNNNNNNNNNNNNNNNNNNNNNNNNNNN
NNNNNNNNNNNNNNNNNNNNNNAAATAAACATAGGGAAATTAAAGTTTTGGCACACAACATAGCTAAGGCTGTCATGCAGTTCTGGCATTCAGTTGAGCT
TCTTCTAGAAAACAGTGGTGCTCATATTAACTACTGTGGTGCTATCTCAGAATCTGAGAAAGTTGGAGTGGTAGAAGCTTCTAGGAACAAGGGAAGAAAT
TCAGATGTGGAGACAAAAGAACATTTGGAAGAGCAACATCCTGGAAAAAATGTGGCTAAGAAAGTGCAAGCCTACGCTTTGAGATTTTTGAAGAACAGTA
AGCCTCATGAAACTTCTTCTCAAGCTGAAGCACCTGCAACACCTGAAAGGATATCTGATTCAGGCACTCTGGGCATGCCATGGGAGGAACATCTTACAGA
AGAAAGTCTCTTCTATACAGTTCCTTCTACAGCAATGGAAGCATACCGGAAATCTGTTGAATCTCATTTCCTACATGTTGAGAAACCTGTGAGTAGCTTG
CAAGAGGAAGTTGAGACATCTCTTTATGATACTGCACCAGAGTTTGGGTTGGAAGAGAATGCATACGATGAGGATGATGGAGAAACAAGTACTTACTACT
TGCCTGCTCCCTATCAGGGTATCAAATCATCAAATTCAGCATATAAGAAGCATAGAAACATGATGAAATCTTACCCTCCGAGGTCCTGTGAGTTTGGGGA
TGATTTGCCCTATGGAAATTATACAACTCGATCTCAACCATCCATGCTAAATGGAAAAAGGCCCGCTAGCTTAAACGTTGGGCCTATAACAAAACGCATG
CGCACTGNNNNNNNNNNNNNNNNNNNNNNNNNNNNNNNNNNNNNNNNNNNNNNNNNNNNNNNNNNNNNNTCAAGTTAAGACAGATGCTTCGAGTGGAGAT
ACCAATTCCTTTCAGGATGACCAAAGTACTTTACATTGTGGGTCTCAGATTCAGAAAAGTGTGGAAGTGGAGTCAATTGGAGAGTTTGAAAGGAAGTTAC
CTTATGACTGCGCTGAAATGTCTGTTAAAACAAAGAAGAAGAAGAAGGCTAAGAATCTGGGTCTTACATATGATCAGGGATGGCAGGTGGATTCAGTTCT
AAACGAACAGAGGGATCATTCCAAGAAGAGATTAGATAGTTATCATTTTGATCCCAATGGAAGCAGTGGTCTGTATGCCCAACATATTGCGAAGAAGCCA
AAGACAATGAAGCTGACACTTGACAATACATATGACAACATTCCTACAATGAACGGGTCTATTCCTTCTCCAGCTGCTTCTCAAATGAGTAACATGTCCA
ATCAAAGTAAACTCATTAAAATTATTAGTGGCCGAGAGAGAGGCCGCAAAACTAAACCACTGAAGATACCTGCTGGGCAGCCTGGCTCTGGAAGTCCTTG
GTCACTTTTCGAAGACCAGGCCCTTGTTGTCCTGGTACATGATATGGGTCCAAACTGGGAGCTTGTTAGTGATGCTATTAATAGCACTCTTCAATTTAAG
TGTATCTTCCGGAAGCCAAAAGAATGCAAGGAACGTCATAAGATCTTGATGGATAGGAGTGCTGGGGATGGTGCTGATAGTGCTGAAGATTCTGGGTCTT
CTCAGTCTTATCCATCTACACTACCTGGAATTCCAAAGGGGAGTGCTAGGCAGTTATTTCAAAGATTGCAGGGACCCATGGAGGAGGATACCCTGAAGTC
TCATTTTGAGAATATTATAAAGATTGGGCAGAAGCAGTACTATCGTAGGAATCAGAATGATATTCAGGATTCGAAACAAATAGTACCTGCCCATAATTCA
CATGTAATTGCCCTTACCCAAGTCTGTCCAAACAACCTCAATGGAGTTCTTCTAACGCCCCTTGATCTTTGTGATACAAATGCACCAACTCCGGATACCC
TTCCCCATGGGTTACAAGGCTCATCTGCTGGGGGTTTGGCATTATCAAGTCAAGGTTCTTTGCCTTCTATACGCCCTGCATCANNNNNNNNNNNNNNNNN
NNATTCCTCACTTGCAGGTTCTTCTGGCATGGTAATTGGCAATAACTTGACATCACCATCTGGTCCAATTCCTGCCTCTGTCAGGGATATTAGATATGGG
GTTCCGAGAACTTCACCTTTATCGGTTGATGAGCAGCAGAGAATGCAACAGTATAGTCAAATGATGTCCGGCAGAAATATGCAGCAGGCTAACCTGTCCG
TTCCTGGATCCCTTTCTGGAAGTGATCGTGGTGTTCGCATGCTGCATGGTGGAAATGGTATGGGCATGATGTGTGGCATGAATAGAAGCATGTCCATGCC
AAGGCCTGCACTTCAAGGTATGGCACCATCATCTATGCTGAATTCCGGTAACCTGCATTCCTCTAGCATGGTGGGGATGTCAAGCCCTGTAAATATGCAC
TCAGGAGTTGGTACAGGACAAGGCAACTCAGTGCTGAGACCTCGTGAGGCTCTACATATGATGAGGCCGGGCCATAATCCAGAACATCAAAGGCAAATGA
TGGTTCCAGAGCTTCCAATTCAGGTCTCCCAAGGGACCAGTCAGGGTATCCCGGCCTTTAATGGATTGAGTTCTGCCTTTAGTAATCAGACATCTCCACC
ACCTGTCCAGCCATACCCAGGACATGCTCAGCAGCCACATCAGATGACTCAGCAACAGTCTCGTCTCAGCAGTTCTCATTCTCATCTTCAAGGTACAAAT
CATGCCGCTAATCCCCAGCAGCAAGCCTTGGCACTCCATTTGGCAAAGGAAAGGCAGCTACAACAACGATATATGCAGCAGCAGCAGTTTGCTTCGTCTA
ATACGCTAATGCCACATGTTCAGGCACAGTCCAAAGTTCCCATGTCATCAACTCCACAGAACAGTTCTCAGATTCATTCTCAAAATTCATCTCAGCAAGG
TGTACCTGTCTCCCCTGTAGCATCTCAGCACCAGCAGCAAAAACATCACCTGGCGCAACATGGTTTCAGCAGGAATCCTGGTGCTAGTGGATTGACCAAC
CAAGCAGTTAAGCAACGGCAACGGCAACAACAGCAGCAGCAATATCAGCAGCCTGGTAGGCAGCATCCTAATNNNNNNNNNNNNNNNNNNNNNNNNNNNN
NNNNNNNNNTGAAGGGGATGGGAAGGTTGGCCCATCAGAACATCCCTCAAGATGCTTCTCATTTAAATGGCCTCTCTATACCTCCAGGAAGTCAAAATAC
TGAGAAAGGGGACCCAGTGATGCATGCTATCCAAGGACAAAACTCATATCCTGAATCTGGTTTGAGTTCAAATCAACAGTCAAAGTCATTGCCTTCTGTT
CATTCCACAAACCATTCTCAGTTGCAGCAGAAGCTACATCCTGCAGCAACAGCCACTTCATCCAAGCAACCTCAATCAATAGTATCTGCTGATGGTAGTG
CTCAAGGACCATCAGGACATATTTTGTCATCTCCACAACAAACTGTTATCACTTCTAATCATCACCAGATGCAGCTACAATCTCATCCTCAGTCTAAGCA
AATCAATCAAACTCACTCAAATATGCAGAGAATGATACAGCAAAGTCGTGCTGTACATTCTGAGTCACCAAGCAAATCTCAGTCTGATTCCACTCAAGTT
GATCAGCAGCCTGCTAACAGTACTCCTGAGGTTAGTATGAGCTCTGTTATGACTCAGGGTTGCATTGATTCAGCTAATGCGGCATCTGCTGTTCCTTCTG
CATCTTCTCAGTGGAAAACATCAGAACCCCCATCTGATTCCAATATGCTCAATCCAGCCATGCAAATGGGCTCCTTGGGGAGTGCAATTGCCGGAAATTC
AGCTGTAAAAGAGCCATTGCCGCAAATCAGTCAAGGAATAGGCTCAAGACAGTTATCAGTTAATTTGCCTTCTCATTCGCAGAATTCTGGGGCACATTGG
CCGCAGCAGCCACTGCCGCTGCAACAGTCTTCATCACAGCCTGTTCTATCCCAGCAGCCATTTAAGCCACAAGAACAGCAACTGCAAAAGCATCAGGATC
AAGAGAAAAATTCACCCAAACATGTGGCTTTACAACATCAGTCTCAACAGCAAGTGCAACTGGGACAAAGCAGTATGTTCATCCGCCCCCCGAATTCTAG
AGTGGAATGACACATTCTATAGCTGGAGCTGCTCAGAGTGGCCAGTTCTGTCAGGAATGGAGTCTGTATGCCCTTTTGACAGCAATGTACAGATGAAGCT
GGTTANNNNNNNNNNNNNNNNNNNNNNNNNNNNNNNNNNNNNNNNNNNNNNNNNNNNNNNNNNNNNNNNNNNNNNNNNNNNNNNNNNNNNNNTATCCATT
GTTTTCTGGAGGTCCTGTTTAAAAATTCACAAAACTTACATTGGCAGGCATTCCTTTAGTTTATTCTTTTTCTGCAAATCTTGTATATTACCACTGTATT
TAGAGGGTTATCCCCCA
>AA_scaffold1860
AGTAAAAACCGGGGGGGAAAACACGGGGGTCAAAATCTCAACATTCCTAATTTATTCACAGATTCTAACAGCTGAAGAGTGCTCGACAAACTCCTTTACA
TCTTGGAAGAGTGGCAATCAAACCTCAGCAAAATTCAACTGAAATATGCCACAACTTTGGAAGCAATAAGGCGCTTATTTGAGAAGCAAGGATGATGGTG
CATAAAAACAAAAAAGAATTAGCCTTCAGAATAACCCTGATTCACCATATATTAACATACAGGATCACTTGATTAGTTCCAGAATATCAGGACAAATCAA
AAGACCCTTGGCCTTCACTGATTGCATAGAGTAGCTTCTTGTACATAATTTCCTTAGTAGAATAAGGAGGAAGCTTCAGGTAATTAGCACATGTCATCAC
ACTGGGCAGGTCATCATCTGCTGACTCCGAAGGTCCATTCCCATTAGACGAAGCATTAGGCACAGTTGCTGATAGCTTTCTCACGATTGTCAACTTTGGA
TTCANGAATTCAAGTCCACTGTTTACTTTAGAAGCCACTACACACTGTACCATGCATGAAAATAACATGAACNNNNNNNNNNNNNNNNNNNNNNNNNNNN
NNNNNNNNNNNNNNNNNNNNNNNNNNNNNNNNNNNNNNNNNNNNNNNNNNNNNNNNNNNNNNNNNNNNNNNNNNNNNNNNNNNNNNNNNNNNNNNNNNNN
NNNNNNNNNNNNNNNAAGGGAGACTTTTGTCCTCATCCAATAATATCTCATTAGGATACCTTTCTCACGATTGTCAACTTTGGATTCAGCACTGCAAGCC
CACCAGGTGGAAGCCTAGGTGCTCCAGTAACAAACTGACAGAAGGCACGCTGCTGCTCAGGTGCAAACTCTCCCATAATTTCAAGTAAATTAACTATGGC
AGGGCTCTTTGCAGTATATCCATGGTCAAATTTTATATGATCAGCAAGCGTCTCCACCTCCCACAACTCTCTACGACCACAAAGCAAATAGTCCAGTTCT
TCGGGTGTAAAAATTTGCAAGGATGAGATATCAAAAACCTGATTAAACCCTGCTCTGAATGCTTCCATCTGCTGCATGATCCCAGTCTTGAGAGTTGCAT
CAGCCACCAGGGATATATACTCCTCCAGATTATAGATATTAACAATATCATCTCCTGGTTTCAAGATGTACTCTGGGTAACCAGGAAGTGTAAAATCCAA
GCAGAGATCTTCAATTGGGGCCCCACGAAAACGAAGGTTAGCAATTGTATCACCATAGTTACCACCAACGGATTCTAGATAATGTTTTCGGCAAACAAGG
GCATTCAACTCAAGCAAAATCTTTCCAGGCTCAGGATCAATCGAAAGAATGTCATGTAAATCAAGCTCCTGACCGAGAACAAGTTTATAAAATGCTGCTG
AGAAAGGTAGATCCAATAAACGTCCATCTTGAAGAGCTTTAGCCATTACACGGCCAACCAGCCGGAAATGCTCAATTACTTTAGAAAACTGGCTACCTTC
TGATGTATCAGTGCCAGGAGCCCAAGGCCTAGGAAACAACCCAAGAGGAGCTTGGACTAGTTCAGCACCAGCAGAATTAAGCCCAGAGCCATCATTGTTT
TTTATTTTCTGTTCATCTCCATCAATGTCCATTGATTGTTTCTCCAAAGAATATGATCTCCACAGTTGCAGCTCAACTTTTTGTAGGTCATGACTTAATA
GTGTATAGAACTCAAGGGTGGGTCCCAATCCAGTACCAACTTCACCAAAATACTCTACTTCAAGTACAGCCTTTTGGCTAGAGTACATCTCCATTACCTT
AGCAGCAGAATCCAATATGCGGTTCCTGGAAACTCGAACCTTCTGTCGCTGCAATCTACCTACCCTCACCTCTCTTTCATTTGTTGATCCATGACCATCA
GCACCCTGCTGCTGCTGAAGACGATAAAGTGCACGAGACAACCCAAAGGCAGTTGAATAGAAGTATTGCCGTCGGGTCTCAAAAGGAAACAAGAATGGGC
ACGCTTTAGTCAGCTGGTAACACCATGATGGAAGACTCCCACTACATAAAGCAAGAGCATCTTGAATTTGCCTAGCTAACTTTGGAGTGAGCTTGCTGCT
TATGAATTCCTCTGGTGGCACCTTAGAACTGCTGGTTGCAACTAGCTCGTTCAAATCCAAGATTTTCCCCTCAGCAAAGCTATCAGTAAGCATCTGGACC
CGCAAACGAGGGGCGAGTTGGTTCAAACCCTCCAACATCCGCAATAGTGCCAATATATTATACGTAGGATTTGATTTTTCCAGATCACATGGCAGCTCTG
CCTGCAATATACTATCTAGAATAGTTGTCTGATTCAACTTGGCTTCAGAATTAGAATTTGATGCAGATCCAGATTTCGTAGATTTTGAAGCAGTTGAGCT
TGATCCTCCAGTTGGGGATCTATCTGTTTGGCTATCTGCCCTCTGATAAGTGATAGTGTAAACATCACCCCACAACCTGCCCCCATCAGTCGACACATAT
TCACTGCCAGCAAACCTCTCATCATCATCTTCATCTAGCACAAGTTGTCTTTGAATTGCTTGATATATAGTCAAATGCCTATTAAGCTGCTTCCCACCGG
CAGTAAATATCAACTTTTGAGGTTCATTATAACTACCAAACAATGGTCGTCCATGCCGATCTCTGCCGCCACGAATACCTCGGGTATTAGCAGATCCAAG
TCCAGCCATGGCAGCAGCAGCAAATGACATGGCACCCCTTGTGCCAGAAGAGTACACATTTCTAATATCATTAGAGTCTAAACCCTTGAATGCACCAGCC
TTGCTGCCAGAACCTGATGCTGCATTAGTCTGGCTATCACTTGTTGCAGGAGCAACAGTACCATCCTCACCTGAGTCACCCAATCTAACATCTTGTACCT
TATCAGGCAGGCAGACAGGAAGAGAATCATCTCTCAGCACATCTTCATGGTCATCATCTGAGATATCATCATCCTCAATCACCAATGCCTCATCAATTTC
AACAGGAGATACATCCAATTCTTCATCCTCAGAAGTAGAGTCACCATTTACAGACTTCATCTGAGCTTCTTTATTCAAAGCAGCTCTGCGAGCAGCATTT
CTTGTTTGGGCTCCTCGAGCCTCCTCCTGCGCAGGTTTCAATACAGCTTTTCCTTTGTCCTTAGATGAACTAGCACTTTTTTCTTGAGATGTCTCCTTTC
TGGGTGTATCACCTATATTAACAGATGTTCTGGACCTGGTTGAATGACGGCGTGTAGTGGAAGGAGTAGAAGTAGGGGGAGATAAACCACTAGCTCCGGT
AGTTGTACCAGATTCAGAATTTCCCGCAGGTGTGATAGACTTCTGACCAGATTCACCCCGCTGGATACGAGGCCAAAGAAATTCTTCAATAGCTGCTAAG
CTTGCTAAAGGGTCAATTAAGACAACATTGGATGAATAATCCCTCAATGTCTTTTCACCCTGTGCACGACAAAGACGCAACTTGAACGGGTGAGACAGAG
CACTTAGTCCAGAGGAGAGACGAGCACTTCCACTAGATGACCTAGATGAATGGCTCAGCACAACTGGAAATCGCTCCAAAGAGGACAGAGCATTTTGCAG
CTTTTGAACCAAGACAGTCATGGCAATCGTAGCCCCCTCATCAGTGCTAGAGGGTAAAGCAACAGCAACGAATGACTTGAATCTTTTAAGTGCCTGTTGG
CGAAGCCTGGGCAGGTTAGTTTCTGAGATTTGATCTTTAGAAAAGTGCCCACAAGAAAAGTAATTCAGCAGAGCTGCAACAACACCACTGCCAATAAATT
CAAATGTAGATACGCCATCTCCTTTGCCAAGTTCCTTCAGCATGTCAGATATGACCTCCATCAAATACTCTTCATTAATTGTAGAGTTATCTTCCAAACC
AGATCCAGAAGCTTTAGATTTTCCCTTCGCTTTAAGCTTTTGGTCACCAACACTACCATTCAATTTTGTGCAAAGATTTTTCAGATGCAAAAGATCATCA
GTAACACCTGCTTCAACCGCCCCAGGATCTGAAGGAAAGTACTTGTCTTTGAAAGCTCTAGCAGCTGAGCTTACAGACGTTCGAAGAGTAGAATTAACTG
AAGGAATCTCCACTGAACTCGGAGAAAAACCTACATTTACTGAAACAGAACTCTTCACATCATCTGAAGGATTTACATCTGGATTTGAACTACCACCACG
TCGACGATTCCGTCTAGAGCGAGATGCTACACCAGTTATTGCATCATTGTTGTTATCAGCAGATGGTTGGGTAGAAGCATTAGTAGAGTTGCCGGCTAAA
ATAAGTTGGTCAACTGCATGGACAACACCTTCTCTAATAAACATCTTAGAGAATGTCCCAGGAAGCTTTTCCATGAGAACTTCCGCAATTTGCAATGCAG
GGACCAGAACAAGTGGATCTTTCCATGCCAAGACACCAGCTAGAAAGCTTGATACATTTGTCACACTCAACAACGATTGGATCATCTCTGCTGTGCTGAA
ATACATCAATTTTCCAATTACGGAAAGACATTTATGCCGAACGGGGCCATTGACGCTAGAACCATATATCTGTATCAAAACTGGGAGAAGATCCACCCCA
AATTGTTTAAGTAGCTCTGGCTGATCATTTAATAATTTCTCCCGAGCTGATATCTCAGGAGTATTTCCATTTGAGTCTTCATGTTTACCAGAACTGCTAA
CAGGAGACCTTTTCACAACAGAGCCTTTCACAAACAAGTTGGAGCTAACTGGAAGGGAGATTGTTCCTTGTGGCAACGGGGGCAGAAGCTCATTGGCCAG
GTTCACAATCTCAAAAATCTGCTCTGGTGGCCTACTCAGTGCAGGTGAAACAGAGGCATTAGAAGAGGCTCCAGAACCAGATAGTATATCTTTAAGTATA
CCGCTTATACCAAGGAGAAGCAATGTTTTTGCTCCAAGAGGAGAGCCACTTGCACAAGTGGAAAGAAGACGAATTAAACCAGTATAAGTAGATGTGGTGA
GAGAAGCCTGTCCACCACCAGAACTACTGGTGGAAATGAGGGAGGCAGCTTGGGTTACCAATCCATGATTGCATAATTCATCCAATTTGTCTGGAGATGA
TGCAAATGCTTCGGCAATTCTAGTCAAACAAACAGATGCATGGTCCAGAACCTTGGAATCAGAATACTGAAGGAGATTAGTCAAAAGTGGCACAGCTTCC
ATCACAAAGTCAGCTGCATCTGAAGGAAGCTTCTTACACATATTTGCAGCAGTAGATAATGCCACCCGCTGAACACCGGTTGAGAAGAAGTCCAAATAAG
AAAGCACAGCCATAAGAGCACCGGCTCTAAGGCAGGCAGTTGGGTGCTCTTGAGATATCTTCTTCAGAGCTTGAAGAGACTGCTCAGCTAAGTCCATATA
TTCTATGGTAAGCAATCTCGCGCAGAAGTTAGTCACTGCACCATAATGCACAACGGCAGCACAAGATGAAGGGAGCACATCACAGAGATGGGTTAGCGCC
CTGGCTGCTAGGAGCATGATATCAGGATTGCTCTCATGGTTAAGCAACCCCACGAGCACAGGAACAAAAGAATCGACAGAAAATGTACTAAGTGATTCTT
CGGTCCCAATGGAAAGCATTTCGCATAACTGAGTCAGTGCTTCAACCTGCCGACCTTCTTCCCCATCGGCCCGCAAGCCAGAAAGAATTTTCTTCAACCT
GCCACTCTGGTGGGACGTTGATGCCGAACCAATAGCTGATGCCGGAAGCAGATCATCTAAACCGGCACCAAGTTTACGAAGAAGTCCTTGAAGTGCACTA
CTCGCGGATGTCAAATTCTGATTGAAAATTCCAACACCGCCTTCACTGTCGTTATCATCGTCATCCCCAGCCCCTCCACTTTCAATGTTCAATCCTAAGC
TCCTCTCGGAGTCCCTTTCTCTATCCCTAATCCTAACATCATGTTCTTTTTCCTCCCCTTTATTCAAATTGTCCCTGTCTATATTCTTCCCACGGCGATC
ACGGCGTGACCCGGATGGTTCATTGGTCGAGTCCATCGGAGCAGAGTTTTTAGAAGGTAACACTTCGCGACTCCTAGATGCACGAGAACGAGTCAAAACG
GAATGAACTGTAGCGGTGGGGTTCGAAGAAGGAGTGGTAGCAGAAAGACGAGCGCGCTTGCTGGAACGGGTGGTAGGACCAGATGACGACGATGAAGGGG
CAGCTGAGGAAGCCTCCGCCCGCTTCCGGCTCCGAGTTTCCATACAAAGACCCACCCACCCCTCGATTTGTCAACTCGCTCGCTGCCGAGCGGCGATCAC
AATGTCATGGATCGAATAATCCGAGGCATATATCTTAACCTTGATTGAAACCCGTGAAGGCAAGATCGCAGGTTTTATTCAATCAGCTCACGAACTGCAA
AAACCCCAATTCAGAACCCCAGATTCTTCATGCTTCCACAGCTTCTAAAGAATCGCAAACAATTCCCGAATAGAAAGAACCCCCTACGAATTTTTATTTG
GAGCAATTACCCGTCTATTTGACAGAACCTAAACTATATATCCTNNNNNNNNNNNNNNNNNNNNNNNNNNNNNNNNNNNAGTTAGAAACTCTCAATTGTA
CTTGTTTATTACCAGCGAAAACCCTAGCTTGACGAGGAACGCAAGGTGAGAGGCCACCATTTTATACGCAACTTAATTT
>AA_scaffold13510
CCCTTTTCTCTTTCACATTCCGTTCTAACTATCAGGCTGATCGCGGCGAGTTAGGGCATCGCCGGTTTGGAAATGCCCCTATTTCTATCCGATGAGGAGN
NNNNNNNNNNNNNNNNNNNNNNNNNNNNNNNNNNNNNNNNNNNNNNNNNNNNNNNNNNNNNNNNNNNNNNNNNNNNNNNNNNNNNNNNNNNNNNNNNNGG
CCAAGGCTGATGCTTCTGACATTAACGCCGAGCAGACCTGTTCTCTCATAGAGCAGAAGCACCTCTCTCTTGCTGCTGAATTCTCAAAGCTCGAGTCCCG
TGCCGCTGAACTCCAAGCAACCCTTGATCAACGCCTTGCTGAACTAGCTGAAGTTCAAACGCAGAAGGAGAAGATTTATTTGCAATCTGTTGAGAAAGAC
CGGGAGATAGAGAGGTTGAGGACAGAGGTGAGTGAGTTGCATAAGTCGAAAAGGCAGTTAATTGAGTTGAATGAGCAAAAGGATTTGCAGCTTAGTGAGA
AGAATGCCGCTATCACGAGCTATCTCGATAAGATTGTCAACTTGTCTGAAAATGCTGCTCAGAAGGATTCTCATGTGAGTGAACTAGAGGCAGAGTTGGC
CCGGTCCCGTGCTGAATGTACTCGTCTTTCACAGGAGAAAGAGATTGTTGAGAGACAAAATGCTTGGCTGAACGATGAGTTGACTGCTAAGGTTAACAGT
TCCTTTGAGATGCGCAGAAAACATACTGAGTTGGAGGCTGAGATGGCTTCTAGGCTTGCAGATGTAGAGAGGCAATTGAGTGAATGCTCTAAATCTCTAC
AGTGGAACAAGGATAGAGTGAGGGAGTTAGAAATGAAGCTTAAATCTACGCATGAGGAATTAATTTCAGCTAAAGATTCTGCTGCATCTACTGAACAGAA
ATTGTATAATGAGCTCTCAACTGTTAATAAGCTTAATGAGCTCTATAAGGAAAGTTCCGAGGAATGGTCCCAAAAGGCAACAGAGCTTGAGGGTGTGATC
AAAGCAATGGAGTCTCATCTGAAGCAAATTGAGGATGATTATAAACAGAAACTTGAGAAGGAATCTGCTGCTAAAAAACAGTTTGAAAAGGAGGCTGCTG
AATTGAAAGCAAAGCTTGAGTCATGTGAAGCTGAAATTGAAAGGAGTAAGAAAAATGAGCGGAGTCTTCTTCCACACAGTGGCTTCAGCCCTGAGCGGTG
GTTGTTATCAAATGAAACCAGTGACTTAGTTGAGGAAAGTAACATGCTTGTCCCTAAAATTCCTGCTGGTGTGTCTGGAACAGCANNNNNNNNNNNNNNN
NNNNNNNNNNNNNNNNNNNNNNNNNNNNNNNGCGTGATGGATGGAGTTTGGGGAGAATGTATGCAAAATACCAAGAAGCTGTTGATGCACTGCGGCATGA
GCAACTTGGCAGGAAGGAATCTGAGGCGATTTTGCAAAGGGTTCTATATGAGTTAGAGGAGAAAGCAGAAGCCATTATAGATGAAAGAGCTGAACATGAA
AAGATGGTTGAGGCATACTCTTTGATGAACCAAAAATTGCAAAGCTCCCTTACTGAAAAGACAATCTTAGAGAAAACTATCCAAGAATTGAAGGCTGACC
TCAGAAGGCATGAACGGGATTATAATTTAGCTCTCAAAGAGATTACCGACCTTCAAAAACAGGTGACGGTTCTCTTGAAGGAATGCCGAGATATACAGCT
TCGTTGTGGATCAATTGGGTTTGATGCTGTTGATAAGGCTGCGCATAGTCTTTCAAGGATACATACCGAGACTGACGCTGAAAAAGTTATCGCAGAGCAC
CTTTTGACCTTCAAGGATATAAATGGGCTAGTTGAGCAGAATGTGCAACTTAGAAGCCTTGCAAGAAATCTCTCTGACCAGATAGAAAATAAGGAGTTGG
AGTTCAAGGAGAGGCTTGATATGGAGCTTAGAAAACATACTGAAGAAGCAGCTAACAAAGTAACAGCTGTCCTGCAGAGGGCAGAAGAGCAAGGGCGTAT
GATTGAATCACTTCATACATCTGTTGCAATGTACAAGAGGTTGTATGAAGAGGAACATAGTCTTCATTTATCTCATTCGAGTCCTTCTGAAGCTCCTACA
GCTGACGCAGATGTTGGAAGAAGCAACCTTAAAGTTATAATTGAAAGCTCACAGGAAGCTACTAAAAAATCCCTTGAAAAGGCTATGGAGCGTTTAAGGT
GCCTTGAGGATGATCTAGCGAAGTCTAGGAGTGAGAATATTTTACTACGATCTGAACGTGACAAGTCAGCACTTGAAGCAAATTTTGCTAGGGATAGACT
TGATAGCTTCTTGAAAGAATTTGAACACCAGAAAGCTGAAGCCAATGGCATATTGGCAAGAAATGTGGAGTTTTCTCAACTAATAGTAGACTACCAACAA
AAACTGCGTGAAAGTTCTGAGTCGTTGAATGCTGCTGAGGAGATGTCTCGAAAGCTCTCTATGGAGAAATCTGTTTTGAAGAATGAAAAGGAAATTATAT
CAAATGCTGAAAAACGAGCATCTGATGAGGTTCGCAGTTTATCTGAGAGGGTGCAGCGCCTACAGGCTAGTTTGGGTACCATACAGAGTGCTGAGGAAAT
CCGAGAGGAGGCAAGGGCTGCAGAGAGGAGAAAACAAGAAGAATATATATACAAATTGGAGAGGGAATGGGCTGAGGCCAAGAAAGAGTTACAAGGAGAG
CGGGAAAGTGTGCGGACTCTGACACTAGACCGTGACCAGACTGTGAAAAATGCTATGAGACAGGTTGAAGAGATGGGCAAGGAGTTAGCTAATGCATTGC
GTGCCAGTTCATCTGCTGAGTCTAGGGCTGCTGTTGCAGATGTACATGTTTCAGATTGTTCTCAACTGTGATTCCTTTTTATTATCTGTTGTAGATATTG
ACTTTTGACCCTTTTTTAACAGGCAAAACTCTCCAATCTTCAGAGAANNNNNNNNNNNNNNNNNNNNNNNNNNNNNNNNNNNNNNNNNNNNNCAAAACTC
TCCAATCTTCAGAGAAAATTGGGTTCCATTGATGACCAGCATGTCGAAATGGATGGAGTGAGTGGGTCTGGCACTTTGTCCAATGATGAGATTGTTGCTG
AGTTGCATGCTGCAAAACAAGAGATTGAAAAATGGAAAGAGGAAGCCCAGGCTAATAAATCTCACATGTTGCAGTATAAGGGCATTGCTGAGGCAAATGA
AGATGCTCTGAAGCAGATAGAAGTTGTACACGAGAACTTCAAGATTGAGGCTGACAATGCGAAGAAAGCCCTAGAAGCTGAACTTGGTTCACTGAGAGAG
AAGGTGTCAGAGCTTGAAAATGAAACTAGTTTAAAATCTGAAGAGGTGGCATCTGCAGCTGCTGGAAAGGAAGAGGCTCTGACATCTGCAATGGCTGAAA
TCTCAAATCTAAAGCAAGAAATTTTAGCTAAATCTTCGGAAATTTCAGCTATGGAAATTCAGATCTCTGGCTTAAAAGAAGACCTAGACAAGGAGCACCA
AAGATGGCGCACAGCTCAAACCAATTATGAAAGACAGGTTATCCTTCAGTCTGAGACCATTCAAGAGTTGACGAAAACATCACAGGCACTAGCAGCACTG
CAAGAGGAGGCAGCGGAATTGCATAAATTGGCTGATGCCATGAAAATTGAAAATAATGAACTAAAGGTCAAGTGGGAAGAGGAGAAGGCAGTGCTAGAGA
AGTCTAAGAATGATGCTGAGATGAAGTACAATGAAATCAATGAGCAGAATAAAATACTGCATAGCCGACTGGAAGCTTTGCATATTCAATGGGCTGAGAA
AGAACGCAATATTGCTGGTATTTCCTCCTCAAGTAGTGGTGCAGATACAATTGGTGATGCTGGTCTTCAAAATGTGATCAGTTATCTTCGACGCTCCAAA
GAAATTGCAGAAACGGAAATTTCCTTGTTAAAACAAGAAAGGCTGCGATTACACTCCCAGCTTGAGAGTGCTCTCAAGGCAGCAGACACTGCACAAGCAT
CACTAGAAGCTGAGCGTGCTAAATCTAAATCGTTGTTGTTCAGTGAAGAAGAGTTCAAATCGTTGCAGCTTCAGGTTAGAGAACTTAACTTGCTTCGTGA
GAGCAACATGCAACTTAGGGAAGAAAATAAGTACAATTTTGAGGAGTGCCAGAAATTGCGAGAAATGGCACAAAAGGCAAGAGCTGAGACAGAGAGTGTA
GAGAATCTACTGAAGGAGAAAGAGATTGAGTTAGAAGGGTGCAAGCTTGCAATTGAAACACTTAAGATGGAAAAGAGCAATCTGGATTACAAGGTTTCTG
AGCTGCTTGAAAGGTGTAAAAACATTGATGTGGAAGAATATGATCGAATGAAGAATCTTGTTAGGGATATGCAGGATAAACTGAAAGAGAAGGATGCACA
AGTGGATGAAATAGGGAAAAATCTTTTGGAAAAACAGGATTTAATATCACACCTGGAGCAGGATCTTTCTAAGTGCAGGTCAGAGCTGGAAGAGAGAGAA
AAGAGGATAAATGATGTTTTGCAAGCTGAGGCTACCCTAAAGCAGGATCTGGAAAGACACAAGAAATTGCTGGCTCAATTCAGGGTTTATGGGCATTCTC
AAACTCTATATATTCATTTTTTATATTAGTTTAATTATAGGCCCNNNNNNNNNNNNNNNNNNNNNNNNNNNNNNNNNNNNNNNNNNNNNNNNNNNNNNNN
NNNNNNNNNNNNNNNNNNNNNNNNNNNNNNNNNNNNNNNNAAGCGGATGGATAGTTTGTCTAGGGAAAAGGATGATCTAGGGAAAGAAAATCAACAACTG
GCTAAGCAGTTAGAAGAAATCAAGCAAGGGAAGAAGTCAATCAGTGATGTAACTGGTGATCAGGCCATGAAGGAGGAAAAGGACACAAGAACACAGATTT
TGGAGAAACATGTGGAGAGACTGAGAGATGAATTAAAGAAAGAGAGGGAAGACAATCGAATGGAGAAAGGCAGACGAATGAAGACTGAAAAGGCTATAAA
GGATTCTTATAGCAATGTTGAACAGGAGAAAACAAAGTTTACAAATGAACTTGAGAGGTATAAAGAGGCGGTGAAACGGTTGTCAGATGAAATTGAGAAG
CTTAGGCTTATAATAGGCAATCTTCCTGAGGGAACCAACGTGGCTCAGTTTCTTTCTGGGTCCAACACAGAAGAGCTTGCTTCTCCTTACTTTTCAGCTG
TTGAAAACTTTGAAAAAGAAGCTCAGTCAGTATTCTCTGAGCTTGGAGGTCGTGTTAATCCAGCTGATGCAACTTTAATTGCTGATACTCCAGCTCCAGG
CAGTGCTGCAGGTCCTCTGGTCCCCATTCAATCTCCTGGCATTGTCTCAAACGCCCCTGGAGCAAGCAGTTTGCCGCCTAAAGCAACTGAAGAAAGTAAG
AAAAAACCTGTTTTACCTAAAACCAACATTGAACCCCGTAAAACAGGTAGGAGATTGGTCAGGCCTCGTCTTGGAAAACCTGAGGAGCCGCAAGGTGATA
GGGAAATGTCAGAGGCTGAAGGACCTGTAATTATGAGCAGGCCTGCGTCTTCTGGTGACACGGACACTCAAAGCACCCTTTCCCTATTACCCCAATCAGT
GGCTCGTAAACGTGTTGCTCCTACCTCCACCTCTGAGTTGCATGATGAATCAGTTGCACCTGGTGAGAGTAGCTCAGATGTTGGTGCGCTTTCTGTGAAG
AAATCAAAGGGTTCAGATTCCCCACAGGAAAGTGCTGAAGGACAACCTGCCACAACTCCAGAACATACTGGCAGTCAACCAATCACTGAAGAGTCATTTG
AGGGCGGTGAGTTACTACAAGAGTCATTTGAAGCTCAGAATGAAGAAGGCGAGGTTATTGTTGAAAAAGTTGAATCCAAAGATCCGCAGAATGTGGATAG
CATGATTCAAGAGGAACCACAAGGGGACAAAAGCAGCATGTTAGAGGAGAATTTGGATCAAATGGTTGAGGCAAAAGGGACTTCTGATGATATGCAGAGA
GATCAGGGGGAGCCAGACAACCAGCAGGCAGCAATGGAAGTTGAGAGTGAGAAAGAAGAGGGAGAGATGTTACCAGAGGGTGCGGACGTCGAGGGTGGTA
ATGATGGATCGAACCTTGTAGAGAACCAAGAAATTCGGGAAGGTCACTCCGAGCCAGCTGCAACCCCTGAACCTTCCCAGGTGGCTGTCGAAGATGAAGC
ACTAGAAGCAGGTGAGATCAATTCTCCCGAGCTTTCAACCGATGATAAGAATGAGGAAGGTGAGGTGGTTGAGGAGGCTGCTGATGGTTCTGATAAGTCA
AACGATGGCAATGAACCGGTTGCAGCTGAGACTGATCAGGTGGCTGAGACTGCGCCTGCACCTGTACCTGCACCTACACCTGGTACGACTGAGGGCAATT
TGACTAGCAATGCTGCAGAAACGGGGTCCTCCAGAATCATACCCCTTGCTAGACAAGGCACCACTAGCGGTGCCCCAGAAAGTGGAGAGGTAAAACAGGC
TTCGACTGAAGAGGTGAAACAGGCTTCGCCTGTGAGTTCAAGAACCATAAATTTGCAAGAGCGAGCGAGGGAAAGGGCTCAAATGAGAC
>AA_scaffold2771
GTTTTTGAAGCCAAGATAAAAAGGCGTTGAGAAGTTCCTTGCATCCCCGTTTTGTTTATTGTTATTCTCTCGCCGGCACTTGGCTGAGGCTGCCCAAAAA
AAAAGGGGAATACTCTGTTTCTCTCGTTTCACTCTATTTCTCTCTCAAGAATTTTGTCCGCATTAGCAGAGATCGCTGAAGTTGGGGGTGAATAGATTCG
TGGATTGTGAGTAAAAATGTCGGAGGAAGAGAAATTGTTGAAGGAGGCGAAGAAATTGCCGTGGGAGGATCGGCTGTTTCACAAGAACTGGAAGGTTCGG
AATGAGGCCAACATCGATTTGGCGGCACTCTGTGACTCCATTTCCGATCCCAAGGACCCTCGCATCCGTGAATTTGGTCCGTTTTTTAAGAAAACTGTGG
CCGACTCTAATGCCCCGGTGCAGGAAAAGGCACTCGATGCATTAATTGCTTACTTGCGAGCAGCTGATGCCGATGCCGGAAGGTACGCTAAGGAAGTGTG
TGACGCCATTGTGGCAAAGTGTTTGACGGGAAGGCCAAAGACAGTGGAGAAAGCTCAGGCATCTTTTATGCTCTGGGTAGAATTGGAAGCAGTGGATGCG
TTTCTGGATGCTATGGAGAAGGCAATTAAGAATAAAGTTGCTAAAGCAGTAGTACCTGCAATAGATGTCATGTTTCAGGCATTAAGTGAATTTGGAGCAA
AGATTCTGCCCCCTAAAAGGATTCTGAAGATGCTTCCTGAACTCTTTGATCATCAAGATCAAAATGTCCGTGCATGTTCTAAAGGATTGACTCTTGAGCT
TTGTCGCTGGATTGGTAAAGATCCTGTAAAGTCAATTTTGTTCGAGAAAATGAGAGATACAATGAAAAAAGAGCTGGAAGCTGAGCTTGTAAATGTTACT
GGAACAGCTAAGCCAACACGCAAAATAAGATCCGAGCAAGACAGGGAGCCTGAACCAGAAGCAGTTTCTGAGGTGGTGGGCCCTGGCCCTTCTGAAGAAT
CTGGGGCTGATGCTCCTCAAGAAATTGATGAATATGAGCTTGTTGATCCTGTTGATATATTGACTCCTTTGGAGAAGTCTGGATTTTGGGAAGGAGTGAA
AGCTACCAAATGGTCTGAAAGGAAGGAGGCAGTTGGTGAACTAACCAAGCTTGCATCAACTAAAAAAATATCTCCTGGTGATTTTTCTGAAGTTTGCCGG
ACTTTGAAGAAGCTAATTACAGATGTGAATATTGCAGTTGCTGTTGAATCAATCCAGGCTATAGGCAATCTTGCTCTGGGACTAAGAACCCACTTTTCTG
CAAGTTCTCGTTTTCTATTGCCTGTTCTACTTGAAAAATTGAAGGAGAAGAAACCTACCATGTCTGAGGCATTAACACAGACTCTGCAAGCAATGCACAA
AGCTGGATGCATAAGCCTGGTAGATGTTATTGAAGATGTCAAGACAGCCTCAAAAAACAAAGTTCCTCTTGTGCGATCTTTAACCTTGACCTGGGTGACA
TTTTGTATTGAAACAAGTAACAAGAGTGTTGTACTAAAGTTGCACAAGGATTATGTCCCTATCTGTATGGAGTGCCTAAATGATGGAACTCCAGAAGTGA
GGGATGCTGCCTTTTCAGCATTGGCTGCAATAGCTAAGTCAGTTGGCATGAGACCTCTTGAGAGGTCAATTGAGAAACTTGATGATGTCAGAAGAAAGAA
GCTTTCTGAAATGATTGCAGGTTCGGAAGTTGCTCCACCTAGTGGTTCCACTGCAGCATCTGTGCAAAATACCCGAGGGAGTGTGTCTTCTTTAGAGAAC
TCAGAAAGTGCTTTTGTTAGAAAGTCAGCCGCAAGCATGCTAAGTGGAAAGAGGCCTGCTCAGGCAGCACCTGTCCCCAAGAAGGGTGGCTCTGTGAAGT
CTGGGACTAATAAGGTTGGAGATGGAAGTGCACAGGTTAAGCCTTCAAAATCAATTGAAATCCCTGAAGATGTTGAGCCATCTGAGATGAGTCTTGAAGA
AATTGAGAGCCGAATAGGTTCTCTGATACAGCCAGATACCATTACACTTTTAAAAAGTACTGTGTGGAAAGAACGTTTGGAAGGCATTACTTCATTGAAA
CAGCAAGTAGAAGACTTACAGGACCTTGACCGGTCTGTTGAAGTTTTGATTCGTTTACTTAGCTGTTTGCCTGGACGGGGCGAGAAAAATGTTCAGGTTC
AGCAGCAGGTCATTGAAGTGATCACACATATAGCATCAAAAGCAACTAAGTTTCCAAAGAAGTGTGTAGTACTTTGCCTTTTGGGACTTAGTGAACGCGT
AGCAGATATCAAGACACGTGTACAATCTATGAAGTGCCTTACTATTTTTTCTGAAGCAGTCGGCCCAGGATTTATTTTTGAAAGACTCTATAAGATTATG
AAGGAGCACAAGAACCCTAAGGTTCTTAGTGAGGGGATTTTGTGGATGGTTTCTGCCGTTGATGATTTTGGAGTATCACATCTGAAGCTTAAGGATTTAA
TTGATTTTCTTAAAGAAATAGGGCTGCAATCAAGTGCGGCTGCTACTAGAAATGCTTCAATCAAGCTTTTAGGTGTTCTTCATAGATTTCTTGGTCCAGA
CATTAAAGGGTTTCTTGCTGATGTTAAGCCGGCTCTGCTTAGTACCCTAGATGCTGCGTATGAAAAGAACCCCTTTGAGGGAGCATCTGCTGCTCCCAAG
AGATCTGTAAGGGCATCAGAGTCATTATCATCTGTGGCGGCTGGTGGGCTTGATANNNNNNNNNNNNNNNNNNNNNNNNNNNNNGAAAGATCACTCCCAC
TCTATTAAAGAGCTTTGAAAGTCCTGATTGGAAGGTTCGAATGGAGTCTGTTGAAGCTGTAAACAAGATATTGGAAGAGGCTAATAAGCGCATTCAAGCA
ACTGGAACTGTTGAGTTATTTGGGGCTCTGAGAGGACGGCTCTATGATAGCAACAAAAACATTGTCATGGCAACCTTGACTACAATTGGTAATGTTGCAT
CCGCAATGGGACAAGCTGTAGAGAAGTCAAGCAAGGGTATTCTGTCAGATGTTTTGAAATGTCTTGGTGACAACAAGAAGCACATGAGAGAATGTGTTTT
GAATATTTTAGAATCTTGGCTAGCTGCCGCTCATCTTGATAAAATGGTTCCTTACATCACAACTGCTTTGACGGACTCTAAACTTGGTGCGGAAGGGCGT
ANNNNNNNNNNNNNNNNGGTTATCAAAGCAACTTTCTGGGCTAAGCAGTTTTTCTGAAGCCGCGCAGCTTCTTAAGCCAGCTTCTTCTGCTATGACAGAT
AAATCTTCTGATGTTCGCAAGGCAGCGGAGAATTGCATTAATGAGATCTTACGAGTTAGTGGAAGTGAAATGATTGAAAAGGTTGCAAAAGAAATTCATG
GACCAGCTCTAAATATAGTTCTTGAGAAGCTTAAGCCATATGGGTCTTTCCACGAATCATTTGAGCCTGTTAGAGCAGTTTCAGTAGGAGCAACCTCAAA
AGGTGTCTCAAAGGGTGGGAGATCTGCTGCCAATGGTGTTTCAAAACAGGGAAATAGAGCTATATCTTCGAGGGCCACAGTGGCAAAGGGCACTAGGTTG
GAATCAATTTCTGTTCAAGATTTAGCAGTTCAGTCACAAGCTTTATTAAATGTTAAGGATTCAAATAAGAATGAAAGAGAAAGAGTGGTAGTTCGAAGGT
TTAAGTTTGAGGAGCCACGAATGGAGCAGATTCAGGAGCTTGAGAGTGATATGATGAAGTTCTTCAGAGAGGATTTACATAGGAGGCTCTTAAGTGCAGA
TTTCAAAAAGCAAGTTGAGGGTCTTGAAATGCTACAGAAGGCACTTCCATCCATTGCTAAGGAAGTCATAGAAATTTTGGATATACTTCTTAGGTGGTTT
GTATTGCAGTTCTGCAAATCAAATACAACTTGCCTATTGAAGGTGCTTGACTTTCTTCCTGAGCTACTTGACACCTTGAAGGATGAGGGATACTTATTTA
CTGAGGCTGAAGTTGCTGTGTTTCTTCCATGTCTTGTAGAGAAGCTAGGACATAACATTGAAAAAGTCCGAGAAAAAATGCGGGAGCTTACCAAACAAAT
TATTTTGCATTATTCTGCTTCAAAATGTTTCCCATACACATTGGAGGGCCTGCGCTCTAAGAACACCCGAACACGTATAGAATGTGCTGATCTTGTGGGT
TTTATCCTTGATAATCACTCTGTTGAGATTACTGGACAATTAAAATCATTGCAAATTGTTGCAAGCTTGACAGCAGAGCGGGATGGTGAAACTAGAAAAG
CTGCGTTAAATACACTAGCTACTGGTTATAAGATTCTTGGTGAGGACATATGGAAATATGTGGGGAAGTTAACAGATGCACAAAAAAGCATGTTAGACGA
TAGGTTCAAGTGGAAGGTCCGGGATATGGAAAAAAAGAAGGAAGGAAAGCCAGGTGAAGCAAGAGCAATTTTAAGGCGTTCGGTCAGGGAAAATGGGTCT
GATATTGCTGAGCAAAGTGGCGAAGTTTTTAGATCTGTTTCAGGCCCAATATTGAGGAAAAATTATGGTCATTCTGATCTCCCTATGGACAGACAATCAA
TGGCCCATCCTCTAACTGTTGCTAGTGGCCCTACAGATTGGAATGAAGCGCTGGATATTATTTCCTTTGGTTCCCCTGAGCAGTCTGTTGAAGGGATGAA
AATTGTTTGTCATGAGTTGAATCAGGCCACTAGTGATCCAGAAGGTAGTGCTATGGATCAACTTGTGAGGGACGCTGATAAACTAGTTTCATGCCTGGCA
AATAAGGTTGCAAGAACCTTCGACTTCAGTTTGACCGGAGCTTCATCACGGTCTTGTAAATATGTACTTAACACTCTCATGCAGACATTTCAAAATAAAA
GACTAGCACATGCTGTAAAGGAGAATACTCTTGATAGTCTCATTACCGAGCTTCTTCTGTGGCTTTTGGATGAAAGGGTTCCTCATATGGACGATGGAAG
CCAGTTATTGAAAGCACTAAATGTGTTAATGCTTAAGATTCTGGATAATGCAGATAGAACTTCATCCTTTGTTGTGCTTATAAATCTCTTGCGTCCATTA
GATCCTTCAAGGTGGCCTTCACCTGCATCAGTTGAGTCATTTGCCACGAGAAATCAGAAGTTTTCTGATCTGGTTGTGAAATGCCTTATCAAACTTACAA
AGGTTCTCCAAAGCACTATCTATGATGTTGACCTTGATCGTATGCTTCAAAGCATTCATTTATACCTGCAAGACTTGGGGATGGAGGAAATTAGGAGAAG
AGCTGGCGCTGATGACAAACCATTGCGAATGGTCAAAACTGTTTTGCATGAGCTTGTTAAGCTTCGTGGAGCAGCAATAAAGGGTCATCTATCAATGGTT
CCCATCGATATGAAACCTCAACCCATAATCCTTGCCTACATTGATCTAAATCTTGAGACTCTGGCTGCTGCAAGAATGCTGACTGCAACTGGACCTGGAG
GGCAAGGCCATTGGGGTGATTCTGCAGCAAATAATTCAGCATCTGGCACACATTCAGCTGATGCCCAGTTGAAGCAAGAGCTGGCTGCAATATTTAAGAA
GATTGGAGACAAGCAAACGTGCACAATTGGTCTTTTTGAACTATATCGCATTACTCAATTGTACCCACAGGTTGATATATTTGCTCAGCTTCAAAATGCT
AGTGAGGCATTTCGTACTTACATCAGAGATGGTCTAGCTCAGGTGGAAAAGAATGCTGCTGCTGGAAGAACTCCTTCTAGTTTACCGATGCCTACTCCCC
CACCAGCTCCCTTAAATGCTTCCTCCCCTGACTTTGCGCCACTATCTCCTGTCAATTTAAATCCATTAAATGATGCTAAATTAAATGTAAAACCTGAACC
AGCATATTTTAATTTGCCACCATCATCATATAACGAGGAGAATAGATCTGTTACTTCCAGAGCATTAAACGCTGACTACACACCAAATGAAAGATTTATG
AGCGGAGTAACCAGTGGAACATTAGATGCAATCAGAGAGAGAATGAAGAGCATGCAATTAGCTGCAGCTGGTGGTGGTACAGATCCTGCTCCCAGGCCAT
TAACAAATGTTTATGACAGCCTGAACCATGGACCTGCCCCTAATCAGACATCTGAGCGAGTCGGTAATGAGAATGGTTTGCAAGGAGTCCTTCCAATGGA
TGAGAAAGCATTGTCAGGCCNNNNNNNNNNNNNNNNNNNNNNNNNNNNNNNNNNNAGTGGATCCATCGATCCTCTGTGAGGTTTTGTTTTTATGGAGCAC
AGAGACGTTGACAAATATCATTTGGGGGATGATTTAGAGAGGTTCTCCGAGTCTTAACTTTCAATCTTGATGGCGTAGATGAATCTGTATAATAAAATCA
ACAAAGCTAATTCTTGGATCCAAATTGTTGGCTTCTTTGATATTGCCA
>AA_scaffold3447
CTGTAAGTCATCTTTCCCACGTTCTCAAACAAGCCCAACGCTTTCCTTTCGACGAAAGGGGGGAAAAAAAAACTGCGCGCCTTCCAGCATTTGCCGCGGT
GTTGTAGCTGCAGCGCGCAGAGTCACAAGGCGGGGAGTAGCCAACCATCCCAATGTTCAGTCATACTAAGCAATACTGATGCTGTGAAGAGAATAGTCCG
GAAATGTTCGAAGGATTGGTTCGTCAGGTGCTTCTGGGTTACCTAGGCCGATATGTTAAAGATATCCAGAAAGAGCAGCTGAAGATCACACTTTGGAATG
AGGAAGTATTACTGGAGAACGTGGAGCTGATACTTGAGGCGTTTGATTATCTCCAACTGCCATTTGCTCTGAAGCAAGGTCGAGTTGGGAGGTTAAGCAT
CAAAATTCCATGGAAAAAGCTTGGTTGGGATCCCATTATAATAGTTTTAGAGGACGTCTTCATTTCTGCATCCCAACGAGGTGATCAAGAGTGGAGTGAG
CATGCTGTTGAAAAGAGAGAGTTTGCAGCGAAAAAGGCCAGACTTGCAGCAGCTGAGTTGGGGAAACTGTCCAGGCGTGTATGTGGCAGTTACGCTGGTC
AATCATTTACTTCTTACATCACCGCAAAGATTCTTGACAGCATCCAAGTGGCCATAAGAAACTTCCATGTTTTATATAGTGATATGCAGAATGATCAAGG
AAATATTTTGATCGGTTTAAAGTTTTCCAGTTTGACCATATCAAAGCAACATCTCCTTACCGGGTTGTCAAGTGGAAGGGGGAGAATCGGCCAAGTGGAT
AAAACTATAGAGATAAGAGGACTAGAGTTTTATTCCAGTATATTTGATGAGACAGAGGACTTGGTGGCTTTGGGCAATGTGAGGAATTCAACGTCACAAA
GCAATATTAGATCTGAAGGCCAAAGTTACAAGTCTATATTGGCACCGTGTGATGTAACCTTCATGTTTTTGGCGAACAGATCTGAAAAGCTTGATGACAG
TGCTCCTCAGTATTCTGTTACTGCTGATTTGACTGGTTTGGCTGTCTCTTTAGATGAGGCTCAGCTGCAACAGATGTTTCTTGTGTGGGATTATGTATGC
ACTTGTCGATTAAGAGAAAGGTATGGTCGTTATCGGCCTTGGCATAGCCCTTTATCAAGGAAACTTCAGGGGTGGCCATTATTATGGTGGCGCTATGCAC
AGGAATCTGTCCTCTCAGATGTTCGCAAGAAATTAAAGAAAACTTCATGGAGATACCTTGGGGAGCGATTAAATTACCGTCGGAGATACATCGACTTGTA
CAAGACCAAGCTGGATTTTCTTCGACAAGAACAGCCAGTTGATGATGAGGTTCTTCGAGAACTAGAGCAAATGGAGAAAGAATCAGATGTAGATGACATT
TTGAATTATCGGGCTGGTGCAGAATATGAGATGCAGGAATTCTTTTCGAGGTGTTCTAAACCTGACATAGGCGTGAGTGGCATTGGTATTCCTGCAGAAA
AGTCTTCCAACGATGAACGCAACTTAGGCAAATCACAGGGATGGTTGAACTGGCTATCCCGTGGTATGCTTGGTGCTGGAGGAACCGATGATTCTAGTCA
GTTTTCTGGGATTGTTTCTGATGATGTTATTAAGGATATATATGAGGCAACTGAATTTCATCCTTTGGTTTCTTCCAATGGAGATGTTAATGCAAAAAAT
GAATCATGCCTCTGTGAAATGAAGTTTGTGATTCATCAATTTTCAGTGACTCTATTTAGCAGGTATGATGAAGGAACAACTAGGATAATTCTTGAAGGTG
GTATCATTGAGTCTAAGCTCCACAAAGAGCATGCGACTATCATTTTTAACCTGAAGTCAGCAGAGATGGTTCTTCTGCACGAGAAGAAAGTTATTCTACG
AACAAGGCAGCCCATTTCTGAAAACAGTAAACTGGATATTGTGGATCATTCATGCATCATTCAAGTTAATTTCACATCTAACCATGAAGTCGCACTATCA
GTAAAGGGAAAGCTCCAACAGCTTGAAGTAACATTTGATGCACAAATTTTATCAACTCTCATGGAGTTTTACAATGTCTGCACAACATTCAAATTTCAGA
ATGAAAGGGTGCTCTTGTCACTGAATGGAATTGAAGATCAGAACACTAGGCTATTTTTAAAAGCAAAATCTATTTTGGCAAGTCATAAGAAAGTTGTGTG
GGATATTTCTGTTCTGAATGTACTGATTAATTTTCCTTGGAGAAATTCAGTGTCTGATTATTGCAACTTGGTAATGGAATCAAAATCTATATGTTTTATG
TCCATGAATAATCTCGCGTCTTTCTCCTCAAAAGTTGGGGGAGATAGCTGCTCATTGAAGTGCTTATTAAATTCAGCATCCGCATCCAGTAAATGTCTGG
GAATCCAGGTTGAAGACCTATATGAGTACTTTGAGGTCAAACTAAATGACGTGGAGGTTACAATGATGAATTCTGATCAGTCACAGAAGGTTTCTATGCT
TGAGCAACATGATACTTCTGTCTTCCTTTCATCCTGTGTGATCCCTGATGAATCCATATTGAAGCAGTTGGAGGCTTTTATAAACATTGAACTACTTAAA
GCACATTTCTCTCCATCAATATATGGTGCAGTCAGAGAATTGGTTAATCATTTGGGCTCATTGCGTTCAAAGAACGAATGTGAAATCTTGGAAGCCCCTT
ACCTGCCTAATATGGTTTCTGGTGNNNNNNNNNNNNNNNNNNNNNNNNNNNNNNNNNNNNNNNNNNNNNTCTACGCTCTGTTATTCTGAGAGTTAACTTG
GAAAATGATGGGGATAATAGCTCTGCACTCATGCTGTCCCTTGAAGAGATGAAAATCTGGTATGCTTCTATGGAATTGGAGGAGTTTTTTGTCCGTATGC
AGTCTCTAAGAATCTGTACTTTTAAACTGCAAGACGAAAAGAATAGCTGTGTGTTGCTTTCAACTGGGAAATGTTCTTCTCCTAGCCCTGTAATTGAAGT
TTCTGATTCTGAAACATGCAATGAACCCGATCATTGTTCTGGTGTACCTACGTTGGCTAATGCATGTCTTGCCTTTAATTATGAAGCTCCTAGAACTAAT
ATAGCTGGTCAAAAGTGTACTATGTATGTTAATAATGCTTCTATCCACTGCTATCCACATGTTGTTGGATTGCTCGTCAGATTTTTTGATAGATTAACTG
CATGTGGTACCACTTCTGAGAATTTGCCTGCTGGAAATGATACTGACGTTTCAAAAGCGATTGCAAGCGTTGGGTTACAAAAGTTTGGCTTCTCAAATTA
TATTGAACCTGGATCCTCTGAATCAGCATGCATTCCGGTGGATCACTTTCCCTTTGTTACTATTTGCAATTCTGGTTCTCTAGGTAATTTAGAGAATCTG
CTACTATATGCCATTCCTGACTGGAGAAAATATTTCATACTGAGGGACCAAAAAACCAAAAGTCCCAGAATCAACATGAGAAGGTCCAAATTTTGCCATA
TGACTTTTTCTCTTGAGCTGAATCTATGTGGATTGACTACAGATTTTCATGACTCATCATGCATAGTTGGAACAATCATGTTGCCTACATGCAAGTCTTC
TTTATTCTTTTGTGGAGACAGTATGGATATATTGTGTTCCTCCGAAGGATTGGTTCTTACCTCTCCTTGGTGGACAAAGAATTTTCATGATTATCTATGG
GGCCCATCTTCAGCAAATCTGTCTCCTATTCTAAATGTCCGCGTCAGAAATGGTCAAAATATTCCTTCAACAACTAAGCTTGAAGTAAGTGTCAATATTC
AGCATGTCTCCTGCATGTTACCGGCAGAATATTTATCCCTCATTATTGGGTACTTTTCATTGTCTGATTGGGCTGGCCATTCAACTGATGAACTCCTCAA
CAAAGAGCAGAGTTATATAGATGTAGAAAATGACAAAAGCATTACATATAAGTTTGAAATCTTGGACTCTACCCTCATTTTGCCTGTGGAAAATAAGGNN
NNNNNNNNNNNNNNNNNNNNNNNNNNNNNNNNNNNNNNNNNNNNNNNNNNNNNNNNNNNNNNNNNNNNNNNNNNNNNNNNNNNNNNNNNNNNNNNNNNNN
NNNNNNNNNNNNNAAATAAAGGACATTCCTCTGGACCATGCGGTTCCAATTGATAAGCTTGCCCAGAAAAATCACTGTTTGAATATGTTTAGTAGAGACT
TGTTCCTATCATTTCTACTATTTAGGAATGACGAATTAGGTTCATCCACTAAACAAAATACTGAATGTGTGAATGCTGCTTTAATTGCACCTGTAAGTGC
TAATGTTTGGGTCAGAATTCCAATTGGAAATGAATCCAATTGCCAAAACTCTTATCCGGTGACAAGCTTCATGACAATCATAAGCTGTCAAGTTATTGCT
GAAGATAGCTACATCTTTGAGGGATTGGCAGCCTTGGTAGATGTCATTGATGGGTTCTCCTCAGTTGGTGACCAATCCAATTATTNNNNNNNNNNNNNNN
NNNNNNNNNNTTTATCCATTCAAAGAGAAGTTCAAAGGAGATCGGAGCAGTTTCTCCAACAGCTTCTTCCATTACATATACAGAAATGAACTTTTGCGTT
CAATCTTTGTTGATAAACTTCTATCATACAAAAGAAGATTCTGTGGAGTTGATATTCAAAACTGATATGCAATTTAATTGCTCTGCATCATTAATGAATG
ATGCTCTAGTGAGGTTACACTTGGGTTTCTCTTCTCTAGCATTACATTCTTTTCAGGATTCACAGGTGTTGGCAAAATGCACATCCACTCGCTCATCCAC
AATGGTGCTTCACATCACTTTCTCCAAATCAATTGAGGGTGACAATGAACTCTTTGTTTGTCTTCCATCACTTAGTATCTGGCTACATTTTTCTGAGTGG
ATGGAGGTTGTTAACGTTCTAAATCAGTTTTGTCAACATTTTGCAAAAACTGTGCCCTTGGACGCATCATTGAATTGTTTCCCACACAATGCTATTGCTC
CTGTAAAAGACACAGCGGTTAGAGATCATTTTGGTTTCAATCATTCTGAAAACACCTTGGCACATTTTGCCTCAGAAGAGATGAAGGATACTGTTTTACT
GGCTTTGAAGTCTGATGTGGTTGGTGTGACGTTTCACATTCCTATATCAGTTACTGATGAATCTTCTCTTGATCTTCAGTTTTGTGAAGATCTCAGGTTG
ACATCCTCGAGTGTATCTTTTGAAACAGATGAAGATATAAACTTGAAACATCTTTCTGTTTCTTTCAACTTGAGTTGGTTTGAATTATTAGTAAATAGCA
CAGGTATCCAGTTAAAGTCCAATGTGGATAAATTCAGTGGAATGATAAAGANNNNNNTATCTTGGCCTCTTTTTGAGGTGGTTCAAGTTTATCTGGAGGC
TGTACACCATACCAATCAGACAGACACCAGGCCATNNNNNNNNNNNNNNNNNNNNNNNNNNNNNNNNNNNNNNNNNNNNNNNNNGTGATCACTCAAATGT
GTGGCTTTCACATCCTGTTTTCTATTTCTGGGGTGCTGTAAAATTCAATATTCCTGAGGAAGGTTGTTCTCAACTTTCATTGTTTGATGTTGATTTTAAA
TTCCAGTTGAGGAAGGTCTCTCTTCTACTAACTGATGGAAGGTGGAGCTGTAGTGGGCCCCAGTTGGACATTGTAGTGAGGAACATCCTCTTGCTTGTCA
ACATGACTGAAAAAGACATGAAATGCACAGTCACTGGTGATTTTCACGTAAACTACAATAACATTGAAAAGGTATCTTGGGAGCCTTTTATTGAGCCTTG
GCAATTTCGCTTGTCTTTATTTAGGAAACATGAAATGAGTGTTCTGCTGAATAGCTCCGTACCAACTGATGTCATTCTTGAGTCAGCAGCTGAGCTTAAC
ATTAATATATCAGAATCCTTAATTGAGTGTATTTCTAGAATCACTGAGATGATTATGGATTCCTGGCATCTGATGGGATCCAAAGATTCTTTGGAAAGCA
ACAAAATGATGCGTGTACCCTCGGCTGAATATGTGCATGCTAGAAAGTGTGCTGCTCCTTATGTTCTTCAAAACTTGACTTCTGTGCCCCTTTTCTGTCA
TGTATATAGCAGCCCTTTCAACCCTGATCAGCTTGATGTTTTGGACGAGAAAAACAGAATATGTGTAGAGCCAGGTTCTGNNNNNNNNNNNNNNNNNNNN
NNNNNNNNNNNNNNNNNNNGAAAATACTGAACAACAACTTGCTCGTTACAAGCCTTCTTGTTCTTCTGATTCTCTAAATGAGCAAAGGTCAAGTGGATTT
TTCCATCATTATATTACAATACAGCTTGATGGAACATCCATGCCATCTGCTCCAATGTCAATGGATTTAGTAGGACTTACATGCTTTGAGGTTAATTTCT
CCAAGGTTTGCAATGAAAAT
>AA_scaffold2702
AAGGTGGAAATGAATGGGAACCATGACAAAAATGCAATTGGTGCAAATATAATCATACCCATCCCAGCATCATACATTCTAGCAAATTCACGCACTGATT
CCCACAAGCCAAGGCTCCAAACTATCTTCTTCCATGTAATTGCCAAAGATAGTATCAACCATCCAGTAGGGATAAATGCAAGGAGGCTAGCGAATAGGTC
AAGTATTGTGAGATGGGTAAAGGCAACAACAAGGCACACGGCTGCAACAAGTCCTAATGCAGCAACTCCCTGTATAAATCGCATCACTAGATGAAAGTCG
GTTGATTTCTTTGGGCTGTAGGTAAAGATCTTGAATATCAAAACTATGCCAACCAAGACAACCCAGGAGAATCCATAAGCCGCAAGTGATGTACTTTTTC
CTATAAGGTGTAGCTTATACACTATACCATACTGAAACATGAGAAACCTTAAACTCAAAATGGTCTCCAATATACGGCCCCTCAAAGTGTGGATATGCAT
CTGTTCTTCATCCCACCAAGACTCCCAACTATTTTCTCCCTTAACACCTACTCCTCCTCTGTAAAGTAGCCAACTTGTCCAATCCTCAAAATCTTCAACA
GTCTTTTGCCACTCAAAACCGGAGGGATTGAAAATGTATGGAGCAAAAAGCCAGGAGATGACAAGGAACCAACTGCTTAAGGTTAGTAGAACAAATGAAA
CAGCACCTCCCCTTGTATACCCATATGCAATGTACACAATTAGAAGCAATGCTACTTCAAGCGCTTTGACAAAGTGGCTCCGAGAATACAATCTATAATT
TTCAGCGAACTTTATGTGACGGACAACAAACCCTCTGCCAGTTGCTCGGTATTTTGCACCCCCATGGAGTATAGTACGCCCAAAATAATGAGTTCTAGTT
CCCAATGAGAATGTGAAGAAGACTGAACACAACTGAAGTTGCATGGTAATGAAACTGAAAACAGCCTTCAGCAATCCTAATTCGAGTATAAAACCCATTA
TCATAGGGATTGCAGTGAAAACTCCAATCTGGACCAAAAATTGAGCATTCAGAGCAGCATCAAGCGCAGTATTACCCAGCCTTCGTGCCTGCTTTGAGAT
TTGTTCATCAAGACCAGAGAAGGCCAGGTATACTCTTCCATACAAGAATATGTACACTGTGAGGACTGTCATCATGGTACAAACATAATAACCAACAGTT
GTGTAGAAGAAGGAAAGCATTCTGAAGAAATCAAACAGTTGTCCAAGCCTATAAACGTCCCTACTAAGCACTTGCTCTCCATTACCACCTGCCACTTTGC
CTTCGAATAGAGCAATCTGGTTTAATCCAACATCCCTTCCCTTTCCAACCTGAATGTATTCATGGTGCGTTATATTCCCCTGCCTCAATGTGGAGTTGAA
ACCAGAATATATGTCTTCACTAATATTAATTACACGTGATGCCTTACTAATGCCTCCTCTAGTAATGTGGAATATTCGGTCAAAAACATCAGGATGTCCA
TAGTGCATTCGAACTTTGAGAGGGTTTGCTAAAACACGCTGGCCCAATGTTACAAAGCTAGTCTCTTGATTTGACATGAACCAGGCCAAGGATGAGACAC
TTCCAGTAAAAACGTTCTCTCTCACTCCAAGAATAGTTGGGGGCCGTAAGCCATGATTGCCACGGAATTCTTCAAGAAGATTTCTCATTTTCAGTGTCTC
TTCTAGATAATTATCCTGGTTCATGTCAATTGTTTGGACAGCATCACCACGAGTGAAAATTATAGCATGGTTTTGGTTTTCAGGCTTTCCTTCTCCAAGC
TTCGGATCCCCAGGAAGTTTAATAGAATATATTTCCTGATCTTTTCCGTTTACATCAGCTTTGACAAGCTTTGAATAAAATTCCCTTGAAATCTTTCCAT
CAATACCACTCTCCTCAACATGGATGAAAGCAACACGGAGAGCCTCATTCTTTTGTAATAACAGAGATATATCAGCAGCTTCAGGCGCCTTCCGCTGCTT
TTGTTGCCCATATATTTGGCATGAGACTACATATGTATACTTCAAATCTGCTTGAGCCCGTGACTCACGTGACAACTCAAAACCTTGACTCGTGATGTTG
TTTTGATAATAGTCATTCACTCCAATTGGTCTACTCTCCACGTAACTCTGCAACATCAAAGCCCTCCTATAATACATCATACCGCGTACTGTCCTGGCTA
AAGTCTGTCCACGATAAGATGCCCAAAAACGAAGCTCCAGAGAATCACTGGAACTTTCATGAAGATCCACATCACCAGTGGACACATCTCGACCAATTCT
TTCAAGAAAGTTGTTCCATTCATCTGGAAATATCTTTTGCAGATAGAAAATAATAGATATACCATCTTCATTCTCCTTTTGCAATTCAGACGTACTATAA
AGCACAGTTTCACTATAGTATGGTGTGAAGACACTGAATGGCATCATTTCCCTAACAGGTTTAGCAGAAGGCATGTCCATAAACAAGGAATTAGTGAAAA
ACTCTAATCTTCTTCTCGCTTCAAGATTTTTAGGAACATTATCAGCTGAGTCCTTTACAGTGAGGAGAAGGTGCACCCGCTTCACCAGGTCTTTAATTTC
TGGATCATTAGGCCACTGTATTCTAGAAAAAAGGCGTCCCTCATTCCTAGCTCTGGCCACAATGTTCCATGTATCAATTTGTTCCCTCAAATCAGATGAA
AGCAGATCGTGAGTAACATCATATAGATCAAACAAAGCTTTGGCAGCACCTTTAGCAAGTCCAGGATCATTTCGAATCAGGAGTCCGGTCAGTGCCGTAA
ATCTTGATAAAACCATTGGAAGCTTCTTAAGTGATAAAGTGACAACAAGAGAACCCTCCTGTATGCTGTTATTGATCTCACGAAAAATCCGATCTACCCA
AAGCCTTCCTTCACCATCAACTAATGAATACAAAATTTTCTCAATACTGTAATAACACTCCTGAACTGCATATGCCATATATTCATCCCTACATATTCTG
TTCCAAAGATCTTCCTGGGTATCTTTGCAGTCTATAGCCAAATCAATTGCCAACAGGATCTTACTACTTAGAAGAAACAAAGGCCATTGAACTAATCTTA
GACTCCCCATGTTGCTAGGTATAGAAAGCAGGTCCAACTCCCTGTTGCTAATAAAATCTTCTTCACGCAGGCTCTTAATTATCTCGTTCCAAAATGGAGC
AAACATAGCTGCATATTCTTTGTTATTATCCTGAGATTCCTGAGATGCCTGTCCGTTGAAAGGCGTCCTTTTCATTTCTGGAGAGATCATACGATTGACA
AAGGCTTCTGGGAAACTCTCAAAACGTTTGTGCACCATTTCAAGTGAGCGTATCTCACCCAGTCGTGCCCGTGCACCTATTACGCCACCAACAATTGCTG
ACAAGACTGTGTACCAAATGTGGATATCCATGAGATAAATAGCCACAACAGGAGCCCATAAGCTCACTATAGTTAAAAAATTGTTATTATTCTTTGAGAT
CAAATCATGCCATGTGTAAGTCAAAAAAGTGAGACCCCTAATGGTATTGGTAGGACTGACAAGAGGTTTGATCTGGAGAAAGTATGCAAAAGTGAATTTG
CAAGCAAAGATCACCAACCAGAAGACCACATACCGACAATAATCACCCATCTTCTCATAAAGGCCACGTCCAACATAGTACCGCTCCTGATAAATCCACT
TAAAAAATTGAAAGAATGATTGATCAGACATTGCAGACATTTTATGACACGCTGGAACTTTGAGCATAAGCGCAAGGAATAGGCGTAGAGCCGCATACAC
ACCAAGGACAAGGATATATATCCGAAAATAGAATGTATTATCTGAAGTACGATTATTCCTCTCCTGCAAAACCTTCAGGTAAAGGTAAGTAACAGCCACA
GAGCTCAAGCCACCCCAGAAGAACTGTATAACTAGTCTAGAAACAGCCATGCCCCTTGCAGTAGTGTAGGCTCCAAAAGTAAGTAAAACATCTAGAAAAC
TTTTGATGAAATTCATAATTGCAAATGACGGCCCAATGCTTAGGATTGTCTTGAAAGTATACAAGTTAATGTGTCCATGGTTGAAAGCAATTATTGTTAA
AGCCTGGAACATTAATGCCAAGAAAATCCATAGACGATGGAAACTTCGATACAGGTGTAGAAAAGTTCTATGCTCAACGAAACTGCTTTTACCAGTCCGT
TTTGACTTCTTTGGCTTTAACAGGAATGGCGACTCTCTCTTTATTGGCCAACCTAAATCAAAACAAGCAGGTGACCAAAAGTATTCATTGAAGTCATCAT
AATTCCTCCATGCTGAATGTGCGGCTTTCCCATTATTGTTTCTGAAAGCTTCCTCTGAGATTGTCTCATATATAGGACAGATGATTTGCTCAAGAAAGGA
AACAGAACCGTTGCTAGCGCAGCTTACAGCAGGACTAGCTTCTCCGTGATCCAAAATAGCGTCCAACTCTTTTGCCATATTGTGGAAAATATAGCAAAGG
CATTCTGGAAGAAAACGGACATTTGCAGCTTCACCCCATATAAGAAAGTATAGGGAAACTAAAAACAGCTTTCTGTCCCTGTTAATGGCCTCTAAACTAT
TCCATGCAAGTCGGATTCGCAAATATCTGCACCATTTGATATAGTTATCTAGCACCTTCAAGAAGACCTCATTGATTGCTTTCTCATCTATTTTTGGATC
AGCATCAATAGGCATACCAAGCCGTGATTGAGCATTTGCTATCATCAAAACAACATTTTCACGCTGATTCCTTATGTTGTCTTTCTGGAAGCCAAAGACA
AATTCTAAAAGATCAAACATGTCAGCATCCCTTTGTCCGGATATGTTAAAGCCAGCAGGAATTCTAGGGAACTGTTCGGTATATCTAATTGCAGCTATTG
CTCCTTTAACTTCAGGGAAAACTCTGATAGGATTGGTAAATGATGGTGCCTCCAAGGGAATTATATTGTAAGGTATCAGTTCTGCAGATAATGTGGCGCC
TGAATTTTTGATTTTCCTCAACTCCTCCATTATGAGCCCTCCAACACCATGAGGGTCAGCATCCTTACTCAATGCCTCCATGACCTCCACCAAGGCTCTC
AAAGTAGCAATTACCCTTCTCATTTCCGATGATCTCAATTCCAACTCTCCAAGATTAGTGCTGAAAGTTCCAGATTCTTGCAGCCTCTGTTCTTCTCTTT
GAATGTCATCCACCCGGTAACGTCTCTTGTAGCGTTGATAAAACTCCCACAGGTTCTCAATATCACGATTGCGATCAAAGCGGGCACCATCCTTTTTAGC
AAGTTTTTGCTTGATTACGGACATTAAACCAGTCTTGAACTGGAGAACTCCCCTACCAGCACTGTTGGGATCAAGATTTTGGGCCATGCTATATGCTTGC
TCACACAAAATCCGGGCAACATTTGGGTCTACTGATNCTCTTTATTATTCATCATGTATCAGTCAGAATTTGAAGTTGATACCTTGATTACGGACATTAA
ACCAGTCTTGANNNNNNNNNNNNNNNNNNNNNNNNNNNNNNNNNNNNNNNNNNNNNNNNNNNNNNNNNNNNNNNNNNNNNNNNNNNNNNNNNNNNNNNNN
NNNNNNNNNNNNNNNNNNNNNNNNNNNNNNNNNNNNNNNNNNNNNNNNNNNNNNNNNNNNTTAATGCAAGGTGGCCATATGATCTCTATTAAAATATATT
AGCATGCCCAAAGAAGCAATTTTNNNNNNNNNNNNNNNNNNNNNNNNNNNNNNNNNNNNNNNNNNNNNNNNNNNNNNNNNNNCACGCTTATAAAATGGTT
GATTACAAATTTCCCAGGGTCCAAAAAACATTTCATGGGCACATGATAGAAAGCAATATAGAAAACACAGAACCAAAGCAGGATGGAAAATAAATGAGAA
AATAATTGAGAATTTTGTACATAAACGACCAAACTTCTAAAAAAAATTTCTTAAAGAATCTAATTTTCCTACCAAACATGTAAACGCATAGACCACATGT
AAGTGGTGGCATACGCAGGACCTCCCAAAACAAACAATAAATTAGAGAGAAGAGTATCAGAGTATGCACACTTCTAGAAGGCAACAATAGTAATCAGTGT
ATTGGATCTGTGTATAAGGTTGAACGGGCTCAAACATTAAGATTTCCCCGGATACAAGGATGCCTCGCCCATTAAATTAATATTTCACATGAAAAGGAAA
GGCATATAACACCACAGACTCTTTAACTACTTAATTCAATTAAGAGCTCGCTATCTAGAGTTCAAACTAGAAACAACATCAGCTGCACAACCACTGAACA
CCAAAATGAACAGCAAAAATTCGGAAACCAAAAATGACTAGAAGTTGATATCATGAAAAGAATGCACTCACAAATCCGGGCAACATTTGGGTCTACTGAT
>AA_scaffold10061
TATATTCGAAGGGCAAGAGATGACAAAGTGGAAGATTTGGCAGCGGCTGAGAGTGATGACCAGTACCACCAGTCATTTCTTAAGTACTCAGTCTTAATCA
TGTCCTCCAGTGTGATTGTCGCCTGAACCATCTCATATATAGTCCTAGCAGATTTAACAAATGCACGCCAAGCCTGTCTTCTTTCCAATTGTGCTTTTGA
TGGCCTCAAAGCAACTTCAGGGAGTGCAGCATCCATATCAAGTAGGCCAATCTTCAGTAGCCTCAAAATATGGGAAACTTTTCCAACCAATGGTCTCAAT
GAAGATTGAGGTACCACACAGCAACTGTCAGTGCCCACTTGTGAAGCAGGAACAGCAAATAAAGATTTTCCTTCCCTTTGTCCTGAAGATCCCAAAGTTG
ATCTATTGGATTTTCCTGCTTTGTTGTTTTCATTCACATTGGAACTTCGAATAGGAATTCCTGATATATGGTCATGGCACATGCCACTTCCCTCATTTCC
TTCAGGAATCTGCTCCTCAGAAGCTTTGGACCCACCAGCAACATATTCATCCTTTTTGTTTGATATTAGCATAACTGTAGAATCACTTACATAAGGAGAT
ACAGAAAGAACAAAGGATGGGATCCCATTTGAATCAATGAGACCTAGTTCTTTGATAAGTTCCTTGTTGGAGTCTTCAGTCACAAACTTGGAACAGATAT
CTTCAAAGTTATACGGACATGTTGAGTCTTGATTCGAAAACTTAATCAATCTCGAGCTAAGCTCAGAACCTCCATTTGTTGAGGTTCCACCTGTTTCTGC
ATTACCTCTGACTTTTCCATGGGTGGTCTCAAATTTCACATTACCTCTCCCTTTAGAAGATCCACTGATATCTTTATTCTTCTCTGAGGTAGGCAAAGCA
GCACTACATTTGCAATCATTGTGTCCCTCCAGTTCAACATCATTCAAGAGGGTTTTGTGACAAGAAATGCAGTGTTGCCTAGAAGGCATTATGGGTTCTA
GGCATTGGCACCTATACAACTTATCATCATTAGATGTTCTTACCTTTTTACCCCGCTTCTTCAATACCTCAAGGGTATCCAGCTCTAAAAATGGGCCATA
TTTCTTCTCTATCAAGGAGGTTGCCTTCGTAACAAGAGAATCAGACACAATTCTCTCTCTATCCCCTGGCAAAGGAAAAGATCCTTGGGGCTCAACTTGA
TCTTCATTCTGAATATGAATAAGCTCTTGGAATCTTGATTTTTGCCAAACGATAATCGAATCTTTTAGTTCTCTTTCTCTCGGGTCAATATCCTTCAGCC
AACATAAGAGCTCTTCAATTTCAGAATCAGTTTGATAAAGAACCCATGGTAAATTACAGCCTACAGTATGTCTTGGTAGGGGCATTAAAGAAGATAAATC
TTTCATCAGCCCTAACGTCTGATAGGTATCCTTGCCAGATAGAGCACAATTCTTCGTAGCAGAAATCTTGTCCACAGGGTCTCTGCTATTGTTCATTCTT
CCCTCATGCAGCATCAGAGAAGTTGAATCAGCAAGTATACACAGACTTCCACCAGGCATTACTGAAGCCCAGTAGAAGCGACCAAGCGAATCAATTCCCA
AAAATTCCCGACGTACAGAAAGCTTTAGCAGCTGCGATTCGATACTAGTTATTGACTCTTGAAGAAGTGAGATATCATGTCTGACAGCATTGAGCTCGAG
GTGATATTGTTCTGATTCATTTACAGCAGACTTGGGAACATCAAAAGGAACACCTTGGTCATGCAGATCAAGAGATGTATCTCCTCCCACACATTTCTGA
TGATTACCCTGGATATGAACTGCTCCACCAGAGCTGTTAATTTCTTGAGGCATATTATTTGCTATTGAAAAAGGATTACTAGACTTGTCACTACACTGAG
AATCCACACAGGAAGTCATATTTGTAGGCAACTGGCTGCCATCCACAGCTGCACAGACATTCTTCAACTGTACTTCCATATTTATGGAATTCCTGTTTTG
ACTATCAGTCTCTGAATTTGTTGTAGAGACGCTTTTATCAACACTGTTAAACCCATTTTTCTCTCTATTTATTTCTTCCGAATGCAAACCTTCAGCAAAT
ACCCCAAAATTGTTAGCTGGCAGAACCAGGCATTTACCATGATTTGATAGTGATCCAGGGAGCCCCTCCTTGAGGACTTCTTCAGTAGTTGCCACTGAGC
ATGTCTCAATTTTTGCAGCTTTAGTAGATAATATCTCTTCTTTAATTTTCAGGCTTTTCCACTCTGCAGAGAGTGCACGCAACTTCTGATGCAATTCAGC
AGATGACTCAGCACATTGCTCAAGGTGCTGGCGTATGAGGGAAGTGTTGAGCAACTCATCACATAAAAACTTGAGAAGGATAGTTCTCTCGCCCACACTG
TACTCCCAGTATTCTTTCTCTTCCATTACAGACAGTAGATGAGAAAGAGCCTCCAAGTAAAGTGAAGTAACCTCCCCCTTGAATTTTTTACTTCTAGGTT
TGCCAATAAGTTTTGAACATTGTGAAACATCTTGAACAGCATGCCTATTGTCAACACAAGAAGGGCAGTACCAGTTTCCTTCAGGGATCCTTGCTAGCGG
AGGATTCAAGCAATAAGTATGATACTCAGCATCACAGGTATCACATAGCAAAACACTGTCATCATCCCTATCAATGCCACATACTTTACAGACTCCCTCA
TCCCAAGGGGCCTTCGGAATTTCACTAATTGATGCAAGAAAATTTTCTACTTCTTTTCTCATTTCTGCACTTAAGTTTCCCAATTTGGCATACTCTCGAA
ACCTTTGCACATAACTTAAAACCTCACTATCATACAACGATTCAAAATTCTCGGATAATTTATCAGCCAGCTCAACTAAATCAGGTTGATCCCCAAAAGC
AATATGAACATTGTTCCACAGCTCATGCACATCCTCAAGAAAAGCCTCATGAGATCCACCATAAGCCCCAGCAGCCAGTCGTAGGTCGATNNNNNNNNNN
NNNNNNNNNNNNNNNNNNNNNNNNNNNNNNNNNNNNNNNNNNNNNNNGATACCATGGCTGGAGATCCAAGAAGCCCTTCATCATCATTATCAGAAGAATT
TATTAATTTTTGTCCCAGCAAATTGCAGAAAACCTTGGAATCATCTGCAGCAGCGGCACGGCGTAACACAATGCGACATTGTTTCATGATAATATCAGAA
ATAGATATTAGAGTCTTTTTTCTCCTTGCTTTACTGGGCTTCTGTTGTGGTGCTGCACCACATACATCAGCCAACACAGAAAGAACTGCTTTCTTTGTAG
GTCCAGATGCATTGCCCTTGTACACTTCCTTACTAATTGAGTGTTGCAGTATCTTCCTAGCCCACTCTGGTGGATCCTTAAGTAAGGCATCATAGACACA
CTTTCTGATTCTCGTTCCCACATTTGTAGGTAGTTTTCTTACCGGTTCCAGAAGCTGTGCCCATTCTGGAATATTACCATCATTCGCCAGAGTTTTCTCA
CAAGCATCCTTTGCATCTAATTCCTCATCTTCAAAGGTAAGCACATCATTTTCACTGCTCACAGAACCAAAAATTTTCTTTGTAGCCTCCGAAAGCAACA
ATGCATCTGCTTCCATCCCAGCCACACCAGTAAGGGAGCCACACAGCAAACCACCATCGCCTTGTAAGCAACGAAATACTTTGCCACTTTCCCGTGTAGT
AATTTCTGGTGACTCAAGGTTACCATCCATTGATAAGAAAGCTAATATGTATCTACGAGACAATTCAGGCCAAGTTAGTTCATTAATAGNNNNNNNNNNN
NNNNNNNNNNNNNNNNNNNNNCAGCACTATCTATGTCTTTCCTTCTTCCACGTCTTGTTCTCAGCTCTCCAGGATCAAAATTTGGATCCACCAGGGCAGC
CACTTTGGATTGAAGTTCACCTATTAAAACCTCCAGCAGGGAATTATGAGCCTTTGTCAAGGATGCACCAAAGCATCTGGTGTAAGTGAATGATGCAAGC
TTAACTTGAGCAGCCTCTTTCATGGCTTCAGTTTCCACTTGAATAAATGCATGGGGACTTTCAGCAGAAACTGAAGGAGCAGCTTCACAGTTTGGGGATA
ATATTGGTCCACCACTGCCATCACCCTCAGGTTTTTCACTAACGACTGATCCATTAAACCATGGGTTAACAAGTTCTTTCTCTAGCTCGTCCAATGACAA
AGGTTCCTTCAGGCCCAAAATTTCATGAAATCTGCGTAATAGCTCCCANNNNNNNNNNNNNNNNNNNNNNNNNNNNNNNNNNNNNNNNNNNNNNNNNNNN
NNNNNNNNNNNNNNAGGAGGTGGACAGCGATCTTCCTTAGCACATTCTTTGGCCAATTTTACTTTCTTGTGTCTCCTATATAAACCTTGCACTGCTTCTT
CCTCATATTGGGATCTGTCTCTCCAATCAGCCACTAAGAACCCATTTCCAACTGTTAGCAAAGAAGAGCCATTACTTCTAGTATTCAGAAATTCATACCG
TGAGAATNNNNNNNNNNNNNNNNNNNNNNNNNNNNNNNNNNNNNNNNNNNNNNNNNNNNTCGAGCACTTCTTGGACAAACTCAACATCTAACCCAAATCT
ATCCTGCTCCAACCATTTTCCTAAGACCTCATTCAAACTTTCAAGATCATCATCTGCCTGAACCATGGCAGGGATACCAAGAGCAGGGGACCCACAAAAT
TTAGCAAATGAAGTGGGGTGTGTTTCATTTTTGCCATTCCATACGTCCCATTTATATACGCATGTTTCATTCTCAGCGTGTTTACAATAGAGCTTTAGAG
TCCCTTTCTGCTTGCATATTTCNNNNNNNNNNNNNNNNNNNNNNNNNNNNNNNNNNNNAATTTTTGCGAAATATACTTCCATGCTGAGGATGATGAACAC
TGTTCAACCATAATCTCACCAATTGACCCCAAGTCATCAGACAAGTTATGAGTTTCCCCTTGAACTGGACCAGCTGCAGACTGCGATACATCTAATCTAT
GGCTATCATGTGCTTCACTAGAGCAACTTNNNNNNNNNNNNNNNNNNNNNNNNNNNNNNNNNNNNNNNNNNNNNNNNNNNNNNNNNNNNNNNCTGGATAC
TTTCATCATCATCACATGCCATATTATCATTCATCTTTCCCTCACTTTCATTGGTTTGACTCACAAATTGACAACGGTTTGACAATGAGAGGATGGTTGA
CCCAACTGGAATGGAAAAATCNNNNNNNNNNNNNNNNNNNNNNNNNNNNNNNNNNNNNNNNNNNNNNNNNNNNNNNNNNNNNNNNNNNNNNNNNNNNNAT
AGGTCCAGAATCACCACCATCCAGAACTTCACATGTAAAAATGGAGCCTGTAATTTGATCGTGCCAGCAAGATTTATAACCTACGGGCCAAATAATGTTA
GCATCACAGTANNNNNNNNNNNNNNNNNNNNNNNNNNNNNNNNNNNNNNNNNNNNNNNNNNNNNNNNNNNNNNNNNNNNNNATTGCTGAGGGCCAGAGTG
ATCGTCCTCTCTCCTCATACTCAATGTGGCTTCTGATACGTTCCCACATCCATTAGCACACTCTGCACTTGCAGCGTCCGAAGGAGGATCTTTAAAACAA
CCATTGGCAAAGCTTTCCCTTCTTTCAGCAAAGCCATTAGCGACTGGGAGTCTAGCTGACTTTCTTTTCCTGGTTAAATGTGACCCACCTAATGAAGAGA
CAGCCCTATTGTTTCTCATTTCAGATTCCAACGAGTTGTAGCCAGGCATTAACCCCAGATAACACGCTACATCAAACACAGAATCAAAAATCTTTCCATC
TGGTGCACAGTAAACAGCATACAGCTCAGAGTTGCCCATTGGTTCTCTAAACTCCACTTTCCAGCCTTCCTCCAGAACACCATGCCTTTCAGATATAAAA
TCNNNNNNNNNNNNNNNNNNNNNNNNNNNNNNNNNNNNNNNNNNNNNNNNNNNNNNNNCTAGCTGTATTTTTACTATTCCTATGCCTTCCAGGAGGCAAA
CCCATATCTACCTCCTCAAAATTTCTAGTCACTGAACGCGTGTGATTCAATACATCCTCAAAACCCACTCTAACAGCATGTGTCACAACTCCAGATGCTT
TTTGGAAGCCAATAGCATTACCATTGAAGAAGGTTGAATATGTCAATGGGGCGCCAAATGAGTTGGCACTGAAAGAATTATGACCCTGAGTGTGCTTTCT
CAAATCCTGNNNNNNNNNNNNNNNNNNNNNNNNNNNNNCATCGCTGGGTGGCGAAGCATTGATGTCCAAAAGATGCTTGGACTTGACACCCAATGGCCAA
CGCTTACTCTTGACCCCGCTGGACACGCACTCTCCACAAACCCATTCGTCGATGTTTACGGCCTG
>AA_scaffold9075
CAAGAACACTCCGGATTTGGAACAGCTGATATCCGGCGCGCGGCTAATCTTCACCCCGATGACCTCCGTTTGGGCGCTCAACGGGGAGTGCCGCCATTTC
TTTTGCATACGTGAGATGATACACACTTGAGATAGTTTCCNNNNNNNNNNNNNNNNNNNNNNNNNNNNNNNNNNNNNNNNNNNNNNNNNNNNNNNAATCA
TTTGATAAAACGAACTCTCTTTACTTTTGATGTAGTGAGATCACAAACATCGGGAATCATTTCTCGAACGCAAAATGACCAAAGAAACGCAATTCCTCGC
TCGTCTGGCCGCTAATCACCTCTTCCTCGCTCAATTTGAAGCCCTGCGAGCTATTCTTCTTGCTCTTCGAACTCGAAACCGTGACCTTGCTCGCTCTATT
TTACAGACCATCGTTGCTCACTCGGGTCGATTCCAGAATATTTTATGGACACCCTCTTGTTCATCTCCTGCTCTTCTCACCCACTTAGCGACGATTGAAT
TGTTACAATTCGATAATGCTTCTTCTGCATGGAACTTCGACTCAGAAACGCTGCGATTACGCGCGGAGTTCTTGTTGTTAGTTCAAAATTTGATTGACCT
ACTGTCAGAAAGTACGAGGAAGAACCTAAGCACAGACAAAGAAAAAAATATTTTAAAGGACTCCGGAAGTTTAGAGGACCAACGCAGTAAGCTGGATAAA
GGGGAGGAATTAAGAGATGGAAACGGTGACTTGTGCAGCTGTATGAGAATTCTGGATGCTATTTTGGAACTGGGAATGAAGAGGCTGAGGCCCGAAGCGG
ATGTCGAAATGGACGGGGCCGAGACTTCGGTTTCTGGCAGTGTTGCTCCTTTTGAAGAAGGAGAGTTGATGTGTATGAGGAGTGTGATTTTGAATCATGC
AGATATTTTTTATGCACTTTGTGGGAATATACACAAGCAAATTAGACAGTGGGAGCGCTACGATCCTGGCATAGCAACAGCAGTGGGGGAAAGTGACGAT
GTCCGGGTGGTGTTGTCGGAAGAAGAGGATGTTAGAATACTCGGTTTAATACTAAAGACTGTTCAGGTGGTTCATCTGGGTGCGATGAAGCAGGGTATGA
AAGCGGATGATGCGGAGGAAGCAATTTCACACATTAGATTTCTTCATTTTGATAATGGAGTCGAGGAGTCTGAGTACCGCATAGTTTTGAAAGATCTTGT
CAAGAGTGTTTTATCAAGAAGTGAGAAGTTTGGAGATTCTTGGAATGCCATGCGTGACCAGCTGCTAGTTCTCTATGGAGAAGCCCTTTCATCAGATTGC
GGAGATGTTATTCAAATGATACAGACNNNNNNNNNNNNNNNNNNNNNNNNNNNTGTCTGAAGAGATTGAAGTTTATAGAGCTCAAACTGACAACTTCCTC
CCACCTCCTCTTGCACGGTTTTTGAGATATTGCCCAGAGTTGAAGCTTCACCAGGATGTAGATGATAAGACACCTTTCCTGAATAAGGTTGTCAATTCAT
GCAAGGCAGAAATGTACCATTATGCTCGTGTTTCTGGACTGCATGTACTTGAGTGTGTCATGGATGCTGCGTTGTCTGCTGTGAAGAGGGAGCAACTTGA
AGAAGCCAGCAATGCTCTCCAGTTGTTTCCCCAGCTTCAGCCATTGTTAGCTGCCATGGGTTGGGACTTACTCGCTGGTAAAATAGCAGCACGGAGGAAA
TTAATGCAACTGCTCTGGAAAAATGTCCTGTGTGGAGCAACTCTGTGACACTTTATGTTATCAGCTTGATCTTGCCTCTTTTGTTGCATTTGTTAATTCT
GGTCGGGCTTGGAATTCAAAATTTTCGTTAACACTATCTGGAAAAGGACAAATGGCATTGGGAGATGAAGATGCTTATTCTGACCCTTTCGTTGAGAACT
TTGTATTGGAACGACTTTCTGTCCAAAGTCCTCTACGGGTGCTATTTGATGTTGTGCCAGGAATAAAATTCCAGGAAGCCATCGAATTGATCAGTATGGA
GCCAATTGCTTCCACTTTGGCTGCTTGGAAGAGGATGCAAGATGTGGAACTCATGCACATGCGTTATGCTCTAGAGTCAACTGTGCTTGCTTTAGGAGCA
ATGGAAAGGAGCATTTCTGATGAAAAAGAAGCTCATCAGCAAGTGGCATTATGTCATTTGAAAGATCTGCGTAACCATTTGGATTCCATCAGTAATCTTC
CTCGCAAGATCTTTATGGTGAATGTCATAATTTCACTCTTACACATGGATAATCTCTCTCTTAATTCAATGCATTGTCCATCCCCAGGAAGTGATTCTAA
ATTGTCCTATACATTCTCTGGTGAACATGGTGACCGGATTGAATGTGAAGGGGGGAATAAAATGGTTATATCTTTCACCAGTATACTACTAGATATATTG
CGCCATAATATGTCATCTGTGATTGAGTTAGAGAGCACGTTAGATGACAGTCTAAGCACAGCTAGCATACAAGCCCTGGATTGGAGAATTTCGATTGCAA
AGCGTTTCATTGAAGAGTGGGAATGGCGTTTGTCAATATTGCAGCATCTTCTACCGTTTTCAGAGCGGCAATGGAGATGGCAGGAGGCTTTGACGGTGTT
ACGTGCTGCCCCTTCCAAGCTACTTAACCTTTGCATGCAAAAAGCAAAGTTTGATATTGGGGAAGAAGCAGTCCATAGATTTTCATTATCTGCTGAAGAT
AAGGCTACCCTCGAATTAGCTGAATGGGTTGATAGTGCCTGCAGAAAAGCATCTGTAGATGATGTGGTGTCCCGTGTACAGGATCTAGANNNNNNNNNNN
NNNNNNNNNNNNNNNNNNNGTCCTGTGTCTGTAATTCTTCTCTGTATTGATGTTGCTGCAACTTCTTCAAGGTCTGCAAAGATGTCACAACAACTTCTGA
ATCAGGCTCAAATTATATTATCTGAGATCTATCCGGGAGGATCTCCAAAAGTAGGTTCTACTTATTGGGACCAGATCCTTGAAGTGGGTGTAATCTCTGT
TTCACGGCGTCTTCTGAAGCGGCTGCATGAGGTCTTGGAGCAGGACAATCCCCCAGCACTTCAGGCTATCTTGTCTGGGGATAATTTTATTCCTTCATTG
AAGAAGATGCAACGACAAGAACAGAGGGAGCGTGCTCTTGCTCTTCTACATCAGATGATTGAAGATGCTCACAGGGGCAAGCGACAGTTTCTGAGTGGTA
AGCTTCATAACCTTGCTAGAGCTGTTGCTGATGAAGAGACTGAACCAAGTACTACTAGAGGTGAAGGGATATATGCTGAACGGAGTGTTATTTCAAACAG
TCAGAAGGAAATTGTGCTTGGTCTTGGCTTAAGAGTTGTTAAGCAATTAACCTCAAGCTCAAGTGCAGGAGAAACAAGCATGCAATCTGTTGGTTATGGT
ATAAAGGATCCTGAGAAGAGAATATTCCGTCCCTTGAGTGCCAAACCCACTACATATCTGTCACAGTTCATTCTTCACGTTGCTGCAATTGGTGACATAG
TTGATGGAACTGATACTACACATGATTTTAATTTTTTCTCTGTGGTCTATGAGTGGCCTAAGGATCTTTTGACTCGTCTGGTCTTTGAAAGAGGCAGTAC
TGATGCAGCGGCAAAAGCAGCTGATATTATGGGTGCTGATTTCGTACATGAGGTGATTTCTGCATGTGTACCTCCAGTCTATCCTCCACGATCTGGGCAT
GGTTGGGCATGCATTCCAGTTGTTCCTGCCTTTTCTAAGAGCGGCTCTGACAATAAAGTCCTGTCTCCCAGTTCAAAAGATGCAAAGCCAAATTGCTATT
CTCGTTCTTCAGCAACCCCTGGTGTTCCTTTATATCCTCTGCAGTTGGATGTTGTGAAACATTTGGCAAAAATATCCCCAGTAAGGGCTGTCTTGGCTTG
TGTTTTTGGAAGTAGTATACTGTACAGTGGCAGTGATTCTTCAATTTCAAGCTCCTTAAATGATGGATTACTGCATGCTCCTGATGCTGATAGACTGTTT
TATGAGTTTGCTCTTGATCAATCTGAGAGGTTCCCAACACTAAACAGATGGATTCAGATGCAAACTAACCTCCATCGAGTTTCAGAATTTGCTGTAACTT
CTAATCAAACATCTGATGAAGAACTTGAAGCAAGAACTTCTGTTAAGAGAATTCGTGAACTGGACAGTGATTCGGAGTCAGAAGTTGATGAGATTGTTGG
CAGCAGCACTGTTCCAGTAGCTTTGGCAGACCTAAGTAACCAAGGAGTTGAAGCTGCAGACCCTTGGCATGACTCCTCAAAATCTGAAGCTGTTCAACTT
GACGCCACAGTGTTCCTTTCTTTTGATTGGGATAATGAAGAACCCTATGAGAAGGCTGTGGAACGGCTAATTGAGGAAGGAAAGCTAATGGATGCCCTTG
CACTTTCAGACCGCTTTCTACGTAATGGAGCTTCTGATCGGCTTCTTCAACTACTCATTGAACGTGAAGAAGACAACCAATCCTCGTCTTCACAACGACA
AGGGTATGGAGGACATAATATGTGGAGCAATAGTTGGCAGTATTGCCTAAGGCTGAAAGACAAACAGCTGGCAGCTAGACTTGCCCTGAGGTATGTGCAC
AGCTGGGAATTGGATGCTGCTTTGGATGTTCTCACAATGTGCAGCTGTCATCTGCCTCCGAGTGATCCAATCACGACTGAGGTGCAGGACTTCCCTATTT
NNNNNNNAATGAAACAAGCTTTGCAGAGGTACAGTCACATATTAAGTGCAGATGACCACTACACAAGCTGGCAAGAGGTTGAAGCAGATTGCAAGGAAGA
TCCTGAGGGACTGGCACTTAGATTAGCTGGGNNNNNNNNNNNNNNNNNNNNNNNNNNNNNNNNNNNNNNNNNNNNNNNNNNNNNNNNNNNNNGAAGTGGC
AGAAAGTGCAAGACTGTCGGTTGATTTAAGGAGAGAGTTGCAAGGGCGGCAGCTTGTGAAGCTTTTAACTGCAGACCCTCTTAATGGTGGCGGACCAGCT
GAAGCTTCACGGTTCCTCTCCTCATTACGTGACACAGATGATGCTTTGCCGGTGGCTATGGGTGCAATGCAGCTGTTACCCAATCTGCGGTCAAAGCAAC
TTCTTGTTCACTTCTTCCTGAAGCGGAGAGAAGGAAATCTGTCTGATGTTGAGATTTCTCGGCTGAATTCATGGGCTTTAGGACTTCGTGTACTTGCTGT
CCTGCCAGTACCATGGCAACAAAGATGCTCTTCCCTGCATGAGTATCCTCATCTGATTTTGGAAGTGCTCTTAATGAGGAAACAATTGCAATCTGCCGCA
CTGATATTAAAGGAATTTCCTTCTCTACGGGACAACAATGTAATTACTGCATATGCAACTAAGGCCNNNNNNNNNNNNNNNNNNNNNNNNNNNNNNNNNN
NNNNNNNNNNNNCTCACCTCCTAGAGAACATCGGATATCTGTCTCAGGATCCAGACCAAAGCCAAAAACAAGATCAGTTGTCCCTCCACGGTCATCTTTC
ACGAGCAGTCTTAATAATTTACAAAAAGAGGCTCGAAGAGCTTTTTCATGGACTCCAAAAAATACTGTGGAAAAAAATGCTCCAAAAGATGTTTATAGGA
AAAGAAAAAGTTCTGGATTGTCACCTTCTGATAGAGTCACTTGGGAGGCAATGACTGGAATTCAAGAAGATCGTATTTCATCATTTTCTACTGATGGCCA
AGAGCGGCTTCCTTCTGTTTCCATTGCAGAGGAATGGATGCTTACAGGTGACCCAAATAAAGATGAAAGCATTCGTTCATCTCACCGATATGAAAGTGCC
CCTGATATTACACTGTTCAAGGCGCTGCTTTCTCTATGTTCTGATGAATCAGTTTCTGCCAAAATTGCCCTAGATTTGTGCATGAATCAGATGAAGAATG
TCTTGAGCTCACAGCAGGTGCCCAACAATGCATTGATGGAAACAATTGGGCGTGCATATCATGCCACAGAAACATTTGTGCAGGGTCTAATTTATGCCAA
GTCTCTGGTAACAAAGTTTACGGGAGGTATTGAATTGCCAAGTAATTCTGAAAGAAGTAGGGATGCAGATGACACATCATCTGATGCTGGTAGCTCTAGT
GTGGGTAGTCAGTCCACAGATNNNNNNNNNNNNNNNNNNNNNNNNNNNNNNNNNNNNNNNNNNNNNNNNNNNNNNNTATTTGGTTGGGACGTGCAGAGCT
GCTGCAGAGTCTCTTGGGATCTGGAATTGCTGCTTCT
>AA_scaffold9874
GCAATCAGGCATTCTCTCGGGAATAATCTGCAAGGAAAAACAAAAAAGAAAACAAACAAAAAATTAAATATCAACTCTAGACAGACAGATCAGTAAATGC
AGCAGACCACATTCAGTCCCTTGGACTTGATATATGACAGAACCTTNNNNNNNNNNNNNNNNNNNNNNNNNNNNNNNTATGAGTCAATTTGCAGTTGGGA
GTGGAACATAAACCATTCAGAAACTTAGTACAAACAGCAATTTTTGAGGGATCATGAATATAGGGACACTTCCTGTCATCCTTGTTACATTTCCCAAATC
TAGTAAAGAATTGACAATACTTCTGCTTCCGAGCCAATCGTTGTCTTGCTGTGTGTAAACTCCATCTAATTTTTTCATTAGCCAATAAACGGGTTCGCTT
CTTTGGGTCCCTGATAAGCTGATGGCCATTGCCAATTCGAACATATTCATCATTTCCAATCACCAATCTCCTTGGTATGTATGAACTTTTCAAATGCAAA
CCTGAACGGAGTGAAGCAGAGACCAGGGACTCATCATCTGAAATCCTTTGAAGTGCCCTCCCTGAAGAGTCCATTCTGTAACGAACTGGCCCAATACGAA
ATATACGTTCTCTCTTTGCCCGAGAACTGATACTAGCAACATCTTTCCGTTCCCTCTTTTTCTTCTCTACAGCAGCAACCGCAAGTGTGGCTTCCTCGTT
GGCTTTCTTTGAAGACTTCTCAATTGATTTTGACCATTTTAGACTATATCCACCAAGGCCTAGCACCTTGGATTTCCGAAGGGAAAATCCATGGGTTGAC
CTAGTATAAACGGTATCCCTCTTTCTTGAGAGAACCAATTTCTTGCTGATTGCAGATAATGAATTGGCATTGGAGCTCAAAGCAGGACTATAAATGAAAC
TCCTTAAATATGTTGCTCTTTTCCATGGAAACAAGTAAGGCAGAACCTTCTGATGATGCAGAGAGTCATTTTCCTTTTTGGATGAACTTGCACCACAGAG
TGTCCACACCAATGAGGCTCTCAAAGGTTTACATGACCTTCCAACAACCTTCAGTGACCGCCTCTTACCAAACCTCCTGTTGCAGCTAGCCTTACGGGCC
CTGTGCCCATCAGAGTTTACAGTGGGCATTGTAACTGTCTGGTTGATTTGACCTTCAAATGTAGTCCTAACTAACTGATTTTTGCTCCTCTTGTAGTACC
CATCAGAAGAGGCCATCTGGACGTTTTCATCAGTAGCAGCAGAAAGTTCACAAGAATTGGAAGTTGCAACCAACTGATTTGATTTGCGCTTTACATAGAC
TATTCTCTTTGAATTCAAAGACACATTCTCATCATGTGCTTCAACTTGGCCTTCCACGTTGTTTGATGGAGCAGTTAGATTTTCAACAGTTTTATCCAAC
TTAATTGCATCATCAGCAGAGTTTGGAGCATCACAAGGCTCTGTAAAGTTTCTAGGTTCAGGTTCACTGCCACGGAAAGCATTGGAACGGGGTTCTATTA
ATGGGGAGGATTTATTCTCCTCACACGCTGTTGCCATATGATCAGGTAATTTAGTGTCAACAGGTACCGGAGGTGTTCTTTGCCTCTCCAGAGGAGCCTG
TGTCAATCCTGTTTTAAAGAGATTGGCGTGATTTGAGACTTCAACCATAATTTCAGATCCAGTGCTCTTTTGAAATTCATTAAACCCCAAAGAAGACTGA
TTAGCTGAGGATTGTGGTGAAGCAGAAACAGAAGTATGTTTCCTTACAATACTGTTGTTACCTTTACGAATGTAAGAAGTATTTTGAAAGTTCCCTTTCT
TTCCTGAAATTAACCTTTTGGTANNNNNNNNNNNNNNNNNNNNNNNNNNNNNNNNNNNNNNNNNNNNNNNGGTAGAGAACCAGAATTATTACCTGTACGA
TGCCATGTTCGAACATTTGAAGCCTGGGTTGAATATGCAGATATCTTTGACTTGGGAAAATTTAAGTAGGATTGACCTTGGAAAGTAGAAGGAATAGCAG
AACCCAAGTGATTTTTGCCACAATTTAACTCTGAACAAGAAGAATTCAGTCCTTGAGTCATAACTTTGGAATCAAATTGCAAAGGTTGAGGCATCATCTT
CCCTGTGATCAAGTTATCATGTCTGGTTGCAGGACTTAATTTTATATTCTTTTTTGTAGTATACTGTGAATATGATGTANNNNNNNNNNNNNNNNNNNNN
NNNNNNNNNNNNNNNNNNNNNNNNNNNNNNNNNNNNNNNNNNNNNNNNNNNNNNNNNNNNNNNNNNNNNNNNNNNNNAATCTGAAGTCCTACTATCAAGC
ATGTCAGGCATGGTCCCCGGAGAAAGCATATCTGATACTGTACTGCAGTCACTAGTTGTTACAGCATCAGCATCAGCTGGGACGGCCAGAGATTGATGCT
CAAGAGGTGAATCATCCTTTGTTTGAGGATCACTGGATTCCAAATCAGCACTCAGAGATCTTTTTACAAATTCTCCGGACTCACATTTTTCAATATCCTG
CATATCAATCTTCTCTATCTCCATATTTCCAGAAACCCGAATGTCCTTCTGAATGTTGTTTATAGGCACAACTGGAAGAGAATTTTCTTTCTGCTCATTT
TCCAGCACTGGAAACTGATTAGTTGGAAAAGGCAAATCCCCAAGTGAATGAAAGTTGATGGATGGTTGGTGCAATTGGGAGCATTCAAACTTTGTAATAT
TTGTATTTGCATCCACAGACTCAACAGATCCTCCAAACGAACTTTTGATGTACAATTTAGCACTACTCTCAGGATAAGCCAGGGATAGAGAAGCAGAAGG
TTTAACCATGCTTGAAAGTGCACCCTCTTCCTGGTGTGTCCTGTTATCACTAATAGTAATAGGAACTTGTGCACAAGATGTGGCAACCACAATTGCATCA
GAAAGTTCAGCTTGCAATGAATTGACATTCATGTCAGTAGTAGTGACCTCATTTATTCTAGACAATGGTGAAGCCCTATCTGCACTGTTACTGACTCCAT
TTCCAAAGTAAACTTCTGTCTCTGAAACCTTCCCTTTCCCATCTAAAACAGTATTCTCACCTCTAATGGATGGTAAACAAATATCTGAGCTTTGAACATA
TGGATTTAAAACTTCTGACACACTTGAGTTGTTCAACAGACTCAAGGTTGTATGCACATTTGCAAGGCTAACTGTATGTATAGGGTCTGGAGATATGCCC
CCAATATCTGCACTTGAAAATTTTAAATGTGTCTCAACTTTTCTTTTTTTAGACATATTTATATCTCCTTCAGCAAACCTAACAAAAAAATTAGCATTTG
GAGACTGTTCAGTGATACAATTCTCAGGAGATGCATTGACATCAACAGGGGATGCCTCCTTTCCGGAATCTTTGACAATAACACTATGGAGAACCATGAT
ATTCTCTTCTGAATTAGTGGGGCTGTTATCAGAAACATGCATGGGTACTCTTGCATTTCTTGGGCATTCTTGACCATCTGAAATCCTAGTTTCCGCAGAT
CTAGAAACACTAAACATTCCACAGTTTGGTACAGAGGAGCAAGTCTCTGGGTTTTCTTCCAAAATAACACTGTCAGATACTGGTAGGGCTTTAGTTTTGC
AATCTACCTTGCCATCATTTCCAAAGTCAGAAACTGTAATGATATTTTGCGCATTACCAGAAAGATCATTAGAATACAAGCAATCCAGACTAACATTGGC
AGAATTACATGTGTTTATAACATCTGTGTTTATTACAATCTCACCCGATGTTGACAGTCTGCTGTTCTTATCATCTTCTACCTTAAACTGATTATCTAAA
TATTGTACATTTGAATACTGTTGAGGTGATAGGGCCACTTCATTCTGACAAAGCTGCATATTAACATCATCCTTGTTACTAATACCAGAAAATGTAATTC
CATTTGGTGACTTAGCCTTATAAGCCTTGTCAGCACTCAGACTACTATGCAAGCCATGGACAAAATCATCCACATTCGAACAATCAGAATCATTCTTTTC
ATCTTCAATGCTAAAGGCACCCAATGAGGAATTAGAAATGTTTTCACTTCTTTCAATTCTATCTACTTGCCCTATATGAGGGTTATCATCAGCCTCATGC
TCTTGTGAACTGGTATGTGACCCTGGACTAAGCAAAGTTACATCTTCCTTACTATTATCAGGCAGCAATTGTCCTTCCTCTGGGGAGGACATCAAATTAT
CTGGCAAGGACACCTTGTCAACAGCAGTGATTTTCTCCTTTAAAGAAGTTTTATCAGATTCAGATGTAGATGAAGGACCAATGCTATCAGTTTTCACAGT
TCCATTAGACATATTTGATGACATGGAACTTGAGACATTTAAATTACGATTTGAAGTAACCTTCTTCACCACTTTCTTTACAATTTTTTTCTTCTTGGAA
ACCCTTGGAGCAACCCTTTGAGATGTTTTAACAGAGCAAGGGTTGGTAATTCCATGAGAAACAATTCCCTTAGGGGTTTGGGCCCCCTCATTTTTTACAT
GACAATTAGTAGCTACACTGGCACAAAGCAGAGAACAACTATCAGAGACCTTCTTCTGTAAGTTAAGTTCCTTGTTGGAACTAGGGATGAGATTCGCCTT
GCAAGGTGAGCCACCTAAGTTTACAGCAGCCTTAGATGGTTTGGCAGGTTTTAAATCAGGAGAATCGCTGTCAGAGGCCAAACCATTTTTTCCCTTTTCT
GCAGAAGCAAAATCTGTATCAGAAACAGAGGTGATATCTACATCAGAAACTGCAGAACTTGAAGGTGCCACAATGGCCTTAGCCACCAGAGAATTTGATT
TAAAAGAAATATCAAGCTCAACAGGACTTCTTTCTCTCTCTTCGGCTTTGACCCCAAAACCTGAATATTCAAATTGATCTTTGCCTCTAAAAGAATTAGA
GCTCGAGTCATCACCATAATTGGTATATGGTAACTGTTCAATCTCACGGTTCTTGTGATTTGGTTTTACCATTTGAAGTCTAAGAAGTGCGCTCTTTTTC
TGAATTTGCTTCTTTGGAGCACGAATAAATTCATGACCAGATTCTCGGTTTCCTCTATTATTATATCTACCCAATTCCGAGCCATAATACTTCCCGGACG
TTACCCTAATACCATCGCCACCATTCTCGTTGTTTCCCAGTTCAAAAGATGAATTATGTGGGTCTCTGGAGCCCTTTCTATCATTTACCCACCTCTTGCT
ATTACCAAGCCCATCTCTTCTAGTACCCCTAGATATTTCATTGTCCCGTTCCAAGCCGTAAAGCACATAATCCCCATTTTTCGAATCAACATCCCTTGAT
AATGTACTCTGTCTAGACATGATTCCGAATTCTCCAGAAGATGCGTTAAGATTTGATCCAAAATCCCTGCGGCGAAGGTATTTCTCATCACCTCTACCCC
ATGCAAACTCTTCCCTGGTCTTCACTTCGTATCCATCAATGTGATCAACTCTTCCCCTAGAGTTGCCCTCGGAATTAAACCTAACTCTATCAGTTGGCGG
ATACGGCGGCGCTATTTCGTGATTCAATGGGCCCTGATGATGTAATTCCCGGTCAAAGTCTGTAGGAGGGTAAGGCCTCGACGGCCGATTATCTGACAAA
ACCCTCGGTGGGTTCCAACCACCGATGCGGTTATCGGTACTGCGATAGTCGAAATCAGGGAGACTATGGCGAGGACGATCATTCTCAATGATCATCCGAT
TTGAAACCCTCTGCGAGTGCGTAAAATCATGAGGGTGGCTAGCAGATACAGAGCGATCCTCGTCAACTGGACGGTGGGCATAATTCGGGACGTTGAAAGA
AAATTGGGATTGATGAGGAGGTTTATACGGGGGAGGATGCGAAGGGGGAAGGGTGCGGACGTTTCGATAGGAAAGAGATGGAGGAGGGGGTAAGGGTGGA
AGAGTTGGTGCCGACGGCGGTGGCGGCGGCGGAGGAAGGTGGTGAGGGCGGAAACGGGGATCTTCGGGGAACTGTGAGTGGCGCATGTGATTAGGGGGAA
GAGGAGCGTACCTTGCATGCTGGTGCTGGTGATGAGAATGGGAGNNNNNNNNNNNNNNNNNNNNNNNNNNNNNNNNNNNNNNNAATTGGAGATCTAAGCT
TCCACTGTGTGCTTTGTAGGACTCGTTCCTCTTGGGAATCTGCAAGCGGAGCGACGCAAGTAAACTAGTTTTGGTGAATTTTCACGAGGTAGCCGAGTTT
GACTTGGAATCATCGTT
>AA_scaffold15367
GTGATCCTTTCATGTCATTACTGTGTCACGGTGCTTCTTGGTGAGGTCTTCCTGCTTCTTAATAAGTTCCTCAGCCAAGTGTTCTCTCTCTTCTTCAGAG
AGGTACTTATCCACTTGAGTGGCAGCTTGCCGTCCCTCTGAAATTGCCCATACCACAAGGGACTGGCCACGGCGGCAATCCCCCGCGGCAAAGACCCCTT
TCACGCTGGTTGTGAAGCGGCCATAATCAGCCTTGAAGTTTGACCTATTGTCTTTCTCTAACTCCAACTTCTCAGCAATTGTAGACTCGGGGCCAAGGAA
ACCCATGGCTAACAGCACTAAGTCAGCCTCAATAATCTCCTCAGAACCCTCCATTTCCTTGAATTGAAACTTGCCAGTTTCATCCTTCTCCCAGCGCACC
CGAACCACTTCAAGTCCTTTCACGGTCCCATTCTCGTCCCCCACAAAACGCTTGGTTAGAACCTCATAACATCTTGGATCTTTCCCAAATTTAGTTGCAA
CTTCCTGGTGCCCATAGTCTACACGGAATATACGAGGCCACTGTGGCCAAGGGTTGCCCGGGGCCCTAGTTTGTGGTGGCTGAGGAAGTAGTTCTAAATT
TACAACGCTGCTACACCCATGACGAATGGATGTCCCAAGGCAATCTGTACCAGTGTCACCCCCACCGATGACGACAACCTTCTTACCCTTGGCAGAAATA
TAATTGCCATCCTCAAGATTACTATCTAGCAAGCTTTTGGTGTTTGCATGAAGAAATTCCATGGCAAAATGAATTCCTGACAGATCCCGTCCTGGTACCG
GAAGATCCCTTGGCTTTGTAGCTCCTACTGTTAAGACGATAGCATCATTTTCTTCTCGAAGCCGATCAAGAGAGAACGAAGGATCAACTCCGACATTGGC
ATTCACCACAAAGTTGACTCCCTCATCAGCCATAAGGTTGACCCGGCGCTGAACTACATCCACTTTGTCAGCTTTCATGTTGGGCACCCCATACATCATA
AGCCCTCCAATCCTGTCAGCTCTCTCATACACAGTTACAGTATGACCCATTTTATTTAGCTGATCAGCTGTGGCCAAGCCTGCCGGTCCACTTCCAACAA
TGGCAACTCTTTTACCAGTTCTCTTAGGTGGAGGTCGAGGCACCATCCAACCCTCCTCAAAAGCTTTGTCTATTATAGCACATTCAATACTTTTTATAGA
TACAGGATTCTCAATGATGCCCAAGACACAAGAACCTTCACATGGTGCTGGGCATACCCGACCAGTAAATTCTGGGAAGTTGTTTGTCTCAAGAAGGCGA
TCTAATGCTTCACGCCATCTATTCTGGTATACTAACTCGTTAAATTCAGGTATTTTATTCCCAAGGGGACATCCAGAATTTTCCTGATGACAGAAAGGAG
TACCACAGTCCATGCAACGGGCTGACTGTGTCTTCAAAAGTGGGCCAGGCTTCCCTTCCTCCATGACTTCTTTCCAATCATTCACTCGAATGTTAGGGTC
ACGGTACTGAACACCCTCACGCTCATAAGCAACAAAACCTCTATGCTTGACAGCATTAGCAACTTGATGGGGTCTCTTGGGTGTCTCAGCCTCGCTTGGT
TTTCCATTCAAAGGTGCAGCAGCCAGTTTCTTAAGTTCTTCAAAGGCATCTTTTTCCACTGGTTGTGCTTCATCTTCATCTTCTGCATCTTTAGGAACAG
CCTCTACTGCCTCTTTGGAGGCAGCCTCAGCCTTCATTTTTGCTAGTACACGTTTATACTCCCTGGGGAACACCTTGATAAATTTAGGAACAAGATTCTC
AAAATTGTCAAGCACTTCTTTTGCAAGTTTACTATTTGTGTGGCGTTGATGTTGCTGTATCATCACTCTCAGAGTCAAAATATCCTCCTCTTCTTCGACC
TTGTCTAGATCAACAAGTTCAAGGTTGCATCGAGAGTGGAATTTTTCATCAGCATCTAGCACATAAGCAATACCACCACTCATACCTGCTGCGAAATTTC
TACCAGTTTGCCCAAGCACAACAACAGTTCCGCCAGTCATGTATTCACATCCATGATCACCAACACCTTCCACAACAGCCTTAGCACCAGAATTACGTAC
GCAGAATCTTTCTGCTGCCATACCATTGAAATAACCCTCACCACTTGTTGCACCATACAATGCCACATTGCCAATTACAATATTTTCCTTGGGATCAAAG
TTGCTTCCCTTGGGAGGGTATACCACAATCTTACCACCAGATAAACCTTTTCCAACATAGTCATTGCTATCCCCTTCAAGTTCTAAAGTGATTCCATGAC
AAAGAAACGCACCAAAACTCTGGCCTGCATTTCCATCAAATTTAATATGAATGGTATCAGCTGGAAGACCAGCCAAGCGATACCGTCTAGTTACCTCATG
GCTAAGCATGGTTCCCACAGCACGATTTACATTGCAGATTGGAGTTTCAATGTACACTGCAAGACCCTTTTCCAAAGCAGCACTAGACAGACTTATAAGC
TTATTGTCCAAGGCCATGTCCAAACTGTGATCTTGTTTTTGCACACAATATTGAGCAGCTTCTGGACGTAATTCAGCTGCAGGTCTAAGAAACAGTGAGA
GATCAATGTTCTCCATCTTTTCATTGCTTTTAGTTACTTCTCTGTCAACTTCAAGCATATCTGAACGGCCAACCATCTCATTTACAGTACGAAATCCAAG
CTGAGACATAATTTCTCTCATCTCTTCTGCCACCATGAAGAAAAAGTTGATAACATGCTCAGGTTCTCCTGCAAACTTCTCCCTAAGCACGGGATCTTGA
GTGGCAATGCCAACAGGACAAGTGTTCTTGTGGCACTTCCGCATCATGATGCACCCGAGAGTAATGAGTGGAGCTGTGCTGAAACCAAACTCTTCAGCAC
CAAGCAATGCAGCTATGGCAACATCCCTACCAGTTTTGATCTGTCCATCGGTCTGGAGAACTGTACGACCACGTAAGTTATTGGCAACCAAAGTTTGATG
GGTCTCAGCCAAGCCAAGTTCCCAAGGAAGACCAGCATTTTTTATGCCAGTCCATCTAGATGCTCCTGTACCCCCATCATGACCTGAGATCAAGACATGA
TCGGCATGCCCTTTAACAACTCCACTAGCAACAATGCCCACTCCAACTTCAGATACTAACTTCACACTAATTCTGGCAGCTGGGTTGGCATTCTTCAGAT
CATGAATTAACTGTGCAAGGTCTTCAATGGAGTAAATATCATGATGGGGAGGAGGACTGATAAGTCCTACCCCAGCAGTTGAGTTCCTGGTGACAGCAAT
TTCTCCTACAACTTTGTGGCCAGGAAGTTCACCCCCCTCACCAGGCTTTGCTCCCTGGGCCATCTTTATTTGCAGTTCATCAGCATTTGTAAGGTAATAA
CTTGTAACTCCGAATCTTCCACTTGCAACTTGCTTAATGGCACTCCTTTTTGGATTCACTGAGCCATCAGGAAGAGGCTCCATGCGAGATGGTTGCTCAC
CTCCCTCACCTGTGTTGGATTTTCCTCCAATCTTATTCATAGCCATTGCCAGTGTTGTGTGTGCCTCCAATGATATTGACCCATAACTCATGGCACCGGT
GCAAAATCGTTTAACTATCTCGCTAGCTGACTCCACCTCATCAAGGGGAATCTTTACGTTTGACTCTTTGAATTTTAGCAGACCACGCAAATTACAAGCC
TTATTTAGTTCATGAATGAGCTTAGAATACTGCCGATATGCATCTTTGCTGTTAGTTCTGGCAGCCTCTTGAAGTTTAGCGATAGCAAGTGGATCATTCA
GGTGAAGTTCACCACCTTTCCTCCAATGATAATCCCCAGGATTTGGCAGCGCAAGAGCTTCTGCACTTCCTGGAGAGAAAACACGAGAAGGGAATGCCAG
CTCATGCAGTTGAAGAGCATCTCGAGCAAGCATCTCAAATGTAGCACCTTCAACTCGACTATGAGTGCCAGCAAAGCATTTTTCAATTACTTCTGATGAA
AGACCTAGAGCTTCAAAGATCTGAGCGCCTTTATAAGAGGCCAAAGTAGAAATTCCCATCTTGGCAAGAACCTTCATCATTCCATAGTTGCTGGCTTTGA
AGTACTTCTTGAACAGCTCCTCTTTTGAGTGGAATTCACCACTTGCTTTTGGTGGGATCTTTCCATCAACTTGTAGTCGCCAGATTGCCTCCAAGGCCAA
GTATGGGCAAATAGCATCAGCACCAAAGCCAACAAGGGTACAGAAATGATGAACTTCACGTGGCTCGGCAGATTCAACCATTAAAGCAACTCTAGTGCGT
TCAAGTGTTTTAACTAGGTGTTGATGGACAGCACCAACAGCCAGAAGAGAGCTCACAGCAACGCGTTTACTTGAGAATGCTCTATCAGACAGCACAAGTG
TTGTGTATCCCTTAGCAATTGCATTATGGGCTTCTTCACAAATTCTGTCCAAGGCTTCCTGCAATCCTCTACTACCACGGTCTTTAGAGTAAGTTATGTC
TATAACTTTGCTTTGCCAACCCCTATGATTCATCTTCTTAATGGCCTCCATTTGGTCAATGGATAAAAGGGGGCCTTTTAGTGAAAGACGGTGGCATTGC
TCCTCTGAAGTTTCTGTCAGATCACCTTCTGGACCAACCATACATTCGATGGAAGTGACTACTTTCTCGCGGATAGGATCGATTGGTGGGTTTGTCACTT
GGGCAAACAACTGCTTGAAGTATTCAAAGGTCAGCTTCTCTCTATTAGACATGACAGCTAGTGGAGTATCATTTCCCATTGATCCAAGGGCTTCAACACC
ATCTTTTGCCATGGGAAGCAATAACATTTCCAAGGATTCAATTGTATAACCAAATGCTTTCAATGGAGCTAATAAACCCTGAATTCCCATATTTTCCATG
TTCACGTCATCATTAGATGCAGGCGCCACTCCTGCTATGGCTGGTGCTGCTCTTTGGGATTCATGGACAGAGTCAACTATGTCTTTGAGTTCAATCTTCT
GCCTCTTGAGCCACTCTCCATACGGCCTTGCCAATGAATATTGTTCCTTCAAGGAATCATCATTTACAACGACATGCTTTTCAAAATCAACCAGAAGCAT
CATGCCAGGGTTAAGTCGTCCTTTCCTACACACATCTTCAGGAGGAATGTCTACAACACCAACTTCACTTGCCATTATGACTCTTCCACTATGAGTGACG
TAGAAACGCCCAGGTCGCAATCCATTCCTATCCAAAGTAGCTCCAAGATAGTGGCCATCGGTAAATGAGATGAGAGCAGGCCCATCCCATGGCTCCATGA
GAGCTGAGAAGTATTGGTAAAATGCTTTTCGCTCAGGATCCATATTTTTGTCATTTTGCCATGCTTCAGGAATCATCATCATGACAGCTTCAGGAAGACT
TCTTCCAGATTGAACCAAAAATTCAAGAACACCATCAAATGCTCCTGAATCTGATGAATTTTCATCCACAATGGGCAAAAGGTTCTTCAACTCACTCTCT
GTCAAACCAAGTTCCTTGCACTTGAGTAGACCCTCACGAGCCTTCATCCAGTTAACATTGCCTCTGAGTGTGTTGATTTCTCCATTGTGGCCCAACACAC
GCATAGGCTGAGCACGATCCCAGCTTGGAAACGTGTTGGTAGAAAATCGTGAGTGTATCTACATCGAAGTTTGTAATACAAAATTGTCAGTCCATATGAT
CAACTGCTATCACTCAATGTAAACCAATGCTTAAAAAGATGATGCCTGAAGCACTTAAGCATAAGCATATGCTGAAGTGCCTGTAGATATCTCTGATATT
GGTTCAATTTTCACCAAAACGATTTTCCCTCCATCACTTGAATGAAATTGTCCTTCACACCAAGTAACCACAGAAAGCATGGGCAGAAATTGATTATCTT
GATAATGAACTTTCTTACCAACTAACCCATCGCATCCAATCCCGCATCCAAATTCAAACAGTAATCAAGGGAGCGGAAGAACTTAAGAGATCATTCAAAC
CTCAATGCCTCAGAAGTCATTCCTCAACCTTGCATCTCTTCAGTTACTGGTTGGTCCCATGCTGTTTGTTGGAGTATAGAGTTAGTGGAGAAAGAAGATA
AGTTAATGGTTGAAATATTTACCAGGGCCATGTAGCTCGTAAACCTTTCAT
>AA_scaffold12015
CAATTCCATGAGACAGTGCACGGCTGCTAGGTGGAAGAACTGTTGGAGATGTTACAGCTCCAAACTGGATTTTCTCTCCAGCAAGCAAGGAATTGATTGG
GCTCGCAACAGAAGAAAATGGTTTTTCTCTTGTCAAGATGGATGATGTTGGCAAGCTGGGCTTACTAAAGTTCACCGTCAGGTCTCCAACAGAAGCCTGG
GAATCAAACTGTTGAGGCTTCATAGCCTCATCAAGTTGCCTCTGTGTAAGGGCCATCACCTGTTTAGTTTGTGCATTGCCCAAAGATGTCTGAACATTAT
TAAGAACCTTATTCTTGCTCTCAAATATCACCCCAGCCCCATGGTTCTTTCCTCCCCCAGAGACAACTGGCAGACTCATTTGGAGTGACCTGCTGGTCTC
TGATCTTAAATCAGACTGTGCATCGATTTTCAAAGGCGGTGTGCCTATAGGAGCTAATGGTTGGGACAGAGACCCAGATGACATTTCACTTTTTTGCATT
CCATTTCCATCAGGAACAACAAAATCAGAGTGACTACTATTTGCTGCTTCTATTATAGGTAGAGTTACCCTGCTACTAATATCCTTGGCCTCCGCACCAT
GGGAAGCAGATCGAAGTTTCCGTGGCATACTTTCTGAACCTTCACAACCCGTGACTTAGCCTTGAATTCTTTCTCCCTCTGTTCTCTCCTATCATTTAGC
ATTTGCCTCTTTGATCTGACTTCAATAAAATCATCTTCATCACTAGGAGCTTCAATTCCAGGTTGCTCAAACACACGTATAATTCCACTTTGCAAAGGAG
CATCAACTTCTTCTCCAGAACACACATTCCGTTTAAGATGACTCTGCCCAGGAATCTTTGTTGATTCTTTCCCATCAACTTTCTCAACTCTACCTCCAGA
ATCAACATCCTGTGACAAATGTGTAACTGAGCTTGTGCATGTTGATTCCACAGCCTGTTTCCCTGCTCTATTGGAGAACACCTTCCTTGGTCCTGTTTTT
GCATATGTGCCTGTACCTGTCCCATTGATATTTGACTTGCTGTCCAAACAAAACTGATCAGATGAAACCAAGCCAGAAGACAGCCCCTTCTCACCACTAA
CACGAACTCGAAACTCAGTGCGCTGGATATTTCGTCGAGGCCTCCTCTGAAATCCACTAGTTTCTTGGGGATTTAACCTTAGGGCAGGACCTGATGATTT
TGAGCCAGAACCTTTTACCACAAAAGCATATCTCTTCCCTCTGCGTCCAGATGCTGGATAATGTGCCTTTGACTCTTCAAAACCTTTCTCTGTTGATGCT
GAGTTCAGTGATACGTCTCTACCATGAGGTTGACCTCTGGAATCTCTTGCATTGGATGAGGTACCACCACTCTTTGCAACAAAAGGTTGTTGCACCTGTT
CATCCATTTGAAAACCTGTAGATGACCTAGTGCTACTTTTACCATCATGAGGAATCCTTGTTTGGCTCTGATTTATTCCAGCCATATTTCCAGCGCCCTC
ACTTGGCAATGATCCTTGAGATAGATTTACATGAATCAAATTACTTGGCTGATTATCAACAGCAGGAGACCTAATCTCACTTTTAACAAAGCCATCAATA
ACATCCGCACCAGTTTGAATTGGCATTGGTCCTACAGGGTTATGACTGAAAGAGAATTCCGATGGAATACTGGGCGGAATAAAAGACAATGATTGTGCAC
CGACAGGCATCATCCCTTGAGATATGGGAGATGTATACCTTAGCTGGCCAAATTGAAATAAAGGAGGCTGTGATTGGTGCATGTGAGAGTGGGGTGCACC
AACCTGTGGATGCAGATGCAGTGGCATCTGAATAGAACCAATTTGAATAGCTGGAACAGGAGATGGTATCAAAGATGGGCCAGTAAAGAGACCAAACTGA
AGTTTGACTGGTAGCTCAACTTGACTTGGAGCACTAGCAGCAGCATTAGACATATTAGATGGATCCGAGGACAAGTATGGAGCACTAGTAACTGAAGTCA
ATTTACTATGATGAGCAGACAGGACATTGTTAGAAGTTTCTGCATTGTCTAAACCCTCAGATTCAATAGATATCTGAGCTTTACTAGACTGANCCATTGT
TAGAAGTTTCTGCATTGTCTAAACCCTCAGATACAATAGATATCTGAGCTTTACTAGACTGAATGACCAGATCTTGCGTTGTCTTCTCACAATCCTGGAA
CACACTAGGATCATTAAGACTTGCTTTAGATTTGACAGGTTGAAGGGACATGCCATCACTGCAAACATTGCCAAAACATGCATGTTCTTCGAAAGTGCCA
CTAGATGCTTGAGCCATGAAAGATGTTTCTTCACCTTTTACAGTTCTTTCAAATTCATCATTTGGCATCCCAACCTGAACACCTTCATCAAATCCTAAAA
CTAGGTTTTCCATCATATGGGGCAAACCTTTCTCCTCTAAATTCATGTTTTCAAACTCCTGGTTGAGGGCAACATTATCATCTCCCTCATGCACTTCATC
CTCTTCCTGATAATTTTCATCTTCATCATATTCTTCTTGTTCCTGGAAATGTTCATGATTCTCAGTAGTCCATTCTTCATCATCACCTGATGAGAAAGCA
CATGTGGAACTAACTACATTCTCATTCCCAGCTCTTGCAGGTGTTACAACTGATTCATTTTGCTGACCAGATAGAGGGCCATTTTTGCCTCCTACAGAAA
CCAGCATCGCAGGAGAAACTCCAGATTCTTCTAAATCATCATGAGAGAGATGGGTTGGAGAGCTAGGTGGGCTTGAAACAGAGAGTGAAGACTGAGAATC
ACACCTTGGTACAGTCGTGCTCTCAACTTTACGATCCTCATTCTCCTTATTATCTAGCAATGCACCTGCTACTTCTGGTTGTCCACAACTCCGCTGATAG
GCATCATCATAACCAGTTGGCATGTCATTTTCATGAACTGCAGCAGGATTAGGATGTGTATTTACATCCCTGTAGGTTTTGGGCACAGAAGTTAGTGATG
GAGGCGGGAGAACACGAGGCTGCCTCACAGAATACCGTGACCTCCCAAAAGCATAACTTCCATCTGATTCAGAATTTGGGTAACAATGCTCGGGATATGC
AGAAAACATATTGCCATGAGAACGGCCTGGAGTCCAGCCATCACTAAATCTTTCCAAATTATCAGGAAAATCAGAATCAATCTCTGTATTTCTGCTTAAA
TGATCTCCATTTCCAGGTTCATTCCACCTTTTCCCTTTTGCATTAGCATATTCACCAAAATGAGCATCAACAATCCCTCCTTTATTGGAGGCCCTTGAGT
TCATGAATCCAGCACCTCCGTCATATTCTTTTCTCATTAATGGCTTTCCACCAATTGCTGAATCTCTACTTGTACCGTTTGGACTATTACCTTGGCCATG
CGAATAGAATATTGAATTTCTTTCATTCTCATATATATCCCTTCTCCATGAATTCTCTGGTTTTCCTCTATCCGCAAAGGAAGAAGAACTATCTCTAGAA
AACTGAGGCCTTGAACCAGTCTCCAGAGATTTATTCAGGCTTGATGAATTAGCAGATGCCGAAGTGATGATTCCTTCAACCACTCTTTCACTGTCATCCC
AATCACTCACATCTGTACGCCTGGATGCCTCTTTTTCCTCTCCAATCCCAGACATTTTCTCATCTGCAAGAGCCAAAGAATCATTACCAACCTTGGCTGC
CTCAGCCTTCCTTCTAGCAATCCTTTCCTCCAATTCTAGAAGTTTTTGCTTAGCAGCTTGTTTCCTTCTCTCTTCCTCTAAGAGAATCCTCCGTTTCTCC
TCTTCCCTAGCAATTTTCTGCTCTTCAGCTTTCTGCAAAGCTTCGATTTGTTCTTGCTCTGCTCTCCATGCTGCCTCTCTAGCTTCTTCCTCCAACCTCC
TTTGCTTCTCTTCCTGTTCTCTGATCTGCCTTACTCTTTCTTCCTCTTCTCTTCGAGCTAACTCCAAAGCTCTTTCATGTTCTTCAATATTCCGTTGACG
CTCCAGTTCTTGCATCCTCTGAACTTTCTCAATCTCAGCCTCAAATGATTCTCTAGCAGGATCATGAAAATCCATTTGTTTAGGTACCTCCTTCTTCTTC
TTGACCATCCCAACAAGACTTGCAGGGAAAAAATCCCTCCCATCAGCTCCAAAAGGATCGTCTAGGAAAGACTTTTCACTCTTTGGCAGTGTACGCTTTT
CTCTATTAAAGTTAAGCAGTGGATCATCCGAAGGAAGCCCTTTAGACCCCACTGTAGATGAGGATTTTGATACTGGGCTCTGAACAGAATTTGAGCCATA
TCTGTGGTATTGTTCATTGCCTACAAAACCATCCCTCCCACTTCGTTCAGGCCCTCGGCCACCATATGACTCCAATGTGTTATTCCAAGATTGCCTCCCT
TTTTGGCCATACCCCATCTCCCTTTTTCTAAAATCATCATGAAGATTATCTTGGAAGGTAGATGGTATATACTTATTATCCTTCCCAACTTCTCTATTCA
TGCCGGATGGCCTTGCACCAACACCATTTTTCTCATTTACCAGACCTTGAACTGCAAACCCTTCCTTAGAAAGAGTTGAATTTCTCCAGGAATTTCCTTC
CCGCCCCTCTCTACTAGATGCTCTGACAGGGTTTAGTTTAGGAACTTCACTGAAAGAAACTTTTCCAGTTTCATTGTCCCGCTGTCCCCATTTGTCAAAA
TTAAGCGCAGGCTTATGCGGCATTGCACTAACTTTGGGCAAATCGAAGTTTCTGTCCCAATAAGCTTCGTTCTTTGAAAATCCATGACCTCTAGCCTCTC
TACTCCTGTCTGTCAAACCATGACTGGTATCACGCTCATCATCAGCCCAGTCAGATCTTGGGTTCAATCGCACAATGGGTAGAGGACTCAGGAAATACTC
CTCTTGCTTCCTATCATGGTTAACCACATGTGAAGTACGAAAACTGTGACTTTCACTGCCATCCTCACTTTGTCCATTGCTAACACCACCATNCTACGAA
AACTGTGACTTTCACTGCCATCCTCACTTTGTGCATTGCTAACACCACCATGGGATGGATGGAACTGGGAATGAATGTCAACATGTGAGGTCAAGCGTGA
ACCATCCTTCTGTTCGGTGGATAAATTGTCACTTCCCAATTGCTTACTCTTCTGATTCGAATTCTCCTTGAGCTTCTGAGGTGGCCCTGAAGACAAAGTG
GCTCGTAATGAAGGGAAATCCTCACCTCTTAGCACAGCCACCTTCTCTCCAGAAGGATAGGCTAAAGCAGCAGCAGATGTGGCGGGGCTACCTCCAGCCA
CAGCTGATCGAGCAGAAGGAGGCATATATGCACTGTTTCCCCTGTTCGACACATCCACAGGACGCAGCCCATTGTCAAATCCATCAACTGTCTGTTCACC
CAACGGCTTTATTTCTTGCAAAGCAGCAGTGGCTGGCTTGGTCCACCCCATACCAGATGAGGAGGGACGAGACCCACTTCCAGAGACTCCTCCTCCGGCA
GGCCCTCCNNNNNNNNNNNNNNNNCCCTCCTCCGGCAGGCCCTCCGCCGAGTCCCAAAGAATCAAACTTCTCGTGTTCCTTCCGCAAGGAAGGCAGATTC
AAGGGGGGCGGAACAGAAAGCCTCGGCCCAGCCTTCTGAGAACTGCGAGGCCTTGAAAGGACCACCATGCCACCCCCTCCACCTCCATGACCACTGGGCC
GTGATCGACTAGATGTGTAAGAGCTAGAATGAGACGAATGTTGATGAGAAGTCTGACCATACGATTTGTTCAGATTCACAGAGGCAAATTTGGTGCCGAC
ACCGGGGTTGGCCATCTCCCCCACACGAAATCTTAATCGTTAGGCGGATGGTTTAAGGTTCAAAACCCTAACCCTTAACAGAGGAGTGGTAGTAAAGCTG
AAGCCGAAATCGATCGATTTGATTCCCTCAACCTTTAAAAACAGGTCATACAACCTTTGCCGGACGGACCGAGAGGGATTCGGTGGTCGCCGATATGGCC
AATCGGACCTCGGCCGCAGAAGAACTGAACAGATGAAGAGCCCAAAAGAAAAAAAGAAAAAGAAA
>AA_scaffold6281
AAGTACCTCGAATTTCCCAAATATTTTACTTCAAATGCTTATGCACTTACTTTCCTCTATGATAATTACAGTCACAATGTCATCTACATACATTATCAAC
AAAAAACGTCTTTTTACTTGTCTGATGCTCAAATAATGTATGATTTGCTTAGCATTGAGTATGGCAAAGCTACTTTGCCACTCCAGTAAGCCTCTCAAGT
CACGCTCTCAGCAGTTGGTTTAATCCATATAAGGACTTGAATAGACTACACATCCTTGTAGGTATATTTTGTTTTAGGAGTCTTGGCTGTATCTCCATTT
AGACTTCTTTTAGGTCACCATTCTAGAATGCATTCTTCACATCTAATTGATGCAGTAGGCACTCTAAGTNNNNNNNNNNNNNNNNNNNNNNNNNNNNNNN
NNNNNNNNNGAAAAATCTTTTTGGTATTCAATTTTGCTGCAGGGGAAATGTTCATTAGTGGTTTATTTCATGAGTTTTTATGAACCCACCAATTCTGCTC
TGTACTTGTTTGTTTCCAATCTTGATTGTACTTAATGAGGAACACCCATTTGCATCCTATGGAGGTCGTAGTAATNNNNNNNNNNNNNNNNNNNNNNNNN
NNNNNNNNNNNNNNNNNNNNNNNNNNNNNNNNNNNNNNNNNNNNNNNNNNNNNNNNNNNNNNNNNNNNNNNNNNNNNNNNNNNNNNNNNNNNNNNNNNNN
NNNNNNNNNNNNNNNNNNNNNNNTTCTCATAAGAGACATGTATATTGATAGGATGCTTTGTGCAAGATCCTACCCCCTTAGTGAAATAGGCCACTCTAGC
ACTTGAGGATTCAGAGTCGGAGTAGACTAGATGTTTTGCTTAGGAATGTGAAGGGCTTCCGGTGTTATGTTTTCTTGCACTTTCTTTGTTCCTTTGGAAT
AGGTCTGAAACTCCTCGGCACTAAGCTGATCCTCCCCTGTTTCCTGATACTCCCTTCTTTCCAGGCCATTTGAGGACTGGTCAGGTTTGTTTTTATTGAG
TGTCTGATGCATTTTTCCCTCATCAGATCTATTTATTATTCGGTTTTTATGTATTATTATTTTCAACTATTTCTTGAAACCCTAATATGTTCTGTTACTG
AGGTAGGCATGATACCTCTAATTTTATCAATTACCCACTGATCCATAAAAAAGAGGCTGAGAATAAGTAAGTCCCAGTGAGCTACAGTTTTCAGGTTTGT
TGGGGTTAGTTGCAGGTCTGATTTGGCTGTTTTGAACTGCTGCGGGGTTGGATATGGGTGTTCACTNNNNNNNNNNNNNNNNNNNNNNNNNNNNNNNNNN
NNNNNNNNNNNNNNNNNNNNNNNNNNNNNNCTGGTTTCATCATTTTTGGCTTGCACAGAAGTATTTGTAGAATTGTAGTGGTTTTATGTTAGGATAGCTG
TTGAAGAATAGAGGGATTGGGAATAAGAAATCAGAGGAGTTGGGAAAAGGAGGAGGGAGAAGACAGAGGCAGACTTCTGCAACTGTTANNNNNNNNNNNN
NNNNNNNNNNNNNNNNNNNNNNNNNNNNNNNNNNNNNNNNNNNNNNNNNNNNNNNNNNNNNNNNNNNNNNNNNNNNNNNNNNNNNNNNNNNNNNNNNNNN
NNNNNNNNCAACGGTAATAACAGAAATAACAACTAACTACTAACTAATACAACTAACTCTCTAACTAATTAACTAATATATTCTCTACACCTTACATATC
AATCACACTCAACAACAAACATACAAAACAAAAAAAAAGGAACTTATTTAACCTATCCTAAGAAAAGAAAAAAATCCCCCAAACTTAGAATCAAGCTAAA
ACCAAGCAGCCAATCAACATTTCAAGCTTACACCTACTCCTCACTGCCTTAGAAGACCATTTACTTGCTCTAAATGAAATTTCAAAGATTGAAGAGGCAG
CTGATCAATCCATTTCATTGTGGTAGACCAAAGAAACTAAAGTACTTCAAGAGATCATGTCAAGGGCAAGAGAAAAGCAAAAGGTCAAAGGGAAAACAAA
AGTTTTTATAGTTGAAAAATCAAAACAACTTTGGTTTATTTAGATGACGAAAAGCTTTTCCCATATCAAAAATCAAATGATCAAAGCAGAAATTGGTTTC
AACAGATGCAATCATTAGTAAATGCGTAAAACCAAATAATCGCAGTGATTTTCAAAGCCCGTTGTTATCTTGTTGAATAAGAATTTGGTCTTCCACAATG
AAATGTTTATAGTAAAAGCTAAAGGTGCAAAACAAAGTGGTCGAGAACTAGCTCACAACTTTACAAAGTCTGGCCAAATCAAGCAATTGTGTAAGTAGTT
CCAAATTCTTTTGGACTGGAGTCCGAGCTGGGTTTTCACAAATAATAAGCGCATTGCCATTTACATGTCAATATCTAAAGGCATGTTTTCATGGTTCAAA
ACTTAATTGCAACCTTGTCCAGCTAGAATCCACAACCCATAAAAAAAATTCAGAGCATCCTTGCTTAGAAACAGTTAACCGGCTTAACCAATCAAGCATG
TTATGAACAATATCAAAATCATGCCCAAAATGAACTAGCAAATTCAAGACAGAATGTACAAAGCAACCATCAGTAGTTGCCACATGCTAATCCTCACATC
ACATCTAAATTCAAGCTTAGATGCTAATATGCTTCATAACAATTCAGAGCATTTTGTATCAAGACAAATTCCATAAGCAACCTTGTGTACTCAGATTTCC
AATAAGATTACAGGTTAGGGACATGCAGCAACGTATAAGCTAGCTAATCTCAATGCTTCCTCTGTTCAATCCTAGGTTCTAACAATTTAGGACATGGAAA
AGAAGAATTTTCAAAGATACTTGGCATATGCAGGGTGTCAACAGTGTTTCTACTTTCTATAGGCGCACAATTCATCAAATTCCCAAGTACCTGGTTTAGA
TTTTGAGTTCAATTTTTTTTATGAGTTCTAAGAATATGGGATTAAGATGAAAATGTGCAGAGACCTATCTCTAAATCTATAGTATCAGTTGCGAAACCTT
TTTCCACAGCAACCACAAATTTCAGAACTGAAGAAACTTTTCAATTATCATAATAACCAGACATTCAGTTGCAAAAAATCCATTTCAATGATGTTATAAA
CTTAGAAACTAAGTCTCCATAGCAAACTCAAGTTTTCAGAATTAAAACAAATACAGTTCAGTTCTCATGAAAACCAAGCATATGCAAGCAATCCAGAAAA
TTAAGAACTGGTATTCCTGCCTTTTAGAGACTACCCAAGCAAGCAACCAGAAAATTAAGAACTGGTATTCCTACCTTTCAGAGACTACCCAAGCAAGCAA
TGTAAAACATAATAACCCTCAGATCAAAACTCATCAATTCAAGCCTTAGTTTAGCATGCTTTAACACTTAATCAGAACCACAAAGGCTTCATGCGACTAT
TGCCATCAAACTCGACTCTAATCCAACTCAATCCAACACAAAAATAGAGAGAGGCATGAGCTTTACCTCAGAAGAGAGCAACAATCAGACCCTAATTGCA
GAGAAATAAAAGTATGAGAAACAAAGGGCCCCACGCACGACTTGAGCGAGGAAACAAAGAGGTGAGAGTGCCGCTGGAAAGGGAGGCGCTAAACAGAGCA
CAAGGGCAGAGAAATCCAGCACAACGGACCTGGAACAGAGATGCAGAGGCAGTGCAAAAACCGACAACGATGGAGATGGGGGTGAGAATCGCCAGCAACA
GAGAAGCCAGAGAGCAACGGCAGCGGCGAACAGGTGAAGGCTATGACGACGGCGATTCTGAACGGAGGGAAGGAAATGGACGATGGTGGAAGGCCGATAG
TGGAGGGCCGACCTGGTGGTTATGGTGGAAGTGGATTGCGAGAGGAAGGCCGATCTAGTGTGTGGTTTGCGTGCGAATCAGGCCAGGCCAGGCTTCACCC
TTAACAGGCCGATCTAGTGTGTGGTTTGCGTGCAAATGAGGCCAGGCCTGTTTTACAACGAGGTGGCCTGAGCCTAGCCTGTTATAGGCTTTTTTTTTCA
GCCAAAGCCTGGCCTATATACAGGCCTGCCTAGGCCTGTGGCCTGTGGCCTTTTAAGGCCTGTATTTTTCTGAACATGCACAGCTAGGGAAGAACCAAAG
GGAAGGAGAATATTGAAAAATAGTTGGCAAGCCAATAGTCAAGAAGTAATAAACAAGACTCCACAATAACTAAACCTAACATAACACAAAATTCCTCAAG
ATTACTACGGACATATTTAGTCTTCATCCTGCTAACACATATCTCAGGTTTTAACATAATTAAAAAGCTTCTGATCACCCAATATAATCTTCCACAAACT
CATATCATTATTCAAGCAACTTCCTTTCACTCAGGCATTTCTTCAGACATCTGGTGTGCACCCCCAACCACATATATAAGAAAACTTTCTTTAAATTTCC
TCTCATCCATAATAACCTTCAAGGCTATCTAACCTTCTCAACCAGATTTGAATCAGAACAAAAGGAAATTAAAAACTGATTCCTTCTTCCTCTTACAAAA
GCAAGAAATTTTAAAGTAGAAATACCTATTTAAAGTAAGTTCCTTAGCTTCTAGATTCCATTAGATTTTACCCAAATCCCCCTTTTCCTTACATACGCCA
GCAGCTGCAAAACAATAAGGGAGTAAAGCTCAGCCATCATTTTCGGATACCCAGTGCAAGAATGGAGGATGTTCAAGTTTGAAAACATTGATATAAGAAC
AGCAACAAAAATGGAAACCCAAACCTCACACTTACAGCTCATAACTATCCGAACATAGGAGGAAGAAGAAGTTGAGCAAGGACCACAACCAGCGAACAAG
AAGAGAGGAAAACAAAACTCTCACTCCAACAAAACCCACAGCGGCAGGAAAGACGAAGAACTGGAGAAGCAGAGGTGTTGAAGTTTCAAATTTCAACCAA
ATGAAGTGAATAAATGATTAGCTGCCAATGGAATAGGGATTTGCTGGTCAGCGCATGTTGCCCTCACCTGTAACTTACGAACTCGAACCAGTAAACGCTG
AAGAGATGCTTCGCTGAATCGCAGATTTAGGAAGGAAATAGAGAAGCCGTCGAGCGGTTGAGGAAATTGAAACTGAAATTAGGGTTTGCTGTTAGAATCG
ACGAGCTGAGACTGAATGAGACCGAGAGGCTTATTTTGAAATTAGGGTAGAGACATTAATTTTTAAAAAAATAAAAAATTATACATTTACATTTTTACCC
TTATAACAAACTAGCCTAACAGGCCTAACAAGCTCACTAGAGGCCTAGGCTTGGCCTGTTAAGATAATTCGGCCTAAAATAAAGGCATTGGCCTGACCTT
TGAGTCTGACAGGCCAAGCCTAACCAGGCTTGAAATAGGCCAGGTCACAGGTAGGGGTGGAAACAGGCCAGGCCAGGCCAGGCCTACCCCTTAACAGGCC
AGGCCTGTCAAGAAGCAAAGCGGCCTGAGCCTGGCCTGTGGCCTATTTCAGGCCTATTTTTTGGCCTGAGCCTGGCCTGTTATAGGCCTGGCCAGGCCTG
TGGCCTGTTAAAGGCCTGTGTATTTTTCAGCCAGCACATCCACATCCAATCAGGTTTGCTAGCATTTAACATGACAAAATGAAATAAAACGGTCTGAGAA
AGACATCTATAATTATTCAAAACATTCAACCAGCATAGAGAAATATGTATAGCCACTGGACTAATTAAATCAAACTAGAACTGAAACATAAGCAACAAAA
AACAGAATATATAAATATATATAATCAACAATAAAAGTAACAGACTAATAGGTGATAAGTGAAAGCTTAAAAAAGAACTACATTGCCAACATATCGATCA
AGGATCTAAACAAAATATCAATCAGTATAGGCTTAGCATATATGCACAGGACATCCATTATATAATCAATTAATCATCATCAAGATGACCATAACAGAGT
TTTTCAAAGGAGTAGTAATATATGATGAAAGGCCATGGTTTCTTGTGATGAACAGAGGCATGCCATTCCCAGTTTTCTGCTGATATAGCCACA
>AA_scaffold2760
ATGCTCAGAGGGAGACTTATAAGAAGTGTCACAGTTCAAGGTCTAGGATAGTTTGAAAGGGAAAAAAGCATAAGAAGAAACCCGCTAAGATTCNNNNNNN
NNNNNNNNNNNNNNNNNNNNNNNNNNNNNNNNNNNNNNNNNNNNNNNNNNNNNNNNNNNNNNNNNNNNNNNNNNNNNNNNNNNNNNNNNATATGAGGTGG
CATAAAGCTGACAAGAACAAAGATGGTAAACTTAAACATCCATGGGATGCTGAAGCGTGGAAAGTGTTCAACTCAAAATTTCCAGATTTTGCGGTGGAGC
CTAGAAATTTTCATTTGCTTTGGCAACAAACAGTTGTAATCCTTATGGGAATCTTAGCATAAGCTATAGTATATGGCCAATTAATTTGATACCCTACAAC
TTGCCCCCTTGGATGTGTATGAAACAAAGCTCCTTCATTATGTCCATGATCATTCAAGGCAAAAAGGCACCAGGAAAGGACATTGATGTGTATCTCCAAC
CGCTTATCGCAGAGTTGGTGGAGTTGTGGAATGTAGGTGTCAAGACATATGACGTGCACAAGAAGTGTTACACTCCTACCGGCCTCACTTTTTCAGGTGG
CGAGTAGAGTGACTTTTACTTTTATAACAATTTCAATATGTATCAGAGTATTTATGAAGTAGAGCAATAAGAATGATTTGGACAATAAAATTATGATGAA
GTAAATAACTAACAAAATAAGTCCCTTCAAGGGTCAATATACAATCATCCGGATAAATCTACCAAAAATAATTATTAATATCCAGTCATCCAAAACTAAA
GATGTAAAGATAAAAGCTATCTCCATGCTCCCCAAAATCCTCAACCAAGCTCTCCCGTTTTACCTCTAGACTGCTGCCCCATTCTAGATGCACTTCCTAT
ATTCTTATAATAGTCTGGGATTCATAGTTTGAATCCCAAAGTAACCATTAATTTCATATACAGTGTATGTATGAAGTATGCTAGAAAACCATAAAACATA
TAGCATTCAACAGGTCGTACACAGCGAGGCATACATCCTAAACCAAAACGAGCAGTCACACATAGCATATACTGCTAATAAGGCACATAACCATGCCAGG
GGTCGCACACAGCGATTTCGGTTTGGCCAGAATCAATCACGAGTTAGGTTATTATGTTTTAGTTCGATGAAGGTTATGGAATCCCAATTTTGGGTTAATC
ATTTTTAGACGTGCTGTGAATTCCTTGAGAGAAATGATCCAGGTTTCCTATACTAGAAATATCTAAATCCTGGTTATTTTGAGAGAGCCCGACAAATCTC
TATAAAAAATTTTCCGATTGAGAACTCCAGTGTACAAGGGGACTCTCGGTATAAGCCACATGGTATACCTAGCACGGTGGTTATGTGATCTATGTTTGAT
GTTTGTTCTGCATGAGATCTACACTATGTTTACTAAATGCTATGTTGTTGTGGAGTACTTGTAATGATTGACTGTCATATACTATTTATACTCTATTTGT
GAGATTAATTGTTACTTTGGGATTCAATCTAATAGCTCAGGAACCAAGCATGGTCATTGTGGCAGATGAAGTTTCAAAGGAAAGGCAGCAAGTGCGGACC
ATTGATAGCTGCTATTTAGACTTTAATAGGCTTGGGAATTTATAGACATGTCTTATGTAATTCCCTTTTTGAAATTTTAATNNNNNNNNNNNNNNNNNNN
NNNNNNNNNNNCAGATTACTGTATTAAGAACTCAGTAGATTGTTCCTACACACAACCAAGTATGTTCTATTTATTAGTTTACTATTCTAACCATGTGTTG
CACTCTATCATTTGTTGCAATACTCTAATAATAACCAAATCATATAATATGTCAAAACAAGTGTTATTCCATAATTATCCAATTTAATGAACAAAAATAC
TTGNNNNNNNNNNNNNNNNNNNNNNNNNNNNNNNNNNNNNNNNNNNNNNNNNNNNNNNNNGTACTAGTAAGTTTCAAATTCTATTGCCTAGATGCTTGCT
TCATTTCAATATTATCTTAGTTTCCTAAATAGCTCACGATCTTTCTTGTGTTTGCCTTTTCTTTGCTTCTTGTAGCCTTATACAGGATCCAAAGACATGG
ACAATTATTAGTTAAGCGGAGCTTTCTCAAGGATTATTCAAGTTGCGTAGTCACTTACTTATGGATGTTTGTGTTAGTTTTGTTTCCAAACTTGTCTCCC
CTTTTGATTTGTAGTACTTTCATCTTGGTCATTTGTCTTCCCCTATTTTGAATGTTTTGAATCAACAATGTCCTTTCATTTCCTATAATTTTTCCGGTAC
CTTGTGATGTTTATCATTTTGCAAAACAGAGAAAAACCCCATTTCCCATTAGTGTATCCAAATCTGTTTATTGTCTCCACATGTTACATGTTGATATTTG
GGGACCTTATAAACTTTCTTCAATACATGGATATCGCTACTTTCTAATTGTTATTGATAACTTTACATGTTATACTTGGGTTAGTCTTTTAAAAGCTAAA
GTTGAGGCTCGAAATGCTTTGCAATCTCTTCTTGTTTTCCTTGAAAATCAACTTCCCGACTATACCCAATTTAAGGTGTTTGGTTCATTATGTTTTGCTT
GTTCCTCTTCTACCCATAGAACAAAATTTGATTACCAGGCTCACAAATGTGTTTTTCTCGGTTTTAAAAATGGCACCAAAGGATATGTTCTTCTTGACAC
TCATACTCATCGCATTTTTATCTCAAAGCGTGTCATTTTCTATGAATCCATTTTTCCCTATGCCACTTGTTCACCCTCTTTGGATTCTATTTCTATGCCT
GTTGTAACTAGTTCCGATGATTACTCTTGATGACCCTTATTTGCCTTCTTTATCACCTTTGGTTTCAACTCCTAATTCTCACTCTGTCAGGTTCTGCATC
ACCTTTTCCCACTGCTTCTACATCGGTTTCTAGCCCTTCTGCATCAGTGCCTTTTGTTTTAGTTTTAGACCTCCCTATTCACATAACAAACAGAATTTCA
AGATCTCCCACATATCTAAGTGACTACCATTGTAATATTTTGAATTTTGGACCAAGAGACTTGGGAATAAGCCTATAAAAGGCAGGCAACCAAGCCCAGT
TCGAGCATAATCCTAAGAATGTCGAGGGATAAGAAGTCTCCCGAGGGACTAAGTAACTTGGCTACACAGGTTAGTGGACTTAGTATGTATAAGCCGTGGA
TTTAAAGTGCCAATGAAAAAGGGGCACAGAAGACCCATACGATGTAAATCTGGTTGGAAAAGATGTCGCCCAATTATGTCCTAAGGTATAAGACAATTAG
TTGAGTAAAAATATGCCAGCATGAGCAAGTATACGGCATTTTTAAGGCAGTTGGGTATGCCCTGCGTTTTTGGAAAATGACACCAGTATGTGGCGCCATG
TGAAGGCCCACACATACAGACCCTATCCTAGTGTCAGTTGGCGGGTCTCAATATAGTGTCGCAATCTTGAGTAGGCACCGATAAAGTGACTTTAATAAAG
TAAGGTCATGATGACTAATGATGACATAGCTTTTGAGTCATCACCACAAGATCATGACACGTGTCCCTCATCATGACAAAACATAAAGCTACTTTTGTGA
TGGCGCAATGAGAACATGACATGTTTTGACTCATCATGACAAGTGAAAAAGCTATTTTTGTGTTGGCACAATAGAAACATGACTTGTGTCCACCATCATG
ACAAGTTAAAAGCTACTTTTGTTGGTCAAATGGAAATGTGACACGTGTCCACTTATTATGACATAGTTGTTGAGTCAGCGCCACCAGAGCTTGACACGTG
TCTCATCATCATGACAAGGCATAAAGCTACTTTTATGTTGGTCCAATAGAAAGAGGACACATGGCACAAGAAGTGGCGCGTTCTGGACCACACACATGGC
GCATTTTGAACCGCACCCGTGTTCTATATATACCCCTTCCCCCTCATTTGTCTTTAGGCCATTCTTGGCCAAAACATGGGAAAAAGTGGAGAGAAGGAGG
GAAAAACGAAATAGAGAGAGAGAGGGAGAAGAAAGGGATCGATTTCGCCTTTGATTTGGTGTTTTTAGCTCCCGGGGCCTTCTTCAATGTTGTTCCTCTT
GGCGAAAGCAATGTTTCTATGGTTTTAGATTCTTGATTTGAGGTGTTTGGTGCCGTTTACATGGTGGAGGTGCTGTCAGATCTCCAAACCAATCACAAAA
TGGACTTGGATTCTTACTCTTCTCCTTCAATCTTCATAGACATTCATAAGGCCTTGATGAATGATTCTTGCGTGGTGTTTTGAAGTCTTGACTGAAAATA
CAAGGGAGTTCAAAGAGGAAAGATTTCAAAGAAAAGCTAAGATCAAGGAATTTTGGGAGTTGATTATCAGTCTAAGAATTTACCAGGTAGTAACCTTAAT
CCTCATATGCTTTGTATGTGTAACACCCGCCTTAATTACACCATTTAATTGCATACAGAAGCGTTCTTTAACAATAATACGTGATTTTACTGTTCACGTG
TACGACACTATTCATGTATACAGTACTATTCATGTATAGGTATACAACTCCAATTTAGATATCTGATGGAAACAAAAATATTTTCCCATCTTGATCTACT
CGTCCTTGTTCACCCTCTTTGTTCTTGAGTCTTCTTATACGAGCTGCAAATTAGCTAATTCAAAAATATGTTGGGATTCAAATGAATCCCAGTAATAACG
TTAATCGCTCACAATACATTCAAGCAATTCAATACTTTCAATATTCAAAATACACANNNNNNNNNNNNNNNNNNNNNNNNNNNNNNNNNNNNNNNNNNNN
NNNNNNNNNNNNNNNNNNNNNNNNNNNNNNNNNNNNNNNNNNNNNNNNNNNNNNNNNNNNNNNNNNNNNNGACCCTTCTATTCTAAATTCAACTCATTCT
AATTCAATGGTAAATTCATGCATATAAAGATTCAACGAAAGTGAGNNNNNNNNNNNNNNNNNNNNNNNNNNNNNNNNNNNNNNNNNNNNNNNNNNNNNNN
NNNNNNNNNNNNNNNNNNNNNNNNNNNNTGTCCCAAATAAATATTGAGTCCTATAATTACATATTTTCAGATGACAAGTTGATACTAATCCAAATTCTCT
ATTTTTCTTGTTCTCGAATAAATTCTGAAAACTGGCAGAATTTTCAATCAACTTNNNNNNNNNNNNNNNNNNNNNNNNNNNNNNNNNNNNNNNNNNNNNN
NNNNNNNNNNNNNNNNNNNNNNNNNNNNNNNNNNNNNNNNNNNNNNNNNNNNNNNNNNNNNNNNNNNATTCCACTTCCAAATTTACATACACTGTTCCCA
GAATTTTCATTCTTCATTACTGTTCATAAAAATGCCCAGATTCATTGACCAACTTCAAAAATCCATATCTGGAGTTCTAGCTGTCCGAATCAAGTGGTTC
AAAATCCTACGAACTCCTTATCAAGTGTAGTTTCTAAGAAAATTGGTCCCATTATTCGATCACATACCAAACATTCCCAGATTTCAAGAATATAAACGCT
GTTTAGAAAACGTTTCAGCAAACGTCCCAGATTCCATTCTTAACTTCGAAAATTCATAATTAATTCTCTAGAACTCCGATTGAGGTGGTTCAAATTTCTA
TTCTAAGTTCTATAAGTCTAGTTTAAGGTAAAAATAGTCATCAAACCAATTTACAACTGTATAATTCCCAGAAATTCGAAAAGTGGACGTTGCTTGAATC
TGGAAACAGAATTTTCCAGTTTTTCTGAACAAACCTTGAAAATTCATAATTCAAGTTCTACACCTCCGAAAAATACGTTCTAGTACTCTTTCAAGAGCTT
AGGAAGTGTACTTTATNNNNNNNNNNNNNNNNNNNNNNNNNNNNNNNNNNNNNNNNNNNNNNNNNNNNNNNNNNNNNNNNNNNNNNNNNNNNNNNNNNNN
NNNCACGACTGTCTGCAAAACTTCGAGATTTTCTTTTCCTTCTTTCTATAATTCATGCTTCTCAACGGTTTCTTCCTCTCAGCTC
>AA_scaffold7972
TGTCACCAAAGCCATGTGAGAATGCTTCTTTACCCTTGTACGCACAAATCTAGCTCATAGCAGCCTTTAGATAACAAGCGAGTTCAGTTANNNNNNNNNN
NNNNNNNNNNNNNNNNNNNNNNNNNNNNNNNNNNNNNNNNNNNNNNNNNNNNNNNNNNNNNNNNNNNNNNNNNNNNNNNNNNNNNNNNNNNNNNNNNNNN
NNNNNNNNNNNNNNNNNNNNNNNNNNNNNNNNNNNNNNNCTGCTCTTGTTCTCTTTGCTCCTGTTGAAGAAGTAGTTTTCCTAGGACCTTCGCCTTAGAT
TTCCTTAGGTTGACCTATGGTTGGNNNNNNNNNNNNNNNNNNNNNNNNNNNNNNNNNNNNNNNNNNNNNNNNNNNNNNNNNNNNNNNNNNNNNNNNNNNN
NNNNNNNNNNNNNNNNNNNNNNNNNNNTAGGTCGTAGCCTGGTTGGTTATCAATAGGCTTGGAAGAGGGGCTAGTCGAGAAAGCTAAGCATTCATGGTGT
CTGGAATCAAGGTCAATAAAATGAATCTATCTAGTAGGGGCTTAGTTCTATTAAAGATTAAGGCGATATTGAATCAAATCCCTCGCAAATAAGGAGATTT
GAGGGGAATAGCTCATCTGTAAGGGAAGGCTCTCTAAGGCTACAGTCGCCAAAGAAAGCAAAAGTAGAAGCCCTTAGCTGATGACTCGTAGGGAGAGCTG
GCCTCTTTCCTATTTGATTCGATAGTGGGAACTCCTTGCTTCTCTGTCCGCTCATCTCGCTTTTGTGCCTACTTTCCCGACGAGAGTCCATCGGACCAGT
CTTTGAGTGCCCTTTCCAAAAAAAGTTCAATTGCTAACTCGCGCATTCAAACTTTTAGCCTTAAACGCTCTAGGGGAGGGCAATGGCAATCAATAAATTA
CCGTAGAGCGATGCTCGAAATCGATCATGTTGGTTTTGCCCGGTAGCCATTCTCAGCGGAAGTACAAACATGGTAAACAGAAGAAGCTGGCTATCGACTA
CTATCCGGCTCTCAATAATAGAAGGTAGCCAACTAGGGGGCAAGTCCCCCGGGTCAACCCCTTGATAAGAACCTGAGAACGACAAGAATGATCTCTGGCC
CCCCTATTATCTCGCAAAACCAATGGTTGACTGTGGAGCAAGTGAAGTTCGGTATGTTTACCATGAGTGGAGGGTAATCTTGCAAGTGTTCCGCGAACGA
CCAGTGGACAGGAGTGGGCATGAAAACAAACAAGAGTTTTAGGGGGATCACGTATCAACACATTTGAGATAGTTGAAAAGGCTTGATTGGCTACAGGAAG
CATCCAATGCTACTGCTTGAGATTGAGAAGGAGCTGGACGTTCAGGCACGGAATCAACTGCTGTTGATGAAGTCAGTTAATCAATAGGAGAAGCACACAC
AGAAGAAAAAAGCGAGAGGGTATAAAAGCTCGACCCTGCTAAGCGATCCCTTGGGGAAGAATGAAATGAGGAATGTGAAATAGCTCTAAGCTTTAGGCTC
TATCAGACCTTGCTTCTTTTGCTTGCTTTACCCGAGGTGAAAGCATGTATCTGAGAGCTTTGCTTTATTTCACTGGCTCGATCTCCTTTCTTCATAGGCC
AATTAGATAGGAAAAAGTCTTCCGGGAGACTGATTTTCTTCGGTACGCGAGAAGCCCTCAACCGGTGCTCCAGTAGACCAGCAACTCACTCCACAATTAC
ATGAGTAGATTGATTTTGAAAAGGGAGCTAAATAAGACAGTGTCCTAGCCCTTACCCATAAGTATAAATATCATACTATTATGCCGGCTACCCCCACGTA
GAGGGACTTCCTCTTTTCTTAGGGACGAAGGTAGCTCGACTGTAAAGGTACGTAGTTGCTCGAACGAACAAGCAAGGGACTGAGCTTAGCGATATGCTTT
ATCAGAGTTGGTGGCAAAGAGAAAGTAACCCTCCAGTTAGTGGTTGGTTTCCGAGACCGATTACCGATGTCGAAATAAGGTAAGTCCGGAATGTCGAGTA
GCTTTAACAGAGGGAAGAGATTTGCTTACCAAAAACATCCATTGAGACGTACCAGCCCTAAGAGTTATTCTTTCGATGTGTTATTTTTCGGGTTTTGCTT
TCTTATCTTTTGTGAAAGCCTAAACAAAGCCTCACTCCTAGTAGTGCACTCACTTCCTTTTACAGCAACCTTTTTTTCTTCAAAACAGCCGAGTGGGGTA
TTCACTTCGATTATCTCGAGTAATCGGCTTCAGGCTAGAGAAAAGAACAAGGCCTTCATGTGCGAAGGCGCTTTTAGCCCTATAGCCCCTTCGATTCCTC
AAGTCAGTGCCACAGATGATGAAATAGCATCTTCTGCTATTCCTCCAACTGCTCTTAGTCCGTATTATCCCTTCTCTTCGACGAGTAACATCCGGGTCGG
GCATAAAGGCCAGTCAAGTAATCAGTGCCAAGAGCGGCAACGACTACGAGAGCAGTTAGCCTTCTAACTTTAACACCGCTTACGTCCTTCTTGTCTTTTC
TTTTGCAGCGGTTAGGAATGAAATAGCAGTTGATTCAATTGCTAGTCTGACAACGGCTTATTCTTGAACAAGAACCATGGCATTCTCTGCCTACTCTTTC
ACAATGTCATTTGCTTTCCTTAGTCAGCCTTCTGCTCTTCGAATACCGGGATTAAGTCAGTTCAGTTACTTCCCCAATCATTACCTTGCTTCTAGACCTC
AAAACAGCTTATTTGATCACAGTTGATTCCGTGCCTGAATGTGCTGTCTGTCCCTCAATCCGATTACGATTAGGGGCATGCCCTTTCTCCTAGTGCCTTA
TTTTTAAAGCAGACATCTATCCATGAAAAAGAAATTTCTATTTTTAGAGGTATACTAAAAAGTACACTAGGCGTCAAGAGTGGAGACAGTCTGATGTGGG
GTTAGTAGCCCCAGTCTGAGGAGGCGAGAGCCCTTCAGGCCCAAAGGCGTGGGTGAAGGTTACACTGTAACAGGTGTCTCATTTCATCCATCTCCTGAGC
AGGTGTCTGATTGAAGAGTCAGATACGCTGCCCTGGTCAGTCACTACGATCAGCGCCAACCACAGGTAGCACAAGATCGCTACCATCACGGCGAGTAGAG
CTCCCGACTAGGTGTTCTCCGCACTTCTTGTGTGGGGACCAATGTCGTTTGCTCTTGGCGGGAGATTTTGGAAGATCTCCAAGTGATGTGGTCAGTCTTT
TATTACTGGCCATCTCACTTACCGATGGTCTGACCAAGGAGTGGTGAATAACCACCCACCTGTTCTGGGTTCGCGTGTCGGCGCATAGCCAAAGGATTGA
GCAGGCTCTTCCTTGCGCTTTATTTGAGGCAATCAAGAGTCGCACTTCAGAAGTTTGTTGCTGGGGACTCTATACCCAGTGCTATGTCGCCGTCCGTGTC
TCTGACACGTTTGGGTCTTCCGCAAATCATACCTTCCTTTTAGAGGAGGATGATCTGGGTTGGTGACCCTCGAGTTGTGCAGCTGTACTTGTCTTTGCTC
TCGGTGTTGAAGCTCATAGAGCTTGCACCCAGGGTGAAGCGGCAACTGTTCGATTCGGTAGGTATCACCGCCGGTGTCAATGGATTTGATTGAGGGAGTT
GCATCTGAGATGCGGCCCTTTCTTCGAGCCTTGACATTGTGGTACGTTCCCAGGGTCAGGACTATATCTCTTCTTCAGGGTATGTCCTTTGTACCCACGT
GTAAATCCCTCCCGTTCAGTGCGGGGTACTGTAAGCTGCTTAAAAGGGAGCGCGGCAATCCGCTTTTGGCGTTTTGCTCGACGCTCGCTTTCATATGCGT
AGCTTTCTCTTTCTTATGAACTTTGTTTATAACTTCGAGGGAGGGTGCCTGTGAGTTCGCGAAGCGCTTTCGGCTAGACCGGTTGACAATTGATGCGTCT
CCCGTGTCTATTCGAAAGTTAGCTACAATTCGAAACCGGTGGTATAACTTGATGTTATCTCACCAGGTCCCACTGCGCGTTTAACGCAGTGAGATTAGCT
GCTTTTGGGCTTAAAAGCGGCATCACGGCCCCTGGGGTCTTCCAAACATGGAAAACGATGTAGGAGGGCTCTGGAGTATGCGATTATACGGTATATTGCC
GTGTACGCTGTGGCTAACGATTACTGTAGCTTTCGTGCCTTCCCCTGAGGTCTTAGGGCAGGTGGTGGATAGACTTCGTGAACATTTAGTTCTGAAGGAT
CATATCCTACCGCCTGACGTTGTCTTCCCATGCCCAGGTATGCGGGACTGCCTTGAGGGGTCCCGGTACCAAGGTTGGATGAAGTGAGACCTGCAGTGGT
ACTGTGCTTTTGCGCTTGCTCCGGATGCTTGCATAGGCAACTTCATAGACCCTCCAGTATACATAAGGGCATGGTACTCTCTGAATGTAGAGTTATCCAC
GTTTCGGTTTTAGTGTCATCTTTCGTGTCTATGCCTGCGTGGTCCAATCGTCTAGGCGTGACCTTATTTATGGGCACTCCTGGCCGAGTGGAGTCTTCTA
GTGGCGAATCCTTGCTAGGAGATTGATCATCTCCGAACAGATCATCGGACTATAAGACTAGCGGCGGAGTAGTACACTAAGCGTCTTCGAACCTTAGCAC
GCGTCATTGAAGTCAAATCATTCATCGGCATGAGGAAATCTCGCTTCTGATAAGGCCTAAATCTAAGGACCGCTTTTTGATCTTGATATAGCAATTCTCT
TATATCGTTCGTGACCAACTCTACTAATAAGGGTCACGAGACTCTTTCTTTACTGAGTTCGATGGTTGCGCTTACGCTTTCCTGCGCTTGCTATTCTCTT
CCATCCTCTGCGAGTAAGGTATGAAAGAACTTACTCTAACAAGGAAGCTTCAACCCTCTCACTTCGTTCTTCGCTCCCAGCAAGAAAACGGATGCAGCAA
GAAAACGCCAGCGCCTTACTTCGAAATGGGCTGATAATACCGTGTTAAGTCGGTATCCTGTGGGAAGGTTAGGTTTCAAGACAGAGTGAGCTGGAAAACA
GCGAATCTTCGCGATTCCGAACTCCCTAAAGCAAGCTTAGCTTCGTCCAGCCCATGACTGGTGCATGAAGGTTTTACGTCTTATTCCTATGGATGGGACG
TTCAACCAGACTGCCCCGTTGAAGCGGCTGGCTAAGCTGTCAGTTTTTTTTATATTCCTTGGAAATTCCGTTCAATAAGCTCTTCTTTCTCTCGACCTTT
GCTCCGTCCCGGCGCCGGTCAAAACACAAGCAAGGTAGAAAATCAAAAGTACGGGCCGGTGTCTGGTGAACACATTCGTAATATGAGTATGGATCTAGTA
GGTGTGGCGGGGCAGGAAACTACCTCGCGTCTTGTCGCGTGGAAGGAGATTTTTATAAAAAAATGGCTTTCCATCGCGCGTTGTTTGATAAGTTGATTAC
CCTGAGGGTGGCTCGCTCAGTGCTTACGAACGAAAAAATGTTTGTCGATTAGGTGCGGAATACCTAATTCACTGGAGGACCTCTGAAAGGGCTTTCTAGT
TGATCACTAACCTTGGCATTCTCCTTTCGTGCTCATTTCTGTTAGTGACGTATTTTGGAGCGCTGAACCATGGACTCTTACTTGGCTTAATTAGGCCCTG
ATTCAAGAAATCATCCATTTCTTTCTGATTCAACTTTCTCAAATGTATTAGTTCGATCCATTAGGTTCTTCGATTTGTTCGGAAAAGAAACGAGAGCCAA
GAAAACATCTTTGATTACGATTAAAAGGAACAATCTCAAATAGACCTGAATCCAATTTCGGGTCATTTCTTGGTGAACATAATCTGCCATAATCTCTTCG
ATCCCTTCATTTATGTGCCATAATAAAGAGAGATTTAGTAGGAAAGTGCAAGATACTTTTTTGTATATGATAATCAAAGGGAGTAGAAAAGCTGCAGTAA
TTCTTTGGAAAAGCCCGATTCTCTTTATCTTCGAGCTTTCATTCCTCAATCCACTGTTTCGTTCCTTCATAT
>AA_scaffold4748
GCTAGCGTATAAATTTTCCTTCTGTACATCCTATTTCCTTCTGCTTCTAGTTAATTATGAACAACGAAGTAATAAAAAAAACATTTCCACCAGAAATTGC
ACATGACAACCTGCACAAATTGTGTGACTCTNNNNNNNNNNNNNNNNNNNNNNNNNNNNNNNNNNNNNNNNNNNNNNNNNNNNNNNNNNNNNNNNNNNNN
NNNNNNNNNNNNNNNNNNNNNNNNNNNNNNNNNNNNNNNNNNNNAATTTACAAATTTACAACTTGAAAAATAGTAACTCCTCCAGTACGTGAAGCAACCA
AAAGATGACCAATAATACCAAACTTCAAAGTCTATTCATTTCCATCGATCAAATCTTTAACCAAAATCCTGATGCATCAGCTTTGCAGACTTCTGATTCC
CAACATCTCCACAATATCTCAAGGTTAACCATAACTATCAATCTTAAAGGCGCAAAAAATAAATTGAATTTCCTGACTTTGTCAATTCAACAACTGAGGC
AAACGTGCAAAGACAACTCTAGCTTTTAACGTTGGCAGGAGTCATGTTCAACNNNNNNNNNNNNNNNNNNNNNATCACCATCCAAGTCATCTTAACCTCT
GGAATCCTATATGCAGGATCATGAAACATGCTCTTCCCAAGCAAGGACCATCTTCAAACTAATTGGAAATTTCAACGATTAATGACTTCCATTGCAAGCC
GTACTAAGCGTAGTAAACCCTCCATATCCTGGAAGTTAAAATCAAGAGCTTTCTTGATGGGGGAGATGCCATCTGCATGCTTGCCATCGCATGAGCTTGA
AATGGCAGCTGCAAAAGCAATCCGTGATTTCCTTGAGGCTTCCATGGCAAAATTCACATCTTGGGCAAAGTTAAGCAACCGCATTAGGTTGGGGCGATTT
CGGGCACCAATAACATGGGTTCCAGCAACTTGGGAAGGACTAACACCCTTTGATNCCTTATGTATCTTGGAAATGCAGGAAAACTACAAACAATAAGTGA
ATTTATGCAAAAATNNNNNNNNNNNNNNNGCTGTAGAGTTATTAGCATTGTCAACATCAGAAGCAGATGATGAGGGAGACTCACCAAGAGGAGCAGACTG
CAAAGCTGTTTGCAACTCATGTCGATCTCTGGCTGCACTAGCGTGGGAGGAATATATTACCCTCATATATGCCACCTCCATGCATTTGTAAGCCAAAGCA
GCAGCAGCCATGTTTTTCAACTTTTCGAATTCATGGGCACAAAACTCGCACAATTTTGCTGTGCTACTNNNNNNNNNNNNNNNNNNNNNNNNNNNNNNNN
NNNNNNNNGCCACAAACATGAGCTTATGATGTATAACAGAATCAACCAAACGAAGGTCATCTCAGTTCCACAGTTATGCAGATGCANATAAATTTGCTTT
GCTTGATTGATCTCGCTGTATTTAGCATTATCATTGTTCCCAGATTCCAATAGCGAGGCTCCATGAAGAAACTTGAGGACCGCCTGGAAGTAAAGCCAAG
TGCTATCAAGAGAGGATCCTGAATTCTTAAGACGATCGGCCAAATGCTTTAGATCTTTAGCTTCTTTCACAGCATTGTTAGCAGCATGACTGGAAGATTC
CCTTCTGATTGGACTTGGGGCATCAAGTTCTTTGGACCTGTGTCCATTGAGCATCATGGAATGTCTTGAACTAAGGGCTTGAGTTCCATTTTGATGATCA
GCCTTTCTGACTTGTTTTTTCTGCAGTTTTGATGCATTATCAACTTTCAAAGGATCAAGCACCATATCTCCATTTCCTTGGTGAAGACCAACAACTAGCT
GTGGGCCATGACACAATGTCTCAGTTTCAGCTCCTCCAGAGGGTGGCAGCGAGAGAGACTTCCCTTTACCAAGAACTTCTTGATCAGTTCTTTCCGAAAG
AGACCTCTTGGAATACCTTTCATCATCACAGTCTGGCAACTGATTCTGACAAGAAGCAGAAAATGGTTCCGGCTTACAAAGGGCATCTAGAGTAGTATCT
TCAACATCATGCCCTCTATTAAACTGATGGTCTTTTTGCCTACTATCGTTTCTGGCAGAGTCTTGCTTGCCAGCAATTATATTCTCACTTCTGTCAGATT
TGAGTCCAAGCTTGTCCTGCAACTTAAGTTTACCATCCCCATGTTTTGCCTCAGATGAGGGAGGTTGATCTTGCATTTGAGAAAGACTTGTCTTCTTGAC
CTTTTGGGCATTGGATTCTAATTTACAATTCAGACTGTTGTCCTTCAAACGTGATGAAGAGCCTTGGCCAGTTTTCCTTGGATTAGACATATCATTAGCA
CAATAAACATCGTTTCTATCTTCAACTTGGCATTGATCCTTAATCTGCTTGGTGCTGGAATATTTCCTGTACTGGTCTACAGTGTCCACACCACCATGTG
CAAAGTGATTGGTTGTGATCTCAGGAGAGGGCAACATTTGAGCTTTAGATTTTCCATCTGACACATGATTAACCTCCTTGTTCTGAAAATCAAGCACAGA
AGTTCCACAGGAACCACGATGGGCCACAGCAAAAGATTTGTCCTTCCTAGTTGCCCCAGATTGATCACTCCCACCATCATCTTCAACATCTAAACATCTA
CTTGGACTACCTATGACAACAGTATCATGAGAATTGTATTTCCCCATGGGTTCTCCGCTTGTAAACTTCTCTGTATTTAGAATTCTCAAAGGCGATGAAG
AAACTGATTCCACTGGTGAACCTTTCACCTCCTGAAAGCTAGCTTTCGTTTTATGTGAACCTGAAACCTTAGAAGAGCTGGAAGTGGCAGCGGCAGAAAC
TTGCACAGATCTAGAGTCCCTTTTCACACTGTCCATACCATCCAAGCTCTGCTGTGACAAAGTACTCCCCGGATCTTTCCTCATCTTTTGATGTTTTGTC
TGACTAACTCTTTTGTTGTCAGTCTTACCACTGCTTTTACTAATACTTGACTCTCTACCCTCTGATTTTGATAATCTTATCTTCTTTTCCTTACTGGAAA
ACTCATCCTGAACAGAAATCTTGCTCTCCTGTTGGTGGTGGTGACCCAAATCCTGATACTCCTTCAATTTCCTTTTCTTTACACTATCAACGGTACTATG
ATTCCTCGAATCCAGAGACTCCTCATCTAAAGAACCCCAACCTTTATCTTTTATTTTTTCAACAGAAACTTGTGGCCTGTCCTTTCCATCATATTTAGAG
TCTCCTAATGACGAGCGTTCCTTGTGCTTAGGCAGTTCCTTGCCAGCTGCAGTAGTCGGAGAACTGCTACTGAAGTTATGATGGAACTTTGTAGTAGCCC
CACTCGGATCAGGAATCCACTGATTATCAATGAAATGCATGTTATCAGTCTTGCATTTCTTGGACTGTCCAGAATAATCTTGATCAGCGTCCCTAGAGCT
TTTCGCTTTCAAATTCTTAGTATCGCCTCTATCAGAATAACTATCTTGTTTCTTCTGCTTATTTTTGTGCTTTTCCCCTCGGACATCAGGTTCACTAATG
GAAGGAGATTTGCTCATGTCACTTATGCTTCTACTTTTCATTGATGACCGAGAGTTTTTCTTGCCAGAAGACGACAACTGAAAAGGGCCATCTTTACTTG
CTGAATTTGATATCTCTTGGACCGCGCTCTTCTTCCCGCCAGGCATTGCATTTAAACCATGATTTAGATTGTTTTGGTTGGGATATTGGACTGCTGATGA
AGTTCCCGCCATCAAAACACTTCCAGGGATTCCTTGAGCTTCAGGTGGAGGAACTTGGAGTAAGGCAACAAGAGCTTTTGTAGTTTCATCTTCACTAACA
CTGCAACGATTCATGTCAGGCAGCCAATTAAGCATACTACACAGCCACTTTTCAGGTAGGCTTTCAGGATTTGTGCCAAGTGGGAGAAGACGCCATTTCT
GACACTTATCACATTGTACCCAATTTTCTTCTATGAAAACAGGAGGCACAGTTGCAGGAACCCCATTTCCATTGGTCAAAGCATGCCCATTTCCAGAGTA
CCGGACTAAATTTTTGGCTGTTGGAGGATATGCTTCAGATACTAATGGCTTGTCAAATTTCTTACCACCTGATTTCTCTTTCACTCCAGAATTAACCGTG
GGTGTGGTCTTCTTAACCACTTCAGAGACCTTTGTCTTATCCTGATGAAGAGTTTCCAGTGAATCCATTCTATCCTCATCATCTTCCAAGTCCCCAAAGA
AATCTCTATATGTATCTTTAGCCTTTCCATTATCTTTCTGTAATCTGGAATCTTCTGTCTCATTTTTAGACATCGAAATATCATCAATCCTGTTCTTAGC
TTTGGGCATAAAAGTACCAGTCCTTGAGGATTCGTTATTGCTCTCAGTGGCCGTAGTCTGATAACTTCCCTTTGATTTTTTCTTCCCTCCAGGAAATGGA
TATTCTGTAATATGTAATGCCATACTGTCTTGTTCACACAAATCACCTTTTTGAAAAGTTTTCTTAGGAGGCTCTACGTGTTCAGCACAAAAGGCTTTCT
CCAGCACAATATCTTTGTTGGGTTCCTTTAATGTATCATCAGGTCCACCAGGTCCACCGACATCTTTTAAGGACTCATCACTGGAAGAATATGAACTGGA
TAAAAGTGGAAGCTTCAAGGTTTCTGAAACAAGCTCCTCAGTAGTCAATGAATCAATAACTTGCTCCTTCGTTGGTAAAATTCCAATATCCTTCCTTGCA
CTTTCATTAGAGCCAGCCCTAACTTCTATTGAGGACCCATATCCATCCACAGATTTCATTTTCTTCCCCCCTAATCTTTTTGCATCACCCTTTATGATAT
TAGAATAAAGTCGCAACATGACAGATCTTTCCTGGCCATCCATACGGACAGGGACAGGCATGCTATCTTTGGCACACGTTGCCCCTCCAGCTAATTGAAG
ATCATCAGACAGAGGAGACAATGGCATAGGAAGAGATGACATAATCTGAAGAATACTAGTTGGAGATTCAAGTGAAACATCATGGGGCCCACGAGAAATT
TCTTCACTTTCTGAGGGGCTATCACCCAATGATGATGATGGTGACACATCAAGACCAAGTCCACTATAGATTGCAGCATTTTTTTGGGTTGACAAATTAT
CAGTTCCCATTTTAATTCGAACCTTCAGTGTCTTCTGGTCTGTTATGCTTGAAGATTTTTTGTTTATAGATTCATTCTTAGAGGTCAATGCCTCAGCACA
AGTAGGTGTCAAGCAATTTTCTTGGTTGATTCCTCCATCAGAGGAAAGTAGTTTAGCGGCAAGTGGCCTTGAAGAATTAACAGAGCTTGGCCCAGGTTTA
AATGGGTGGGCTGCACTTGAATAATCAACAGAATCTCCTTGCCCACCCTCTAATCGCACATTGTTGGGAGACATAGGCATATTTTGACTATGAACTTTTG
GCGGAGTCCTTGGACGAGACCAAGCAGGAGATCGTTGATAGGTAGGTAAGAATGATCCATAACCACCAAATTTAGCCCCTAGATTCTCTGCTGAAACTCC
ACCTTCAAAATCTTTTTGGAAGTGTCCCAGGACAACTTGAATTTTTTCATCAATGTAAGAGAGGGCAACGTCGGGATCGACGCTGGCGTCAAAATCTACG
TTGTTCTGATAGGAGCATGCCTCGCCTTCCTCAAGCTCAGACTCCTCCATATCCACCCTACCACCAAGGCTTAACCCTAACCCCTTCCTCGCATCACTAC
TTCCCACAGAAATCATCTAAACAAACACCACAATATAATAAAAGTTTATGCTTATATCACCACAATCACGACAAAATCACGGTTTTTATTCGACCAAAAT
CGTGGGGTGTAAAAGTTACGCTGTTCGTGCCCTAAATTACTGGTAACGATCGTGTAGAAATTTCAAACACAATTCTGTATAATTAAAGCCGATTAAGAAC
GATGAAAACACTCCCCTCGTTCAAGAAAAC
>AA_scaffold7222
CCCGAAAATCCACGCACTTGTTGTCTCGCTTTCACATCTACGTCCAACTACTTTTTTTCAAAAGAAAGGACCGCTTTTCCGGTGTCTGACACCGATTCAG
CTCTTTCCGAACTTGGTCCTAGGGCTTATGAGAAAATGTCTCGAGTTGAGGCACTATGGGAGAGATTAGTCCGAGCTGCGCTGAGGCGGGAAAGGATAGG
CGACGATACATATGGACGGCCCGCAGTTGGAATTGCCGGAAGCGTACCATCCGCACTTGCCAAAAACAGGGATATTGATGAGATATTAAGAGTTGCAGAT
GAAATTCAAGATGAAAATCCTAATGTCTCCAGAATCTTATGTGAGCATGCTTATTCATTATCTCAGAATTTGGACCCTAACAGTGAAGGCCGAGGCGTTT
TGCAATTTAAGACTGGTTTGATGTCTGTTATTAAGCAAAAATTGGCTAAGAGAGAAGTTGGAACTATAGATCGAAGTCAGGACGTTGCAAAATTACAAGA
GTTCTACAAGCACTATAGGGAAAAGCATAATGTAGACAGGTTACGGGAGGAAGAGACGAAGTTGCGGGAATCTGGTGCCTTTAGTGGAAACCTTAGCGAG
TTGGAGCGAAAGACACTGAAACGGAAAAGAATTTTTGCTAGTTTAAGGGTTTTAGGCATGGTAATTGAACAGCTGTCCACAGAAATTCCTGAAGAGCTGA
AGTCTCTAATGGAATCAGATTCTGCAATGACAGAAGACCTAATTGCTTACAACATTATTCCCTTAGATGCTCCTTCCTTAACAAATGCTATTATGTCTTT
GCTTGAGGTTCAAGCAGCAGTTTCAGCTTTGAAGTACTTTAGGGGTTTGGCGGAGTTGCCTCGGGGTCCTCGGGGTCATCCGATTCCTGCTGCCAGAGAT
GCTGACATGCTTGATTTTTTGCAGTGTATATTTGGATTTCAGAAAGATAATGTCTCTAATCAGCGAGAGCACTTAGTTCACCTGCTTGCTAACGAGCAGT
CTTGGCTTGGAATTCCAGCTGAGGCAGAACCTATATTGGATGAGGCTGCAGTGCAGAACGTATTTGTGAAGTCCCTTGAGAATTACATAAACTGGTGTAA
TTATTTAGCTATTCAGCCTGCTTGGAGCAGTTTGGATGCTGTTAGCAGAGAGAAAAAAATGCTATACGTGTCTTTATATTATCTAATATGGGGTGAAGCT
GCCAATGTCAGGTTTCTGCCTGAATGTTTGTGCTACATATTTCACCATATGGCTAGGGAAATGGATGCAATTGCGAGGCAGCAAATTGCACAGCCAGCTG
ATAGTTGCATTACTGAGGATGGTGTTTCTTTTCTTGATCGAGTTATTTTGCCTCTCTATGACGTTATTGCTGCAGAAGCTGCAAACAATGGTGATGGGAA
GGCACCTCATTCTGCCTGGAGAAACTATGATGATTTTAATGAACATTTCTGGTCTCTCCACTGCTTCAAGCTTGGTTGGCCATGGCGCCTAGGCTCTGCT
TTTTTCCTAAAGCCTCATGGATCAAAGAACTTGCTTAATTCTAGTAGAAGTCAGCGACAGGGAAAGACATCTTTTGTGGAGCATCGAACCTTTCTCCATC
TCTACCACAGTTTCCATCGGTTGTGGATATTCCTTTTCATGATGTTTCAGGGCCTGACTCTTGTTGCTTTTAATGATGGACATCTTAATGCTAAGACTCT
GCGTGAGGTTCTGAGTCTTGGGCCTACATTTGTTGTGATGAAGTTTCTTGAGAGTGTTCTGGACATTTTCATGATGTATGGAGCATATACAACAACAAGG
CACCTGGCCATTTCTCGAATTTTTCTTCGATTTTCATGGTTTGGTGCTGCATCAGTCGTGATAACCCTTCTTTATGTGAAAGCTCTCCTTGAAGAGAGCA
AAGGAAATGGAAATCCAATTGTTTATAGATTATATGTGATTGTCATTGGAATCTATGCGGGTGTACAAATTTTCATTAGTTTCCTCATGAGAATACCTGC
TTGTCATCGTCTGACTAATCAATGTGATCGTTGGCCTTTAATTCGATTTGTAAAGTGGATGCGTCAGGAGCGATACTATGTTGGACGGGGAATGTATGAA
AGGAGTACTGATTTCATAAAGTATATGCTATTTTGGCTTGTTGTTCTGGGTGCGAAATTCTCGTTTGCTTACTTTTTACAGATCAGACCACTGGTTGAGC
CAACAAGAGTGATAGTGAACATGGATAATCTTGAATACTCTTGGCATGATCTTGTTTCTAAACATAACCATAATGCTTTGACGGTTCTTAGCTTATGGGC
TCCAGTAGTTGCTATGTATCTTTTAGATGTTTATGTGTTCTACGTACTTGCATCGGCTGTTTGGGGATTCTTGCTTGGGGCGAGAGATCACTTGGGAGAG
ATTAGGTCATTGGAAGCCCTACACAAACTTTTTGAGCAGTTTCCTGGAGCTTTTATGGACACTCTTCACGTTCCTCTGCCCAACAGGAGTTCGCGGCGTG
CATCTAGTGTGGATGTGGTAAAAAACAAGGTTGATGCTGCACGCTTCTCCCCCTTTTGTAATGAAATAATACGAAGTCTGAGGGAGGAGGATTATATAAG
TAACTTGGAAATGGAGTGGCTTTTAATGCCTAAAAATTCTGGGGATCTTCCTTTAGTTCAGTGGCCTCTTTTCCTACTTGCTAGCAAGATATTTCTTGCC
AAGGATATTGCTGTTGAGAGTAAAGATACTCAAGATGAGCTTTGGGACAGGATTTCAAGGGATGAGTATATGAAATATGCTGTTCAGGAGTGTTATTATA
CCATTAAACTCATATTGACAGAAATATTAGATGAAGTGGGAAGGGTGTGGTGAGTGGCATGAAAAGTTGATGCAAATTNNNNNNNNNNNNNNNNNNNNNN
NNNNNNNNNNNNNNNNNNNNNNNNNNNNNNNNCTATTTTTGTGGTTATTTTGTATTTGTCACCATTATGCCAGGGTTGAAAGGGTATATGATGATATTAA
TACAAGTATCTCGAAGAAGAGCATTAGTGTGGATTTTCAACTTAATAAGTTGCCTCTTTTGATATCAAGAGTATCTGCACTTATGGGTATTTTGGTTCNN
NNNNNNNNNNAACACCTGAACTGGAAAGGGGTGCAGTTAAGGCTGTTCAGGATCTGTATGATGTTGTGACACATGATATCCTTTCTATAAATATGAGGGA
AAATTATGATGCTTGGAATTTACTGTTAAGAGAAAGGCAAGCAGGCCGTTTGTTTGAAAAGTTGAAATGGCCCAACAATGCTGATTTGAGTGAACAAGTG
AAAAGATTGCATTCTCTGTTGACCATCCAACATTCTGGTTCAAACATCCCTAAGAATCTTGAGGCTAGCCGAAGGCTGGAGTTTTTCGCAAATTCTCTTT
TGATGAAGATGCCCGTTACAAAGCCAGTTAGAAAGATGTTATCTTTCAGTGTCTTCACACCGTATTATTCTGAGGTAGTGCTTTATAGCATGACTGAGCT
GCTAAAGAAAAATGAAGATGGCATATCGATTCTATTTTATCTTCAGAAGATTTTTCCAGATGAGTGGAAGAACTTTCTTGCTCGAATTGGACGTGATGAA
GATGCAGTTGAATCAGAGCTTTTTGATAATCCAAGAGATATCCTTGAACTGCGCTTTTGGGCATCTTATCGGGGACAAACGTTGGCTAGAACTGTCCGAG
GAATGATGTACTATAGGAAAGCCCTCATGTTACAGACATATTTGGAGCGGACAACCTCTGGAGATTTGGAGTCTGGAATTGAAAGCAGTGAAGTGACTGA
TACACGTGGCTTTGATTTATCACCTGAAGCACGTGTTCAGGCAGATCTTAAGTTCACTTATGTTCTAACATGTCAAATTTATGGAAAGCAGAAAGAGGAA
CAAAAACCTGAGGCTGCTGATATTGCCTTGCTCATGCAGAGGAATGAAGCTCTTCGTGTTGCTTATATTGATGTTGTAGAAACTTTAAATGGTGGGAAAG
AATACTACTCAAAGCTCGTCAAGGCTGATATCAATGGGAAGGACAAGGAAATATATTCGATCAAATTACCTGGAAATCCCAAGCTTGGTGAAGGGAAACC
TGAGAATCAAAACCATGCAATTATATTTACTCGTGGAAATGCAGTCCAGACAATTGACATGAATCAGGATAACTATTTTGAGGAAGCTTTGAAGATGAGG
AATCTCCTTGAAGAATTCCATTGCGATCATGGTCTTCGCCCTGCTACCATTCTTGGTGTTAGAGAGCATGTATTTACTGGAAGTGTCTCATCTTTGGCCT
TATTCATGTCCAACCAAGAAACTAGTTTTGTTACTTTGGGCCAGCGGGTCTTGGCAAATCCTTTGAAGGTCCGGATGCATTATGGCCATCCAGAGGTCTT
TGACAGAGTATTCCATATTACCCGTGGTGGCATCAGCAAGGCATCTCGTGTCATAAACATTAGTGAAGATATCTACTCAGGATTCAACTCAACNNNNNNN
NNNNNNNNNNNNNNNNNNNNNNNNNNNNNNNNNNNNNNNNNNNNNNNNNNNNNNNNNNNNNNNNNNNNNNNNNNNNNCTTTATTTGAGGGGAAAGTTGCT
GGTGGTAATGGTGAACAAGTTCTCAGTCGAGATGTATATAGACTTGGGCAACTTTTTGATTTCTTCCGGATGATGTCATTTTTCTATTCAACTGTTGGTT
TCTACTTCTGTACCATGTTAACAGTGCTGACCGTGTACTTCTTTCTTTATGGGAAAGCATATCTGGCACTATCTGGTCTTGATGAAGCAATAGAAGAGAG
GGCTAGGATAACTAAGAACACTGCCCTGAGTGCTGTTTTGAATGCACAGTTCCTCTTCCAAATTGGAGTCTTCACCGCTGTACCAATGATCTTGGGCTTC
ATCCTGGAACAGGGTTTCCTTAGGGCCATTGTTAGTTTTGTCACAATGCAGTTTCAGCTCTGCTCCGTCTTTTTTACATTTTCCTTGGGTACAAGGACTC
ATTATTTTGGGCGGACCATTCTTCATGGTGGCGCAAGGTATCAAGCAACTGGACGTGGATTTGTTGTCCGCCATATCAAATTTTCAGAGAATTACAGGCT
CTACTCTCGCAGTCATTTTGTTAAAGGGTTGGAAGTTGTGCTTTTGTTGATAGTATACCTTGCCTATGGATATAATGTAGGCAATGCTGTGTCATACATT
CTTCTGACTGTTAGCAGCTGGTTTATGGCCCTATCCTGGGTGTTCGCTCCTTATTTATTTAATCCATCTGGATTCGAGTGGCAAAAGGTAGTCGAGGACT
TTCGGGATTGGACAAACTGGCTTCTGTATAGAGGTGGAATCGGAGTCAAGGGAGAAGAAAGCTGGGAAGCTTGGTGGGATGAAGAACTGGCACATATCAG
AAGTATTGGCTCAAGAATAGCAGAGACGATCCTTAGCCTTAGATTTTTCATCTTCCAATACGGTATTGTGTACAAGCTTCATGTACAAGGGACAAATACT
TCATTGACGGTTTACGGTCTGTCATGGGCGGTGCTGGCTGTTCTTATACTTCTTTTCAAGGTGTTCTCCTTTAGCCAGAAGATATCTGTTAACTTCCAGC
TTTTGTTGCGTTTTATCCAAGGCCTTACCTTGTTGTTGGCGCTGGCTGGAATTGTCGTGGCAGTCGTACTTTCTGATCTTTCTGTACCCGATATATTTGC
TTCTATCTTAGCATTTATTCCTACTGGATGGGGAATTCTTTCGATTGCTGTTGCCTGGAAGCCTTTGGTGAAGAGTATAGGACTATGGAAATCTATACGG
TCAATTGCACGCCTATATGATGCTGGCATGGGAATGCTTATCTTTATACCCATCGCTTTCTTCTCGTGGTTCCCATTTGTATCCACATTCCAAACCCGTC
TCATGTTCAACCAAG
>AA_scaffold3609
CAGACAGCCAGCATCTTTAGAATATAGCGTGAAGTAGAACGCATCTCAAGGAGAGAGATTAGAGGAGAGTGCTGGTTTTGCGTCGTCGCCGAGATTTGAG
CGAAAAAAATGGGGTGAAATGGAAGATAAGCTGCTGCTAAAGGGAATCCCATTTGGTAGCTGCTGTCTGGGTTGCTGATCAGTGTGCGCCATTTTGTTAC
TTGTTTCTCCTGATTTTTGAATCTAAGAAGCCGCTGATACAAGGCTTTGCACCTAGATTTTGGAGCTAAGTCGCATTGGGCAGGTACAAAAAGAAGAAAA
GGGGACTAAAATGTCTTAAAGTAGAACAAGACTGGTGGTCAAAATACATTAGATAATAGTCTGGCTTGGATCCATTCCCAGGCCTTTGCCGTAACAAAAC
CAGCTGCGCTGTTGTTATTAGCTGGAGTCATGGCAACTTTGTTACATTCTGAGTCCAGGCGGTTATATTCTTGGTGGTGGGATAGCCACATTAGCCCAAA
GAACTCTAAATGGCTTCAGGAGAACCTTACAGACATGGATGTCAAAGTAAAAGCAATGATCAAGCTGATTGAAGAGGATGCCGATTCATTTGCAAGGAGG
GCAGAAATGTACTACAAAAAGCGCCCAGAACTCATGAAATTGGTTGAGGAGTTCTACCGAGCATACCGAGCACTGGCAGAAAGGTATGATCATGCAACAG
GGGAATTACGCCAGGCCCACAAAACCATGGCAGAAGCATTTCCCAACCAAGCTCAATACGTGCTGACTGATGATTCGCCATCTGGTTCTTCTGGCCCTGA
GGCTGAACCACACACACCAGAAGTTCCACGTCCAGTTCGTGCTTTCTTGGAGCCAGATAACCTACGGAATGACGCACTTGGAGTTTCATCAATCCACAAT
AATTTGAAAAATAATGGAGGGAATTCAGAGGAATCAGACTATGGCAGAAGACGAATGGGTCTGAATCAGCTGAATGAAATCTATGGATCCTCTCAGTTAT
CCGCTGGAAAACAAAAGGTTAAGAATCAGATCACTTCTGATTCTGAGCATAGAGGGAGAGCAGAAGGTGAAGTTCAAAACTTGAAGGAAGCCCTGGCCAG
ATTACAATCTGACAAGGATGATATCCTTCTTCAGTATCAGAGGAGTATGGAGAAGTTGTCTGAAATGGAAAGAGAACTTAATAAGACTAAAAAGGATGCT
GGAGGCCTTGATGAACGAGCTAGCAAAGCTGAAATTGAAATCAAAATATTGAAGGAGGCTCTTGCAGAGATGAAAGCTGAGAGGGATGCTGGTCTGGCTC
AGTACAATCAGTGTTTGCAGAGGATAGCTAGCCTGGAGACAATGTTATCTATGGTGCAGCAGGATGCGAAGGGTCTTGATGAGAGGGCTACTAATGCAGA
AACTGAAGCAAAAAATCTCATGCAAGGAATTGCCAGATTGGAGGCTGAGAAGGATGTTGTTCTTCTTCAGTATAAACAATGCCTTGAAAAAATACCTGTC
TTGGAAACTGATATATTCCATGCTGAGGAGAAATCCAGAATGCTAAAGGAGCAAATTGAAAAGGCAGAAGTGGAGATTAAAATGCTCAGGAAACAGCTTG
CTGAACTGCATACTGAGAAGGAAGCTGTAGCTATCCTGTATGAGCAGTGCATGGAGACAATAGCCAAAATGGAGAGTGAAATTTTGCAGGCTCAAGAAAA
TTCTGACCGATTGAGTAAAGAGGTTGAGACTGGGGCTGAGAAATTAAGGAATTCTGAAGAGCACCGTGATATGTTGGAGAAATCAAATCAATCTCTTTGT
CTGGAGGCTGATGATCTAGTGCAGAAGATTGCTATAAAAGATAAAGAGCTCTTAGAGAAGCATACTGAGTTGGAGAGGCTTCAGACCCTGCTACAGGAAG
AACATTCTCACTTCCTTCAAATGGAAGGCACAATGCAGACCTTGCAGAAGTTGTACTCCCAATCACAAGAGGAGCAAAGATCTCTTTCTTCGGAGCTTAA
TCATGGGCTTCAGCTACTGAAGGAGTTAGAACATTCCAAAGAAGGTTTTAAGGGAGAAATTCAACATATTGTTGCAGAAAACAGGACTCTTCAGGAACTT
AACATTTCTTCTACCAGGTCATTAAAATATCAGGAAATGGAAATATCTAAATTGAAGGAGATTAAAGAGAAACTTGAACAAGAGTTTTCCGCAAAATATG
AAGAAAGCAATGCTCTCCAGCAGGAAATTCATGAAATAAAGAATGAAATCCAGGCCTTGAATCAGAGATATCAGGCTATGCTAGAACAACTGGAGACTGT
TGGGTTGGATCCTGAATGTTTTGTAGCAACTGTGAAAGATTTACAAAATGAAAACTCAGAGCTAAAAGATGTCTGCAAAATGGAACGACTTGAGAAAGAA
GTTCTTTATGAAAAGTCAAAGGATATAGATAAACTTTCAAGTGAAAATGCTTTTATGGCAAGTTCCCTGTCAAAATTGAATGATGAGTTGGATGGCTTAA
GAGGTGAGGCGAAGAAGTTTAAGGAGACCTACCAAGTTCTCCAGGAAGAAAAATCAGTCCTGATAGCTGAAAAATCAACCCTGTTTTCACAGTTACAAAT
AATCACTGAAAGTACGAACAAGTTGTTGGAAAAGAATATCTTATTGGAGAAGTCCCTGTCTGATGCCAGCGTTGAGCTTGAAGGTTTGAGGGCTAAATCT
AATAGCTTGGACGAATTCTGCATGTTACTGAATAATGAGAAGTCCAATCTTCAAAATGAAAGAAGCATTCTGGTATCTAAATTGGAAAGTGTAGAAGCAA
GACTCGGTAATTTGGAAACAAGGTTTGCAACACTAGAAGAAAAACGTGCTGATGTGGAGAGGGACAAAGAAAGCACAATCAATCAGGTTGAAGAACTTCG
TGCTTCATTTTTGGTGGAAAAAGATGATCATGCAAGTCATAGACATTCAAGTGAGGCTCGACTAACTAATTTGGAGAACCTTGTCCGCCTACTACAAGAG
GAACGCCGGTTGGGGAAGATAGAATTTGAAGAAGAACTTGATAAGGCTGTAAATGCTCACCTTGAGATATTCATTTTACAGAGGTTTGTGGAAGACCTGG
AGCAGAAGAACATGGCCTTGTTAGTTGAATGTGAAAAACGCGTTGAGGCATCAAAGTTTTCTGATAAAGTCATATCTGAGTTGGAATGTGAAAATCTTGA
GCAACAGATGGAAATAGAGTTCTTGTTGGATGAAATTAGGAAGTTGAGAATGGGGATTCATCAAGTATGTGGGGCTCTTCGAATTGATTATGATAACGGG
AATGGCAAACTGATGAAGCAAGAGGAAAAACATATACTTCATATTTTGGATAATATTGAGGGGTTGAAAGGTTCTCTTGTGAAAAGCCAAGATGAGAAGC
AGCAGATGCTGGTAGAGAACTCTGTCCTCTTAACTCTACTTTGTCAATTGCAATCTGAGGGAGCAGAACTGGAGTCCAAGAAGAAGACCCTGGAGCAGGA
GTTCAACATCCTGAGAGAGCAGCATGAAATGTTGCAGAAGGATAAACTTGAACTTCTGGAGTTGAACAGTAATTTAAGGGATGAAGTGACCAAGGGAGAG
GAAAAGGAGAATATGTTGAAGTCCAGTTTGGAAGATCTTCAAGTGGAGCTACTGGACTTGCAAGGCACAAATTTGGTTCTGCAGGAGGAAAATGGCATGG
CACTTGAGGAGAACAGTTCATTGGTCAAGAGTGTTTGGGATCTCAAAAATGCATTTTCCATTTCTGACAATGAGTGCAGTGAAATCCTCCGCGAGGCACT
GACTCTAAGCAACCTCAATGTGGTTTATCAGAGCTTTGCTGCCGAGAAGCACTTGGAAAATGAAGCACTTGGTGAACATCTGAACGTTCTTCATCGTCTA
AGCAGTGACCTCAAGCGGCAGGTGGGAGTGATGCATGAAAAGTTGGTGCTGAAAGGAGCAGATAATGAGTACCTGAATGACACAGTTGAGAGGATGGACA
AAGAACTGCAGGAAGCCAAAAATGTAAATAATCATTTGTGTCATCAAATTGAAAAAGCCGAGGAGCTTCTCAAGAAGAAAGAAGCAGAGATATCAGAAAT
GGAACAGAAGCTGAAGGCGGCAGAGACAGTGAATGCAGAGCTTTGCAGATGTGTTGAAGAACTGAAAATGGAATGCCAAGAATCAAGACTGATCAAGGAA
GATCTAGAGAAGCAGGTACTTGAAATATCAGAAGAATTATTGAATCAGAAAAAGGAATTTGAGCATCTCAATGTAGCAAACAGAAATTTCCTGTCTGAGA
TTGAATTATTACGACAGCAAGTTGAGCAACAGAGGGCCAGGGAAGAATCTCTGAATTCAGAGCTGCTGGAGAAAATAAATGAATCTGAACTTTGGGAGGC
TGAAGCTGCAACATTCTATTTCGATCTTCAAATTTCATCCATCAGTGAAGCATTATTTGAAAATAAAGTGAATGAACTCACGGGAGTTTGCACGAGACTT
CAAGATGAGAGCACTGCAAAAAGCATGGAGATTGAATGTATGAGAGACAATATTGGTCAGCTGGAAAGTGAAATTCAAGGGCTGAAGGGCCAATTATCTG
CATATACTCCTGTCATTACTTCTTTGAAAGAGGACTTTGCATCATTAGAATACGCTGCTCTTTATCGGACCAGGAGATCTTCTGTTGAAGGCAACCGAAA
ACAACAGGATGAAGAGGTTGAAATTTTTCCTAAACTGCACAGCTGTCGAGGATCCGAAGAGAATGAGAAGACTTTGACACCATTGTCAGATGGGGTTTCA
GATTTGCTGAAATTACAGACAAGAATTAGAGAGGTTGAAAAGGTAATGGACGAAGAACTTGAGAGACATGTTGAGAAGAGCCTGACTACCGTGTCGAACG
TTGAAGCAGAAGCTCCGACACAAATGACCAGATACCCAAAGTCAAAATCTGCCCCATATCCAGAAAATAACATCAGAAAAGTTGTGATAGAATTTAGGGA
TGACTCTGTAGATGATCTCAAGTCACGGAAACCAAAATATGAAAATGTTTCTTTGATGAAAGACATTCCGCTTGATCAAGTCTCAGATAGTCCAATCTCT
AAGAATTGCAAGAGAGGAAATGGTCGTAGGAGTCGAGGGACTGATGACCAGATGCTTGAGTTATGGGAAGCGGCAGAGCAGCGCGGTGAAGCAAAGAGAC
AGGATGTTTCTCCAGTGGACGATGTAAGCACATGCCATGAGTCAAACAGTTCAGGCAGATTCCAAAATTCCTCTTCTGAACTGGATGTTGAGAAGGAATT
GTGTGTTGACAAACTAGAGTTATCAAAAACTTGGAGAGAGAGAAATCAAGATAGCAAGAGCAGAAAGATCTTGGAGAGACTTGCCTCTGATGCTCAGAAA
CTAAACATGCTGAAGTTAACTGTGCAAGACTTGAAAAAGAATGTGGAGACAAGTAAGAGAAGCAAGAAGAGCAATAATGTTAAATCTGAGACAGTCAAAA
AACAAATAGAAGAAGTAGACGAAGCTGTGGCACAATTAGTGGACCTCAATGATCGTTTGACTAGAGATGTTGAAGAGAGTTCATCACCTTTGGCGAGGGA
GACTTCAATGGAGTTGGAAAATGGTGCACACACCAACAGAAAAAGAATAACCGAGCAGGCGCGAAGAGGTTCTGAACAGATAGGGAGATTGCAGTTTGAG
GTGCAGAACATCCAATATGTTTTGCTGAAATTGGCTGATGAGAAGACAAGCAAAGGGAAAAGCAGGTTTTCTGGAAAAACAGATGTT
>AA_scaffold2255
GTGCGTATCAGCTGTAAAAGGATCTGATTCCCACACGCAAGTGTGAGGAAGAATTGATCACAGGTAGCCAAGTTTAAAACGAGTATTTCTAGAGAGCAGA
AGAAAGGGTTCTCTCTTTCTGGCTCTCTGTCTCTTTTTTTATATTCGTACATTGTTGGAAGCCTAGCGCAGCGAAGCTTACTCATCACCATAGCTGTCGC
TCGGTGATCATCCTTGTGTTCATCTCTCTCTCTCGTTCTTTCTCTATCGGTGACAGCTGGGTTTTTGAAGCTTGCTGAGCTATACTATAAATCTTGATCA
CAGGCTTGCCTCGGCAATCCGGTGTTGTGGATTTTACCCACGTCAGGTTTTTGGTATCCTCCTCGGGAAATTTTGACATCTAATCCTCCCTTTGTCCATT
TCTGTTGATAGATATCGTTGGAATAAATTTTAAGCTAATTTCTTCGTCTTCGTTTTCCGTGTTCGTGAGATTCTCTTCTGTTCTGTTCTCTTGTGCAATG
TATCTCTGGAGTTCATCTCCAGATACACATTGCTCTAATTCTTCATTTCATTCGTGGTGAAATGTCCTTCTTCGAACGCTTTGATCTCTTGTTCGTCTGC
TTAGCTTCACACCGACTCATTCCTCTCAATTGTCGCGACATTCATTTATGGCTATCTCTCAATTGCTTGATAAAATCTCTTCTTCTTCATCATTGTCATC
GAGATCGCTGAACTCCCTTTTGACAACGATCATAGGACTGCCCGTTTTGGAATTAGCCGCAATATGCGTCAACTTAACTATTCTTCTTGTGTTTCTCCTG
GTAATCTCAGCGAGGCAGATATTCGTGTGTGTTGGTCGAATTCGAATAAGCAAGGAAAATACGAATGGCGATCCGAATCCAATTCGTCGCAGTTATATCG
ACAGGAACACACACGATGTTAGAATCGGTACGAGTTTCAAATTGGCATTGCTCTGTTGTTTCTATGTGCTCTTTGTTCAAGTCCTGGTGTTAGGATTTGA
TGCTGCTGCTTTGATCAGAGAATCGACTAATGGGAAACCTGCGAACTGGTGGCTTCTTTCTTTGCCATCCGCGCAGGGTTTAGCTTGGTTTGTAATAAGC
TTCTCTGCCTTGCATTGCAAACTCAACTTGTCTGAGAAGTTTCCGTTTTTGTTGAGGATTTGGTGGTTGGTCTCATTTGCAATTTGCTTGTGCACTTTGT
ACTTTGATGGGAGAGGACTTGTGGTGGAAGGCTCAAAACATCTTTCTTCTCATGTTGTGGCAAATTTTGCTGCCACTCCAGCTCTTGCTTTCCTGTGCAT
TGTTGCAATTAGAGGGGTTACTGGCATAAAAGTTCGTAGAAACTCTGATCTTCAAGAGCCATTACTTGCTGAAGAAGAAGAAGAAGAAGAGGCAGGTTGT
GTCAAGGTTACTCCTTATAGTGATGCTGGGATTTTTAGTTTAGCCACTCTCTCTTGGCTTAACCCTCTTCTCTCAACTGGGGCTAAGAGACCGCTTGAGC
TCAAGGACATTCCCCTTCTTTCTCCAAAAGATCGAGCTAAGACAAATTATAGGATTTCGAACTCTAACTGGGAGAGATTGAAGGCTGAAAATCCTTCAAA
GCAGCCTTCATTAGCTTGGGCAATTCTCAGGTCTTACTGGAAGGAGGCAGCTTGTAATGCCATCTTTGCTGGTATGAATACTCTAGTGTCGTATGTAGGT
CCATACATGATAAGTTACTTCGTTGATTACTTAGGTGGTAAAGAGACATTCCCGTATGAAGGGTATATCCTCGCGGGGACATTTTTTGCTGCAAAGCTTG
TGGAAACCTTGACGACAAGACAATGGTATTTGGGTGTGGACATCTTGGGTATGCACGTCAGGTCGGCTCTAACAGCAATGGTATATCGAAAGGGACTCAG
GCTCTCCAGCTCGGCCAAGCAGAGTCACACAAGTGGGGAGATTGTTAACTACATGGCTGTGGATGTTCAGAGGGTGGGGGATTACTCTTGGTATCTTCAT
GACATGTGGATGCTTCCTCTTCAAATCATTCTCGCCCTTGCAATTTTGTACAAGAATGTTGGACTTGCTTCAATTGCTACATTGATTGCTACAATCATTT
CCATTGTTGTTACTATTCCCGTGGCTAAAATACAAGAAAATTTTCAAGACAAATTAATGGCTGCTAAGGATGAAAGGATGAGAAAAACATCTGAATGCTT
GAGAAATATGAGGATCCTCAAGTTGCAAGCTTGGGAAGATCGATATCGAATACAGTTGGAAGAAATGCGTGGAGTAGAGTTCAAGTGGCTACGTAAAGCC
CTCTATTCTCAGGCTTTCATCACTTTTATCTTTTGGAGCTCTCCTATATTTGTTTCGGCTATCACTTTTGGCACTTCAATATTGTTGGGAGATCAGTTGA
CTGCAGGAGCGGTTCTCTCTGCTCTCGCTACCTTCAGGATCCTTCAAGAGCCTTTAAGGAATTTTCCTGACTTGGTATCAACAATGGCCCAGACAAAAGT
TTCTCTTGATCGCTTATCTAGTTTCCTGCAAGAGGAAGAATTGCAAGAGGATGCAACTACCGTCTTGCCACGAGGAACTTCTGACATTGCCATTGAGATT
AAGGATGGATTCTTTGGCTGGGACGCTTCTTCTAGGCCTACTCTTTCAGGGATACAAATGCAAGTGAAAAGGGGCATGCGTGTGGCGGTTTGTGGCATGG
TTGGTTCTGGGAAATCAAGCTTCCTTTCTTGCATCCTTGGAGAGATTCCTAAGCTTTCTGGTGAAGTAAGAGTGTGTGGTTCAGAAGCATATGTCTCCCA
ATCAGCATGGATACAATCAGGAAATATTGAAGAAAATATCCTTTTTGGAAGTCCCATGGATAAAGCAAAGTATAAGAGAGTTCTTCATGCTTGTTCACTG
AAGAGGGACTTGGAACTTTTCTCTCATGGAGACCAAACAATTATAGGCGATCGAGGTATAAACTTAAGTGGAGGCCAGAAACAGCGGGTGCAGCTTGCAC
GAGCTCTTTATCAAGATGCTGATATTTATCTCCTTGATGATCCCTTCAGTGCAGTTGATGCTCATACTGGATCAGAACTGTTTAACGAATACATATTGAC
AGCACTAGCGGATAAAACAGTTATTTTTGTGACCCATCAAGTGGAATTTCTCCCTGCAGCTGATTTGATACTGGTTCTTAAAGAAGGCCGCATCATACAG
GCAGGAAAATATGATGATCTTTTACAAGCTGGAACAGATTTTAAAACTCTAGTTTCAGCTCATCATGAAGCCATTGAGGCTATGGATATTCCTAATCACT
CAGATGATTCAGATGAAAATGTGTCCTTGGAGTTGGAGGCGTCTGTTATATCCAGTAAAACGTCCATCATATCTGCCAATGATATTGAAACTCTAGCAAA
GGAAATGCAGGAGGGTTCATCAGTTTCAGATCAGAAAGCAATCAAGGAGAAGAAGAAAGCGAAACGGTCAAGGAAAAAGCAGCTTGTTCAGGAGGAGGAG
AGGGTAAGGGGTAGAGTCAGCATGAGGGTGTACTGGTCATACATGGCTGCAGCATATAGAGGCTTACTGATTCCACTCATAATCACTGCACAAGCATTAT
TTCAGTTTCTTCAAATTGCTAGTAATTGGTGGATGGCTTGGGCAAATCCTCAAACTGAAGGAGACCAATCCAGAGTAACTCCTATGGTTCTTCTTCTTGT
GTACATGGCTCTTGCTTTTGGAAGCTCTTGGTTTATCTTTGTAAGGGCTGTTCTGGTAGCCACATTTGGTCTAGCTGCTGCACAGAAACTTTTTATAAAT
ATGCTTAGAAGTGTTTTCCATGCTCCAATGTCTTTCTTTGACTCCACACCAGCTGGAAGGATATTGAATCGTGTATCGGTTGATCAGAGTGTTGTGGATC
TTGATATTCCTTTTAGACTAGGAGGATTTGCTTCGTCAACGATACAACTTATTGGCATCGTTGGTGTGATGACAACGGTTACCTGGCAAGTTTTGCTTCT
GGTTGTCCCAATGGCCATGGCTTGTTTGTGGATGCAGAAATACTACATGGCTTCTTCAAGGGAGTTGGTTCGTATAGTAAGCATCCAGAAATCTCCTGTT
ATAAACCTTTTTGGTGAATCAATTGCTGGGGCAGCTACTATCAGGGGTTTTGGACAAGAAAAAAGGTTTATGAAGAGAAACCTCTATCTTCTGGACTCTT
TTGCACGGCCATTCTTCTGCAGTCTCGCAGCGATTGAGTGGCTCTGCCTGCGTATGGAATTGTTGTCGACCTTTGTATTTGCTTTCTGCATGATATTACT
AGTGAGCTTTCCACATGGAAGTATTGACCCTAGCATGGCTGGACTTGCTGTGACGTATGGCTTGAATTTAAATGCACGCCTATCAAGGTGGATCCTTAGC
TTTTGCAAACTTGAGAATAAAATAATTTCAATTGAAAGGATTTATCAATACAGCCAAATTCCTAGTGAAGCACCTACTATTATTGAAGACACTCGCCCAC
CATCCACATGGCCTGAGAATGGGACAATCAGTATAATTGATTTGAAGGTTCGTTACAAGGAAAGTCTTCCATTGGTGCTTCGTGGAATATCATGCACATT
TCCTGGTGAGAAAAATATTGGAATAGTTGGACGTACTGGCAGTGGCAAATCTACTTTGATACAAGCATTGTTTCGATTGGTTGAACCATCAAGTGGGAGT
ATCCTTATAGACGACATTGATATTAGAAGCATTGGTCTTCATGACCTCCGAAGCCGTCTCAGTATCATACCTCAAGATCCAACCTTATTTGAAGGGACTA
TACGAGGCAATCTTGATCCTCTTGAAGAGCACTCTGATCAAGAGATTTGGGAGGCACTAGATAAGTCTCAACTTGGAGAGATTATTCGTCAGAAAGATGA
AAAGCTTGATACGCAAGTGCTTGAAAATGGAGATAATTGGAGCGTAGGGCAGCGACAACTTGTAGCGCTGGGGCGGGCTTTATTGAAACAGTCAAGGATA
CTTGTACTTGATGAAGCAACAGCATCAGTTGATACAGCCACTGATAATCTTATACAGAAGATTATTCGGACAGAGTTTAGAGATTGCACTGTCTGCACTA
TTGCACATCGTATTCCTACTGTTATTGACAGTGATCTTGTTCTAGTCCTCAGTGATGGTGGGTGAAGTTACATCCAGTTCTTCTACTTCCTTTCATCCCT
CAATCAATCTCGCATTATGGGGTTAGAATTATTATCTTTGGAAGCTTTTTTTTTTTTTTGGCAGGTCGAGTGGCAGAGTTTGACACGCCAACCCGACTAT
TAGAGGATAAGTCCTCCATGTTTCTGAAGTTGGTGACAGAGTATTCATCAAGGTCAAGCGGCATACCAGATTTTTGAACTGGAAGGCATGCCTCAAAGCC
TTTTTCGGAGTTGGTGGTGACAAGAGAGCTCAAGACAGCTCAAGGTTGAAGCAGCAAATGCAACCTCAGCTGCTGCTGCAGCAACAGCGTCATTCGGTAC
ATTCGGGGAAGAGGGAAGGAAATGAGGTGAAAGTAACTCCCCATGAAGCAAGCAAGCACTAAATTGGGAGGGAACTGTTAGATTCTAGTTTGAAAGTTAA
ATTCATTATGGAGGAATTCATGCATGGGTGGAAAATCATGCTTTGTAACACAAAATAAGTTAGAGTTCACTGTCATTACACAGAAAGCTGAATAAGGGCC
TCTCAAATTGGACTCAGTGTCAATCATGTGCAATAATGAGTAGTCCTTTTTTGGTACAATAATGAGTAGTCTTAGAACCAGGC
>AA_scaffold19276
TGGCTATTTTTACGAACTACAAATACAGAACAAATTGAAAAACATACTTTGTATCCTATAATTTCAGTATTCTTTTAACCACTTCTTGCTAATATTGAAT
TATGCGAAATACGATGATGATGAGGATGTATCCGCCAGAATCTCAAGTTGCTCTTCAGTAAATAATTCTTTCTGAACATTCCAAGTATCTGCATGAGTCC
GCCTGAACTCTGCAACTGCTTTCGTTACAGCAGATTTCACAGGAGATGGCTCCCCACTAAAGCGAGCCAGCAGTGTAACGTGGTCGGGCAACCAGCTGGG
CATATCATAAGGGGCGGATAAAACAGAAGCTGCCAATGCTAGTACAGCACCATGAACTGATGCTACTAATGAACCAGAGCTTGCATTTCTCGTCCTTCTT
CTCGTTTGTAAAATATTTGCCTCAACATAAGCTCTATCACGGAAATCTTTAGCTAGATCTTCATCTCCACCCTTCAATAAGCCTGCTAAGACTGCTGCTG
CGTGCTCTCTTACCTCAACTTGGTTGTCTACAAGCAACTTCTCAACAGTTCTCCAAATTTCTTGTTGCATAGAACTTGGGAGAATGAAAGTGTGCCTATA
CATAAAAGTATGAAGATACGTCAATGTAGCAGATCTAGTTCGCCAGTTGGAATCATTGGCTGCAGATAAAATCACTGAGACAACCTTCTGGAGGTGAGGT
CCACGGAAAATACCCCATTTAAGCAACTCAAAGACTCCCTTGGCTAATGTTGACAAATCTTTATTTGATGTTTCCTGCAGGGACATCACAGCATAAAGAA
GCCCAGCAATCACATCAAGCAGATAAGAGGATCTCCCAGACTTCAATGATGAGAAGATGAAGTAAAATAGCGTCTCCATCCATTTTATATCATCTTCTGA
ATCACCATCCGGATGTCCATTTTCAAGATTTATATCCATAGAATTCACCCCTTTGTCTGACTGGGTAGCATTCTGAATGTTCACAACTGCTTCAGCAGCT
CGCTCTGTAAGAAACTGAACCCAGCTTGCATCTCTTAACAAATTATCCGAATTGCTTTGTCCCTCATCATATGCACTATCATGATGACTTGAATGATATA
GCCGAATGTTAGAGCACAATACAGTGAGGGTAATACCTAGAACTTGCCTCACTTGAGATGACGAGTGACTCATATTATCAAGCACTTCCTTCATAAGCGT
ATGATGAAGCTGGATTTCAGTTATAGGCATATTCTGTGGGGATACTTCTACAAGTGCAGCAACCAAGAAATTATATCGCTTAACTGTTACAGTGGTCGCT
ACAGTTGGAGGTAAGGATGCCACCAAAGCATCTAGAATCTTCTGCCTCAATAGAGGAACCCTAGTTCCATACTTTCCTTTACCAGTAACTGCATATCGGA
TGCAAGAGGCCCACTCAGGAAGTGACTCAACAGATTGTGCTAGAATAATACTTTTTAACTGGGGCATCAGCCAGGTATCCCATTCTCCAGATAGACCATC
AATATCAGAGTGTAACACACCTGCCAGCGCTTCAGCAGCTACACATTGTTTAGACCTCTCCTTGGCACTTGTAAACTCATCTAATGCACCTTTAAGAGCC
AATATAACAGGCATGCCACATTCTTGTACTAGCCGCTTAAAAATGCGTGCAAAATTTGGGTAAAAGCTATCACGTCGTATAAAGGTATCACTGGGAGTAC
GTGGCCAAGAAGATGAAAATTCAAAGTAGAATCGAGTTATCGCTTTGTCTGCTAGGCTTTGGAAACTGGAATCACCAGTACCTCCTCTTAGAGATGAAGT
TTCATTATCACTTATTATATGAACATGAGAAAGACTATTTAATGTCTCATTGAAAAACCCCTCTTCCTGAAATGTTTGGGTTAAAGCTCCTTCTAGAGAT
GACTTGGCATTGCCTTGCAAATCGTTAGAAATAACAGATTTCTCACCAGCAGACAGCTTATAAGGCGATTCCTTTAACAGTGTATTTAGAGCTGAAATTG
CTAGTATTCTTGTTTGAGGTAGATGACTTTTCAAATTCTTTAGAAAGTGTCCAGCAGTTTCGCTCAGGACTTTAGATGATAAACTTGGGTGATTTCTAGA
GGCCAAAGCCAACAGAAGCAAAACTCTGTTAGCCATCAAATTATACCGCCAATGCAAGCCAGTAGAATCAAAACTCATAGAGCCAATCTGAGAAACCAAA
TCCGAGAAATCTGGTCCACTAGTGTGATTATCTGACATCCTGAAAAAGCTTCTAGATACTCCAGAAAAGTGGTTGTTGTATTTTACAAAAAGCTCGTTAA
TTGCTTTCTGGGCTTTCAAAGATTCGTGATGTGAGCTTGAAAGAATCCCCATGATAAATGAAGAGAATGCCTTTGGATCCAATGTCAAATGCTTGAGAAC
TGTTTGTGAGGAAAGAACTGAACAAGAACCCAGCACTGCATATTCCTCTGCATTAGGGTTGCACAAGTTGTTGGTAAATGTGATGGCACACTTTGAAATC
ATAGAAGGCCATCTCTTGATCATCTTAAGTAGAGATTTTCCTGCAAACATGCGGACAGTTTCATAGCTATGCATAGAGAGATTTAAGAGATCATCCATCA
AAAGAGTAAGATGATCTGATGGACAGAAATTCCCACTCATACGGTAAAGATGGTAGGATGCTTGTGAAGATCTCCATGTACTCTGCATGAATGCTTTGTC
AATCAGTGCCCACCTAGGTCTTTTCTTTCCCTTGGAATGGAATGATACAATGAAATTAATGGGAGGTTCTATAATTGCAGCAGATTCCAACTTCCAAGCC
TGTCTGTGACTAGACCATTCATCAAATTCCAAACTACCATAGTTTCCCAAAGCATCCATAACACGAATAATTAGTATCAGCAAGCTGCTGTCATCAGATT
TTTTTTCCAGTACATATTTGCATGCTTCATGAACAACCTCAGCAGCTTTTTCTCGCAGAGCAGTACTACCAACAGTAGAACCAGTCGCTCCAGCAAGCAA
AAAAGTAGGGTCAGAATCCTCCGCCATTCCATTCCTGGAGGCAGGATGGAAATCAGGCAAGCAAGAAAATAGACCTTGCAATGATGATACAATACGTAAA
AGAGTCACTTTCAAGTGCTCTTTCTCATCTCCTTGATCAGTATGGATTTTATTTTGGCATATATTCAAAAGATCATCCAAAGCTGACTTGAAATGAATGT
CTAAAAGCTCATTTGCAAACTGAATTTCTTCATCACAAGGAATATGCCACTTTGGAATCAATCTTTCATCCTTGGAATAATCCTTCGAGCTAATCCATTC
TTCAAGAACAGCAGCATCAGGGTGACTAAGAATGCACTTATACTGATCAATTGGATAATAATGAATCTGACTCCCAAGAAGGGATCGAAGAAGATGATCA
GCAGCCACGTTAACCTTCCAAGAAGGTGAATCAAAAGCCAAGAAGATGGCTTCTTTGAATTGATCTTTGTAGCGAAGAAGAGCAGGGCCTCCATATGTGA
TGCCAACTGACAAGATCATTAGTTGATACTCAATTGAAGCCTCAAGAGCTGGTGACAGAGTTGATTTAACCTTGGATGAAGCAGAAGCATTGAAAGTTCC
TCCTCCCCCAAATCCTGTGCGTGGTGTTCCTTTCAAAGATGATATCACAAATAATAGGATCGGTTCAACAACTTGACTAACTGCCTCTTCTGGGTTTGAA
TGAACACATGAACAACAAAGAAGTCCAACCTCTCCAATAGCACCAGGAAGAATGTTTGTCCTCACAAACTTCGAAATTTTCTTCATAGCCTGATTATACA
GTGGTTTTGAAAGCCTTCCGAGCAGGATTTCAAGCACACAATAGTAGTATGGACCATCATTAACTAGAAAGGTTCCTGATGTTGCTGATGAGTTTAAACC
TTCATTTATAACACTGCTTGGCTCCAGGTGAAGAAGCAAGGAAAATAGACGGCACAAAAACTCATCCAGCCATTCAGAAAATTGAATCATTGGCATAAGT
GACAAATCATCAATTTTATCATCCAGTAAAGCCAAATTGGAAAAGATGGAACCTATTAGTTGCATGGTAGCCAATGTTTTCGGAGGGTCATTAGCATCCA
TGCCCAGCAATGCATTGGAAAATGAAACCGCCATAAGATCCATGAATGTGTCATCCCCACCACCAAGATCAACTGGCTTTGATGATGATGTTGATAGAGA
TGTAAAAAGTAAAGAACGTCCAACAAATGCTACAGACATGACAGCAATTTTCAACTGGTGTGTAGCAGTCATCGTCTCAAGAGCCATCTGGAACCGAGAG
GCCACAAATGGCAGAACCAATGACGGTTCCACATACGACAATACAGAAGTTGCAGCGGCAACAGTTTCAGAGAGGTGCTCATTCTTGCTGTATTGACCTC
GATCAATTAACTTAAGCACTGAATTAACAAAGAAAGCTCTCTCTGGTCCTCCAAGATGCTGTTCAGATTGTTCGCCATTATTTGTACTCTCTTGTTCATG
CTGTAGACGCTTCTGGAATTGAATCACCAAATGGTACAAAAATCTCTCCAATGAGTAAGTCCATCGGCCACCATTTGAGGGATGATAATATTGTTCCAAG
ATTTTGACCAATTTCTCAAAGTACTGCAGTGCTAAACTACCAGGTTTTAACAAATACACAATTGATTTTGCAATAGCCTTTGCAGGGGTAGCAGTTTTGT
TGGAGAACAAGAACCTTGTGTTTCTTGGGACATCCAATGGAAAGGGATATGATCCACTTCCATTTGAAACAGGAACCTCAAACATATTTAAGTATCTAGC
AAAAACTGTAGGCAAGAAGCACTCCCAATCAACATTGTGGTAATTTTTTACAACACGAGCTATAATAGCTGCCCATTGCCCATTCCAAAATTGGCAGTTT
GGTATGGAGTCCCACAACTCTATACACTCTTCAATCCAATCATGCGAAAAAAATGCCTGATTGTCCCAGTTTGTAGGTAGAAAGAGTCTGGCAAAACCAG
ACCCCTCAAAGGCAGAATTATGCCACGGGTTTTGCATTAATGATTTAAATTCAGACCATATTTCAAAGGCAGAACCCGATGGAAAGAACCTTCGGCAGGA
CCGAACAAGGGAAGTTATGACTTCGAAATGCCGTTGTTTTAATCTCCAACCTTCTGGCCCAGTACTTCTACTGAAATGCGTGAGAACCAATGTGTCGTAC
AAAGGCCGCCACTCAACAGTTAGTGTAATTTTTTTCCTGTACTTGTTGAGAAGTCTGACTAATAAATTACCCCATCTAACCTGAGCATAAAGCTTATTAC
GGGCCATGTGAAACAATTCCAGGCCCATCTCAATAACTGAATGGACATCTTCCAACGATACTTCACTTTTTGCCTTCAAGAAAAGGTCAAGGACGGAGAT
ATGTTTGAGGGTTGAGAATACGGAATCGGGATCATCAGTGCTGTACGAGGCCTTGACGAAGCTGATAACGCGAGCAAAGGAGTCGCGCTCCTTGACGGTC
TGAGCGGCCACAGGCGGCGGAAGCCATGCATTGTAGAGATGCATACCGTAGCCGTAAAATCGAAGAAGATCAGTGATGAAATGAAAATGATGAAAGTTGA
ATTNNNNNNNNNNNNNNNNTTGAAGGAAGAGTATAAATAGGGTCAAATTTCTTAGAGAGAAAGCTAAGAAATTGTCTGCGCGATG
>AA_scaffold18367
GGACCGGCAAACTAGTAAGTGGAGTCAGTAAACCAGATGTAAGATTACAGCCCACTCAGCGCCCTCAAACGTCAAAAAAAATTCTAAAGTTAGTCGACAA
AAATGCTTGTGCAGAGCCACCTGGTGCTACTGCTGCTGGTGTTGGGAAGGGGGAAAAAACCTAAACCGAAAAAATCATTTACAGATTACCAAGTACAACC
AAAAGGCATTTATATCTCCCGCAATAAGCTCTGCTAAAATTAATCTTCTAGTGTCTGGATCTCGCCCATCATGATCCTGTTACTTACGACGTTAAAGCCT
AAGACTGAAGGACTGACCTTTTTCCCTTTCTTACCCTTTTTCTTTCCGCCCTTTGAAGATCCGTCCGGGCCGAATCCGTCAATGTCCTTCAGGTCTTCAT
TTCCGGGATTCACGTCTCCAACACTACTACGCCCAGGAACTTTGTGATCATTCCGACTCTGGAAAGCTATTTCAAGAACATCAGATGGGAGCAACTCCTT
GTAATTTAGGAATTTATCAATAAATTCATGATCAGGGTCATATGACCCAAGATTTTCTACTAAAAGCATCTCGGCTTCTGATCTGGATTGCTTCAGGCAA
AATTCAAGGAAACTTGTATCTTTTGTCCCAATAAGCCTAACACACTCGTTCTCACACCAATCTCTGAAGTCCATGGCCTCAGAATGCTTAGTTATGGCAT
CCTTTTTCGACTTCAGCAACGACACAGATGATGCAGGGGAAGAAGACACAGACCTCTCAGCTGGTTTACCACTAACCGATTTCTGTCGGCTTAATGGTCC
AGGTGTGCTGCCTTTAATGGGAGTCTTTCTAGATCCCAAGCTCCCCTCACTTGCAAGCTGAGGGAAATCTAACTGTTTATTTTCTTGCTTAGATTGCTCC
ATGGGACCCCAGAACAAGTCATCATCCGCTTTATATTTTGACTGAGAAGCAGAATGTGAACTCGTCTGTATTGGAGATAAAGCTTTCGATGGAGAGGATG
CTGATATTGGCCATGATAAACCAGTACCCCGAGTTGCTTGGGCAGAATGTGATTTCTGAGGAGTAGGTAATTGGCCAGGCTGTGCAGAAGCCTTTTTCTC
CTGCTCCTTTAAAATGTCCCTCAATGAAGTTGGTTTAGACACCCGACCAGCATCAGAAGACCAAGCTGGAGATGGCGTTGGGCTTGCAGCCTCCCCTTTC
CAAGGAACAAAGTCTCCAAGAGAGGGTCCTGCAGGGATGGCGGGTACTACTTCTTTCTCCACCTGCACAGTGCGAGAGCTTTTACCTTTCTCTATGGAAC
TTGTACCAATAGCTACTTCACTAGATGAAATGGGGTTTGAAACCTTGGCCCCAGAACCCTTTGATTTTGCTGACTTCTTCCGGTTTCTTTTAGAGTCTTT
TGCCTCAATGAAGTTATCATCATCTATTGAATCAGAATGAATCAATGTATTTTGCGAGGAAGACATGTCTGGAATTTCGGCATCTCTTTCACTAAATTCC
TTCAAAACTTCTTCTGCCAAAACATCATGTAGTTGGCTTTTCTTTCCCTTAGCATTTTGAGAAGTTTCAGCCTTACTTAAATATTCTGAATTGCCTAGTT
CTCTTTGACTTCCATTGGATACCTTTACTGCATCTGGATTGGCCACAACCCCAGCCCAAGGAGTTGACAGACTCATGGAGTTGACAGAACTAGTAATTTC
TGAAACAAGTGTTTCAGTTCGTGCCTTTCTTTGCTCTTCCTGTTGAATTTCCAGCAAGGACTTTGCCTTGATACCCACAGCAGGTTTCCAAGCTCGCCCC
ACAGTTAATTCATTATTTTGGGCAGAAACAGAACTAACTGCCTTCATGTCACTCTCAACAACAGTTTCAGTGATTCTTCCTGGAACAGTTGCAGACAAAA
CATTGGCATCTTGATCTGCCAACTCATTAGCTGCTATAGACTTATTGCTCTTATCTTGTGCTGGTGGCAAATTGGTTTCATAAGCTGGCTCACCCTTGCT
AGCTTCTCCCAACTTTATGTTAGCATTTGACTTTAGAGTTTCTGATTGCTTTGACTGCTCCAAAGGCGCATTCTTTGGCAATCCCTTGACTAGATCAGAA
GATTGGGATTTGGAAGACTTCTGCCGCTTGGATTTCTTCTCAGAAGCCTTCTTCGGCTCTCGTGCTTCAACATTTTTCACATCCGCAGAAGTGGGCTCAT
CACTGAGTCTGTCTCTTCCAGCAGGCTGTTCTACATGTGCACCATCTAATAGAATCTTCACATTAGCATCCACATTACTTGGTGCTGGAGACTCAACACC
ACAAGTTACAGCTGATGGCTTGCCAGCATCAGCTGCAGCAGATTGCACAGGTATGGAATGCTCAGCAGACTCAGAAGTTGCAGTCAAGAAAATACCATCA
GCTTTGCATATGTTGTCTGGAACCTGCTCCAGAGATTTAGCAGCAGTGTCAGAAATAGAAAGAGATTTCATCACATGCCCCTCTTTCATTCTATTTTCAT
GCAATATGGAACTCCCCTCTTTCATTCTATTTTCATGCACTATGGAACTTTCTCCAATTGTTGATACAGGCAATGGTTCCTTCTGATGCAACTCATTACT
CTGCTCCGGAAAAATAGGGCCCCAACTTTTCTGATGAGTGATGTTGCCAAATATTTGGTGAGATATAGGTGGAACAGAAGCTTCACTACTTAGACCATAA
CTCGTATCTTGCACAGGTAAGCTCAAGGTCTTTGTGAGGGTATCTTGCATGCTGGGAATTGGTGTTTGAGAACTGATTGGGAAAATCTCTTGTGGTGGCT
GAAGTTGAGAAGGATCGACCCGCAAATTCCCCATTGGTATTCCACCCCCCTGCAACTGTGCATAAGAGGGATCACCATAGCGCTGTTGAGACTGATGATC
CTGAAGCACCTGAGAAAGCAATTGCTGCTGCCTCAACAGTTGCTGCTGCTGCTCTTCCTGCTTCTGTTGTTGCTTCAGCATGAATAATTTATCCAGCAAT
GACATTTGCGGCAATGAAACAGCTGCCTGAGAATGCAACTGCATCAAATACTGCTGTTGCAACATATTTAACATTTGAGGATCCTGGGACAAACCAGAAG
AAAGTAGTTTCTCCGCTGTTAAAACACCAGAAGGGTTATCTACAGCTTGAGCTGCCAGGCTGCTAAAAGGCAGCTGGTTTTGAGCTTGTATCCTTTGTTG
TTGAAATCCTAATGGCCCTTGAGGGAAGTTTTGATCATGGTGTAAGTCAATTTTATTCTGAAGTGAATCCAAACCACCTTGCACAGAATAATTTGACCAT
CCAGTAACACCATTATTTAGCCCTGTGGATGACCTGTCAGACAGTCCTTGGATGATTGACATCAAGTCAGCATTCTGGGACCGTGGCTGAAGACCACTGT
CACTTGCTGAAGCAAAGAGTTTTGAATGTGGTGGTGCAGGAGCATCTGGTACAATATCTGATTTTGACACTAGGGGAGCTACATCTCTTCCTGGCCAATA
TTGGTAAGCATTAGGTATCGACTTCTGTCGGTCAAGTGCCATCCTCTTGGCCAGCAAGAACATATTGTTTCCAGCATCTACTCCTTCTGGCAAAGTCTGA
CCATCAAGTGGGGGGCTGTTTTTATTTCCAGACATCAGTGACTCCAAAAACCTTTTTTCCGCTTCTGTTTCAGAGCTCTGCCTATTCCTAGAATCATTTC
TCATCATTTCAGTCTCACCTAAGCCAGGGTGAATATTCCCAAAGGCATTCAAATTCTGCCGACTAGATGCATCTGTATATTCATTTGGTTTTGGTGCAGA
AAACCCTGGTGGTGGTCGGGCCTTAGCCCTCAGATGTGGCATAGCATCACCAAGTGACAACCAAGGTGAGTCNNNNNNNNNNNNNNNNNNNNNNNNNNNN
NNNNNNNNNNNNNNNNNNNNNNNATCAATGCCAAAATATCCAGCCTCAAACCATCCAATAATATCAATTCCTTTAAAAGGACCCTGAATTTGACCCCGAG
GATCTTTATAGAAAAGAGATAACTCCTCTGGAGGAGTCTGAAGAACTCTCCGTGCTTCAAACCCACTGTCCAAAATGCCAGAGAGCTGCCTCTTAATTAT
GGGATCTTCATTTGTTTGCCACTTGGATACATCTTTGGTATCAGATAAATAACTAATATTACTTTCCCGCTGACCATAAGGTTCCTTTGGTTGATGTGAC
CAGCTCATATCTAAGTTTCTTGACTTAAGATCACCAGGCATATCATGCAAAGGAGTGTTTGAATGCTCACTTAGTGGTGTAGCTCGCAGTGCAGCAGCAG
GATTGACAGAACCATCTTCAAAGGTTAATTCTCTATTGCTAGGCACCTCATCAGTCAGCTTGAATGAAACTACATCTTCAATCTTGTCTTGGAGAGGGGC
ACCACCAAGCTTTGTTCGTCTTGACTGTGCACCATCAGCAGAATTCCATCCATCTTTTGTCACCTGAGGTGCACCGCTACTGATTATTTCCCCTTTGTCA
ATACCTTTCAAAGTATCCTGTTCTTCAAGAGTTGGCACACAAAGTGCTAGAGGCTCTAAAGGTTCGTCCTGTGTTAGATAAGGCACTTGAACAAACTCAT
CAACAATTTTTTTAGTCGCATAGATGTCAGTTACCCTGTACACATCAAGTAACTTTGTCCTGCTGTACATAAATAGACCAGGCTCTCCAGGCACATTTTC
AATTTTATCCACATTAGTTCCAGGATAATGAGAATATGAAGAAATACTATTCATAGGGGTACCACCAGGGCCAACCCGACCACGTCCAAAAGAAAAGACA
GGAGGCGTATTCTCCCCACGGCCCCGCCCATAAGAAAACGTAGGGACTTGTTTGTTTGGTGTTGAGCTTTGGTGATGGGGTGGCTCTGCCCTTCCACGAC
TCTGTGAGGAATTAGGCTTCCACGGCCGATAATGATCCCCCTCCTTTTCATCCTTTCCATGATTGGAAATGTTTGACAAGCCTTTGTCCATATGAACCTC
ACCATCTTTCATAGGACCACCATATTTTTCACGCAAACTTTCTGGCTCCTTGTCATCAGGACCCCAACGTGTGTTCCACTTACTTTCACGTCGCTGATCA
TAGTTTACTTCTCTGTTGCTTGAATCATTCCATCTGTCAGGTGTACCTCGACGTGATTCTCCAAAGTGCCTTGAGGGCAAATTTTCAGTCAATCGATCCC
CCCGCCGACCATCAACAAGGTCTTTGTCTCCATCCCTGCATTTTCGAATGAACTTCGTGTCTCTCTCTTCATCACGCCAACGGTCACGGCGAACACTTTC
TGAATCAAGCATGGATGGCCTGAAAACATCCTTTTTCTTATGGGCATCATGCAGATCCTCACCATTTCCAGAGGTCTTGAGAGGCTCCGAGCGATTGCCA
TATGGTGGAGTTGGAACCACATGGTTTTCCACACTTCCTGTTCCAGATTTACTCTCACCAGGCTTTGGCAGAAGCCACTGAGGGGAGAGAGGAATAGGAT
TGTCGGGGCCCTGAAAANNNNNNNNNNNNNNNNNNNNNNNNNNNNNNNNNNNNNNNNNNNNNNNNNNNNNNNNNNNNNNNNNNNNNNNNNNNNNNNNNNN
NNNNNNNNNNNNNNNNNNNNNNNNNCGAGGCAAGGAAAACCCTTTGCTTTTGATTGCGCTTGAACGAGGTAAGAGAAAACAGAC
>AA_scaffold10817
GCACAATATCAATCTTTGGCATTCAGCCATGTTGTTTCATCCATTCAAAAGCATGCAGAGGATCTTGTGAAAGCTGCAAACCCAGGCTATCCTGGTTACT
GTCTAGCTAAGGCTGCTCAAGTTTTGGATAGGTCTCTTGTTTTGGGTGATATACAAGGAGCTTATAAGTTACTCTTTGATGATCTTTGTGATGGGGTTGT
ATCTGAAGGGTGGATTTCAAAAGTCAGCCCTTGCTTAAGGTTATCACTCAAGTGGATTGGGACCGTGAGTACATCACTCATTCATTCTGTGTTTTTCCTT
TGTGAGTGGGCAACATGTGATTTCAGGGATTTTCGGAGTGCTCCCCTGTGTGACATAAAGTTCACAGGTAGGAAAGATCTTTCTCAAGTGCATATAGCAG
TTAGGATTTTAAAGATGAAGATGAGGGATATGCGGAATCTTGCTAGACGAAAGAATGAAAGCATTCATGGAGTCAGCAACTTAGCAAAATCTCCTGGGCA
GCCGAGTACTCAGGCTTTTATGGCTAACGTGTCAAAAGTAAAATATAAATCAAAAAATGGATACAGGAGTAGAAGTTCTTCACTTATGTTTGAAAGCCCA
GGCCCCTTACATGATATTATAGTTTGTTGGATTGACCAGCATGNNNNNNNNNNNNNNNNNNNNNNNNNNNNNNNNNNNNNNNNNNNNNNNNNNNNNNNNN
NNNNNNNNNNNNNNNNNNNNNNNNNNNNNNNNNGCCAGCTGATAATAAGTGGGATCATGGATATGAATGTAAATGTGGTTGACCTAGAGAGACAGAAGAG
ACACTTCCGAATCCTGAAGCAACTCCCTGGCCAGTTTCTGCGTGATGCTTTGGAAGAATCAGGCCTAGTTGAGGGGCTGCAGCTTGAGGAAGCATTGCAA
ATCTACTCAAATGAACGGCGCCTCATGCTTCATTCTCCTCTTAATGATCACTTCAATGACAATAATGGTGCTGGTTTATCTGGTCTGAAGAAAAAATTTC
CAGATTCCACAAAGGATGGAGCATCTATGGGTCCAATTGATCAGTGGAAAAATGTTCCTTTTAAACTATCTTCAAAAAATGTCAAAAATGACGTTGATAT
TGAAGAACTGAAAGAAGCCATCTCAACGCTGCTACAGTTACCTGATAGTTTGTCTAACTTGAGCTCTGCGGGATCAGATGAATCTCAAGGAAGTGTTAAA
AGGCCCATTGGGTCTCCTCAGAGCAAGACTGATCTGGGGGAAGGTACTCCTGGGTGTGAAGAATGCAGAAAGGCAAAGAGACTAAAATTGAGTGAGGAAA
GAAATTCACTTGGTCAAGGTCATTCTCCAGTTTTATCTGATGATGAAGATACATGGTGGGTGAAGAAGGGACTTAAGTCCTTGGAACCTCTGAAAGTTGA
TCAACCACTTAAACCAATCAAGCAGGTTACTAAAAGTCGGCAAAAGTCTGTGCGCAAAACCCAAAGTCTTGCTCAATTGGCTGCTGCTAGAATTGAGGGT
AGCCAAGGAGCATCTACTAGTCATGTCTGTGATAACAGAGTTAACTGCCCTCATCACAGATCTGGCAATGATGGTAATGTCCTGAAGTCAGTGGATGGAA
ATCAAACAAGCCGAAGTGGGGATATTGTCTCGATAGGGAAAATGCTAAAACGGCTCCGCTTTGTTGAGAAAAGGTCAGTGACAGTTTGGTTGATGACTGT
AGTTAGGCGTCTCGTAGAAGAAACTGAGAAAAATGTTGGTAAGGTTGGCCAGTTTGGTAGGCCTTTTACTGTTGTGGATGGTCGGAGTTCAATACGGTGG
AAACTTGGTGAGGATGAACTTTCTGCTATACTTTATCTGATGGATATATCTGATGATTTAGTATCAGCTGTCAAGTTCCTTCTCTGGTTGCTGCCTAAGG
TTGTCAGTAGCCCCAATTCTACTGTTCATAGTGGAAGGAATGTTCTGATGCTGCCAAGGAATGTGGAAAGCCAAGTTTGTGATGTGGGAGAGGCTTTTTT
GCTATCATCACTGCGAAGGTATGAAAACATTCTAGCTGCAGCAGATCTTATTCCTGAAGCTTTGTCAACTGCTATGCATCGGACTGCAGCTATTGTAGCA
TCTAATGGAAGAATTTCAGGTTCAGGAGCCCTACCCTTTACTCGCTATTTGTTGAAAAAATATGGCAATGTGACAAGTGTCATTGAGTGGGAGAAAAATT
TTAAGGCAACGTGTGATAAAAGACTTTCTTCTGAACTTGAGTCTGGACGGTTAATGGATGGGGAATTGGGGATTCCACTTGGAGTACCCGCAGGAGTTGA
GGACCTTGATGATTTTTTCCGTCAGAAGATAAGTGGTGGACGATTATCCAGGGTAGGTTTGGGCATGAGAGACATTGTGCAGCGTAATGTTGAAGAGGCA
ATTCACTATCTTTTTGGGAAGGAGAGGAAAGTATTTACTTCTAGTACTGCAAAAGGTCCTGCTGTTGAAAAATGGGATAACGGATATCAAACTGCTCAAC
AAATAGTTGTGGGTCTGGTTGAGTGCATAAGGCAGACTGGTGGTGCCGCTCAAGAAGGGGATCCTTCTTTGGTCTCTTCTGCTGTTTCTGCCATTGTTGG
TAGTGTAGGCCCAACACTAGCAAAAATGCCTGATTTTTCAGGAGGCAATAGTCATTCAAGCAGTGCATCAGCTACAACTTCTTTGAACTATGCCAGGTGC
ATTTTGCGAATGCATATAACTTGCCTTTGCCTGCTTAAGGAAGCCCTTGGGGAGCGTCAAAGCCGAGTATTTGAAATTGCACTTGCTACAGAAGCTTTTA
CTGCGCTCGCTGGAGTTTTTGCGCCTGGTAAAGCATCCCGCAGTCAGTTTCAAATGTCTCCTGAAGCCCATGACACTAATACTAGTATTTCAACTGATGG
ACAAAACAATTCTAATAAAGTCGTGGTTGGTAAAGCAACAAAAATTGCTGCTGCTGTTTCTGCACTTGTTGTTGGTGCAATTATATATGGTGTTACCAGC
TTGGAAAGAATGGTAACAATTCTAAAATTAAAGGAGGGGCTGGATGTAGTACAATTTGCAAGAAGTACAAGATCCAATTCTAATGGGAATGCACGTTCAG
GTGGGGCCTTTAAAGTTGATGGTTCGATTGAACTTTATGTCCATTGGTTTAGATTGCTTGTTGGGAACTGCAGAACCATCTGTGAAGGATTAGTGGTGGA
ACTCTTGGGTGAACCTTCTATTCTAGCTCTATTTAGAATGCAGCGGATGCTCCCTTTAAGCTTGGTCTTTCCACCTGCCTACTCAATATTTGCCTTTGTC
ATGTGGCGGCCTTTCATTATGAATGCTAATATTGCAGTCCGTGAAGACCTGAATCAGCTGTACCAGTCTCTTACAATGGCCATGAATGATGCGGTGAAAC
ATCTGCCCTTACGAGACATATGCTTGAGAGATAGTCATGGTCTTTACGATCTCATGGCTGCAGATGCAAGTGATGCTGATTTTGCAAATTTGCTTGAGTT
GAATGGCTCTGATATGCATTTGAAGTCTAAGGCCTTTGTTCCTCTCCGTGCCAGGCTTTTTCTGAATGCTATCATTGATTGTAAGATGTTACAATCTATG
TTTACACAGGAGGATGGGAGCCGGTTTTCTGGTCATGGTGAGTCTAAAATTCGGTTCACTGATAGTGAATCAAAGCTGCAGGATAAGCTTGTAAATGTTT
TAGATAGCTTGCAACCTGCCAAATTTCACTGGCAGTGGGTGGAACTCAGGCTGCTTCTTAATGAACAAGCCCTCATTGAAAAACTTGAGGCACACGACAT
GTCCTTGGCTGATGCTATACAGTTGTCCTCGCCTAGTTCGGAGAAGGCTGCTTCTGCTTCTGAAAATGAGAACAATTTTATAGAATTTATACTCACAAGG
TTATTGGTCAGACCTGATGCTGCCCCGCTTTTCTCAGAGCTGGTTCATCTTTTTGGAAGATCACTGGAGGATTCGATGTTGTTACAGGCAAAATGGTTTC
TTGGAGGCCAAGATGTCCTTTTTGGTCGTAAGACTATAAGACAAAGGCTAAACAATATTGCNNNNNNNNNNNNNNNNNNNNNNNNNNNNNNNNNNNNNNN
NNAAAACCCAGTTTTGGGAACCCTGGGGATGGTGCAGTCCTGGTAGTGATCCATTGACTAATAAGGGAGATAAAAAAAAATTTGATGCTGCTTGTCTTGA
AGAAGGAGAAGTTGTTGAAGAGGGGATGGACTTGAAAAGGACCCTAAAAGGGCTCTCTCATGGGCCTGATTCAGAAAACTTGAGCTTAATTCAGCAGCAT
GTGACTGAAAGGGCTCTTATTGGGTTGATACTTCCTTGCATTGATCAAATCTCTGAGGAATCTCGCAATTCCTTTGCAAATGATTTGATCAAACAGTTGT
ATAATATAGAGCAACAAATAACTGCAGTTACCCGTGGGCCTAGTAAACCTGCTGGAGGTACTCCTCCTGGAATTGAAGGTCAAACAAATAAAGTAAAGAG
CCGTAAAAATATAAGAGGTGGCAGCCCTGGGTTAGGCAGACGACCAGCTGCTGCTGCAGTTTCTGTGACTGATTCTGCTCCACCTTCTGCTGCAGCATTG
CGTGCTTCAATGTCATTACGGTTGCAATTACTCATGAGATTTCTTCCTATTCTTTGCACAGACCGGGAGTCATCTGTGCGAAATATGAGAAACTCACTTG
CCTCTGTAATTTTTCGTCTTCTTTGTAATCGTGTGGTGCATGAGGATGCTGATGTTTCAGTGAATGCCATGCATTCTTCTCTTTTGAAGAGGGAAGTGGA
ATCGCCTTCTGAAGCTGCCTTGGTAGATTTTTCTGTTGACGGTTTGTTTGATCGCTTGTTGTTGGTTTTGCATGCATTGTTGTGTGATTGCCTTCCCAGT
TGGCTCAAGTCAAAACCTTCCTCAAAGACAAGTAATGAACCTGGCAGGGATTTTTCTGGTTCTGACCGAGAACTACTAGAGACTTTGCAGAATGAACTTG
ATCGTGTGCAATTGCCAGACACTATCAGGTGGCGAATCCAAGCTGCTATGCCAGTACTCCATCCCTCTATGCGATGCTCTTTGTCCTGCCAGCCTCCATC
TGTTCCACTTTCTGCTATTGTTTCTCTGCAACCAGGTCTTGCGAATTCTGGCTTTAGTTCCAGCAGCTCAAATGCCCTTCAGAAGAATCTGATTCCATCA
TCAAGAAGCGCAGCTAACACATCAGGGAAGTTGAAACAACAGGACAATGACTTTGAAGTTGACCCTTGGACACTCTTAGAAGATGGTGCTGGACTCAGCC
CGTCTGCTAGTAATANNNNNNNNNNNNNNNNNNNNNNNNNNNNNNNNNNNNNNNNNNNNNNNNNNNNNNNNNNNNNNNNNNNNNNNNNNNNNNNNNNNNN
NNNNNATGCGACGAACAGACTTAACATACATTGGTGCAGTGGATGACGAGAGTTAATTTGACACGATTTTTAATTGGTTTTGCATGCGGGAGAAACCCCT
CAGGCAGGTGCACTCGGTGTTCCATTATTTATGATGCATGCACTATTGGCATGAAGATGCCGTATTGTGCTTGCCCTTCTCAGCTTGAAGAAGGAAGATT
GAGGGGTTAGATCATTTAGAAGAAACGGGTAAAGTGGTGGGTCCTTTGTTGAAAAGTCAAGGCTAAATACTCCTGTTTTT
>AA_scaffold843
GTGATATTGAACACGATTAAGAAGGGTTTTCTGTCGTATGTATGCTAATTAGCACACAGGACACGATTTTTGACACCATTTTGACAGTACCAAGGTTGAG
AAAATACTATAACTTATGCAGTGTGGACTGGACGAATGAATTAATACACAGTTGGGTCTTTTATTCCTTTCCCCCTCATTTCCAGGGATCAATGGTAGTT
GATAAGAGGTAGCTTCTTTCTTATAAATACTTAGTTTGATCGACGTGGGCTGGATCATCTATGCCTGGAAACGAAGTAGGAGACAGGGTTCATAATTTTT
TTGGCCAAGAAAACTTGTCCCAGGGCCAGTATCATTCACCGGTGGGTGACGGGAACTGGNNNNNNNNNNNNNNNNNNNNNNNNNNNNNGGGCTGGAGGCC
AGAGAGGGGCCGGTGCTCCTTTTATTTCCAATTTGAAAAATTTCAACGCACAGCAATTAGATTCTGAGCAGGGACATGCAAGCTCTCCCCATTTGCGGCA
TGGTTTAAACTTGACACAAGGAAATCTGAGGCCTGAGTCTGGCAGAAACCAACCCCAGAACCAGCAAACGGCTGGGAATGGCTATATGCAGGGGCATCAG
GTTTTCCATGCCAGGCAGAATGAAGCCAACATGTTGGGAGTGGATACAGAATCTGATTGGCATAACATGTCAAACCTTCCAAGAGGTGTTTCAGTTCTAG
AATCACAAGGGAGTGGTCTTGACCTCTATAAGAAAAACTTGACAAGGACTGATGCTGCTGAATCTCCCGTCAACTTTGACTTTTTTGGCAATCAACAGCA
AATGAGTGGCAGGCATCCTGGCATGATGCATTCTTTGGCTAGGCAGCAGTCAGGAATAAGTGACATGCAGCTATTACAGCAGCAAGCAATGATCTCTCAG
ATTCAAGAACTTCAGAGGCAGCAGCATATTCAATTGGAAGCTAGGCAACAAACTCCCTCCATTTCAAAACAGACTGTTGGAAATCATTCTACATCTCTTA
TCAATGGTATTCCCATCAATGAGGCATCTAACTTTATGTGGCAGCCTGAAGTGATGGCAAATAATGCAAACTGGCTCCAGCGAGGTGCATCTCCAGTTAT
GCAAGGATCCTCTAATGGACTAATGGTATCTCCTGAACAAGGACAGGCATTGCGCTTGATGGGTATGGTTCCCAATCCGGGCGATCAATCTCTTTATGGG
CTACCAATTTCTAGCTCACGGGTGACACCAAACCTGTATTCTCATGTTCAAGTTGATAAATCACCAATGTCGCAGATGGCTGTCCCACACCAGTATTCTC
ATGTTCAAGGGGACAGGTCTGCACTGCCAAACATATCAGCCAGCGGTGCTTCATTTTCAGCTCAACAATATGCAGCATTTTCAGATCAAACTGACACAAA
CGATGGAACTTCAGCTTCAAGACAGGATATTCAAGAAAAAAGTACGTTTGGTTCCCCTCCTCAAGGTCTGAATATGGAGAATTTGCAGCAAGTAAATTCT
GAGCAAAGAAATGTGCCAATGCAAGATTTTCATGGGAGGCAAGAACTAGCTGGATCATCTGAGACATCGCAGGACAAGATGGTAGTGCAGGTTCCTCCTT
CACAGAATGTAGCTACATTAGATCCAACTGAAGAGAAGATTTTGTTTGGTTCAGACGACAACCTTTGGGATGCATTTGGCAAGAACGCAGGTTTTAGTAA
TATTCTGGATGGTGCAGATAGTTTTAATGGATTTCCATCCATCCAGAGTGGGAGTTGGAGTGCACTTATGCAGTCTGCTGTAGCGGAAACTTCTACAAGC
GATATGGGTGTACAGGAGGAGTGGAGTGGTCTAAGTTTCCGGAATACTGAGCGTTTGCCTGGTAGTGAGCGGTCCTCAACTATTGACAACAACAAACAGG
TTCCAGTTTGGGCTGAAAATTTGCAATCATCTTCCAATGTAAATTCAAGATCTTTCCTTCAGCCTGAAGATGTTAACAGGCCCAATACTAATGCAAACTT
TTCTGGTGTGCCTGGATTTCATCAGTCAGGAGATACGTCTCATGAACAGCATGACAGGTTACAGACTGATTCTTCTCAGAGGTCTGTTCCACAATTTCTA
GAAAGAGGCAAATGGTTAGAATGCAGCCCTCAGCAAAAGGGCCATGGTGAAGGGAGTCATATTTATGGAAATGCTGCTAATTCTCCTGGTTTAGAAATAA
ATGAAAGGAGTATATCAGGTTCTTGGAATCATCAACAGACCATGTCATCTTGTAATAGCAGTGCTGAGCTGTTCAATAGGCCAAATGGTTGGAATCTTGT
TAAATCAGGACTTCCTGATAGTAATGCTTCACTGAAAAACCATGATAGTGAAAGCTCATTGCAGACACATCGTGAGAAAACCTCACAAGAGGAGATGGGC
CAGGTTCCTGGGATGTGGATGTCTGATGGTACTAATGTATCTGTTGGATTGGAACGCATGAAGCCTGCAGGTAGTCTGCAGGGCTGTGGGGAAGATTCTG
GTATTAGTGGCATTGTTGCAGTACCTAATTCAGGTGCCACATGGGTCAACCGCCAAAGCAATCAACTTCAGCCTAACAATCTTGATGTATGGAGAGATGC
TGACTCCTCTGCAAGCTATAGAGGAAATGAAGGCCCAGGAAAATATAGGCATCATATGGAGAAGAATGCTTTAGTTTTGGAGTCACCAAACAATGAGAAG
GGAGATGGTGAGACACACGAGATTGATAACTCTAACAGAAAAGATATGTCATCAGATGGTATTGGATCTACTCCCTACCATAGAGCAAATAATACGAGAG
AAAATGTTTATTTTGATGGCAATGATTCCCGTAGTCCAAAGTTACCTGCTCAGGTAAATCAGAGACCACCTGTAACTCGGAAATTTCAGTACCACCCAAT
GGGGGATGTGGGTGTTGACGTGCCAATTCACCAACAAACTTTTGGAGGGATGAAGGGTCAAGAACAAAGCTATGCCGGGCAGTCAAAATTTGGTCATAGT
GATGGAGATCNNNNNNNNNNNNNNNNNNNNNNNNNNNNNNNNNNNNNNNNNNNNTACCTGCTTTCCAGGGTGATTTAAGAAGCTTGGATGATTCTTCAAA
AAGCAAACTTCCTGGTCAAATGCCTANNNNNNNNNNNNNNNNNNNNNNNNNNNNNNNNNNNNNNNNNNATAGAAGTGTTGGTAATTATGCCCCTAACAAG
ACTTCTTCGCCCAGGGTGCCTGAAGCTGAAGTCTCTGATGGATCTGTTGCACAGACTCTGCGGAATCAAAGTTCATTGTCTCAGGGCTTTGGTTTGCAAT
TAGCTCCTCCTACTCAAAGGCATCCCATGGCATCTTCTCATGGCTCGTCTGAAGCTGGGGATAAGGGTCATATGTGGTTGGCTACCTCTCAGGCTCTGCC
TTCTCGAGAGTCGCTACATGGGGAACTTAGGAATAATATTTCTGGTTCCTCAGGACAAGTTGTCGACAAATCCCATCAATTTAGTGTACTGGGAAATGTT
CCACAGGCTTTCGCATCTAGCTTTCCCTTCTCCAGAATTCATACTCAAAATCAGAATTTGGCTAACATCAGTGGACTAGCAAGTGCTCAGCGTGCTAGTG
TAACACTTACTGATAAGACTGCTTCCATGAATCAGATCAATGAATATCGTGAAAGAACTCAAACTAGTGAACCTGAATTGCCTTCAGCTCCAGAGATATG
TCAGCTGAGTGGTGCAGATCAAATCCATCCAGGGGACCATGCCTCACAAATTGTGGCTTTAGAGGCTGGTATAGCTTCTCAACCTACTTTTAACTGTGGC
TCATCTCAACATGGTGCCCCTTCAAAAGTTTTACACAATGTATGGACCAATGTTTCTAGCAAGCAACATGCTTCAAAGATCCCATCCCGTCTTCAACCCA
ACAATGATTGTGAAATGTCAACTATGCCAAAGAAGGCAGGTGATGAAGATTCAGAAAAAGATGGCAATGACCTTTCTTATGTTGGTCCTTCTTCTGTTTA
TTCTAATAGTTCTGGAGGTAAAGAACAGTTGCTTAAGGAAAGCTCTGGACAGCAGATGCTACTTGAGAGTGCTGATTCTGCTGAAGATGCTGTAAGTGCA
TTACATGGAAAGGAACCTGTTGTGAAGTTTATGCTTGATGCTACTCATTCAGGCCCTGCTGCTACCTCTAGAGATATTGAACAATTTGGTCGCTCTTTAA
GGCCTAACAATTCATTGAACCAAAATTTCTCATTGCTGCATCAAGTTCAGTCTACTAAAGGTACAGAGATTGATTCTAGCAATCGAGATGTCAAAAGGTT
TAAAGTTTCTGATAATGTGTTGGACACACAACAAGCAACTTCCAACCATGGACACTTGTCATATGGATACAATGCCATGGTGAAAGATTTGTCTGGTAAT
CATCCTTCAGCGCTATCAGATCCTACAATGCTAAGCTTTTCACCAAAGCCTGGTAATGGACGTGACAACAATGCAGCTTCTCAGGAGGCTCTTGGATATG
CTCAGAGTAATGCAATTAATGTCTCCAGTGGCAACGCAGTGAGTTCTGTAAGAAGCGAACACTCTTCAATTAGTCCCCAAATGGCACCATCATGGTTTGA
GCAATATGGGACCTTTAGAAATGGCAAGTTATCGCCAATGTATGATGTAAGGAAAATGATTCCTCCAAAGACTATGGACCAGCCTTTGATTGTTCAGAAC
CAATCTGATAGTTTGCAAGTGCGTAGTTCAATTGAGCAAGTTAGTCTTGGTGGTACTGGTCAGTCTGGTAATGATCAGCAGAGTCCAACCCCTGTTTCAG
TTGCAAGTGAGCATGTAGCTTCTCAGATAATGCCTACTGCAGTTGAATCTGATATTTTAAGACAAAAAAAGCGTAAAAGTGACACATCTGATATGGTACC
ATGGCATAAAGAATTGGCACAGGGTTCTGAAAGGCTTCGCAGTATCAGTGCGGCAGAATTAGACTGGGCCCGGGCCACAAACAGATTGATTGAGAANNNN
NNNNNNNNNNNNNNNNNNNNNNTGTCATTGAAGATGTACCACCAATTGTGAAGTCAAAAAGAAGACTTGTCTTGACTACGCAACTTGTGCAGCAATTATT
TAGCCCTCCTCCAGCAGCAGTTCTCTCTGCAGATATCAAGCTGCACCATGAGAGTGTGGTTTACTCAGTTGCTAGATTAGCATTAGGGGATTCATGCAGT
TCAGTTTCATGGTCAGGATGTGATAAACCCATGGATATAGGCGGCAGAAACATCCTTCCCGAGAAGCATAAGTCGCCAGAGAAAATTGATCAGTATATGT
TGAAGGTTATGGAAGACCTTGTTGGAAGAGCAAAGAAATTGGANNNNNNNNNNNNNNNNNNNNNNNNNNNNNNNNNNNNNNNNNNNNNNNNNNNNNNNNN
NATTTGGAACGATTTTCTGTCATCAATCGATTTGCCAAGTTCCATGGCCGGGGGCAAAATGAAGGAGGGGAGACCTCATCATCCTCCGATGCAACTGCAA
ATGCTCAGAAATCATGTCCCCAGAAATATGTTACCGCACTCCCAATGCCTAGAAATCTCCCTGACAGGGTACAATGTCTTTCACTTTGA
>AA_scaffold6950
TTGCACACATCACAGGTCTTGTTGCCTTTAATGCTAAACCGTTTAACAACGCATTTTTGGCGGGCCAGAGCGAGCTTCCATTTTGAAGGTTTCACCTCCT
TCACATAGATCNNNNNNNNNNNNNNNNNNNNNNNNNNNNNNNNNNNNNNNNNNNNNNNNNNNNNNNNNNNNNNNNNNNNNNNNNNNNNNNNNNNNNNNNN
NNNNNNNACTGCCAATGTTCAGAACCCTTGACTATCTGATTTCAGCTTCTTCCTGCCTGCTTTCATCTTTCTCAACTTCAACAAATGCTTCTTAAAGGGA
TGCCAATGGGTCCAGGCTCGTGGTTCGACTTCCAACGTCTTCAAAAACTAGATTGAGATTGAGACCAACAAAANNNNNNNNNNNNNNNNNNNNCTCTTAG
CATGCTATCATACATGGGCTGTTTGCTGCAGATGACCATTAATAGCTCTCATATAGATCACAGGTTTCATCGAGGCTCATCAAGGCCATGATTCCAGAAA
GTTGTTGCCAATGAATTGCGGTGTTCTTAATTCCCAAAATGCAGACATAAACTCATCAATGCTTAGTGGGGTGGCATCTCCTGTGAAAATAGTCACATTT
CCTTTGCCAAAAACAAACAACATCACATTGGATAAACGCTCTTAGAATCAAATATTCAGGCCCATATGGTCATGTGCAAATAAGTGCTGTGCTTTCTTAG
AAAATAAGGTCCAACCTGCAAGGGCAAACGATGCAATATTAATGCATATTGGTGGGAATGGAGAAACCAAAGTAAAATCCTTGTGTATTTCAAAAGTCAG
TTCCTACAATGGTTCAAAATCCTAATCTCCACACTTTTGGATAGTGCTTGAGAAGCATGATCACTCAGTTTACATGGGTCAGTTCTGGCAGCATTATCAA
TTGATTGCTATTGATACGGGAAGACCAATGCTGTTGCATGTGCAAATGGGCAATAAAAGTTTGAACATTAAAAAAAATGTACCCTTTTGCTTGTTTTCCA
ATAACAACCAATATGTGTGTGTGTATGTGAGAGAGAGAGAGAGAAGGTCTGAAGGAGGGAAGGAAGAAAGGATTTATGATAAGAACATTGATAATGTAAG
ACAAGCTAAACAATAAATGCCCTTTGGTACGTGGCAAAGGTCACATGGGTAATCACATGCGGTGAACTAATTGTAGATAGTCCGTTAGTTCCAAGAATGA
GTACCACCCTTTGAGCATATGCACTAGAACAAGAGAGCACAAATCATAGAAGTTGAATATGTCTGATAGACATGATAATCCTTAGAAATAACTTTGTTCA
ATAAATCAGATCATCTCACACTGCCATAGATTCAGTCTAATCAGCAACATTCTTGAAGAAATGATTGTGTGCATCAATATGGCTGAGGTTTTGTACGCAA
AGTCCAAGCATCTCATTAGATTCCTTCTTGATTAAAAAAATCAGCCTAAAAGAGTATTCATGTACAAAAATTTCGGCAAATCATATCTTTTGAATCCTCC
AGTTAGCAATTGTGCTTCAAGCTACAATATCCCACAGATGTTAATATAAAAGTTAACAAACCATATGAAAGAACTTCAAAGTATTCTAAAGTTCTTAAAC
CAGACAATAAAATTTTCCATCATATAAGAAGAACATNNNNNNNNNNNNNNNNNNNNNNNNNNNNNNNNNNNNNNNNNNNNNNNNNNNNNNNNNNNNNNNN
NNNNNNNGGAAGAAACAAGCACAATTGCCACCATTCAATAAATGTATCATGTTCATCTTAACAATATTTTTTCCCATTTTCCTTTTCCAAAATTCATAAG
AAATATAAAATTAATAAAATAAAAGGAAAAGAGATGGTGCTGTACATATCTTATCTCTTTCTCTGCCCCTTACAGCAAAAGATGCATATTATGTTCAGTC
AAGCAGCAAGCTAGAGTCAACTGCAGAACTTCAACTATTTCAAATGACTAAATTTGAGCAANNNNNNNNNNNNNNNNNNNNNNNNNNNNNNNNNNNNNNN
NNNNNNNTCTTTCATTAGTGCCGTAAGATGTTTCAAAGTTTCATAGATTTCATCTGAACTAAAATGTGATTTATCAGCAGCAACAAATATGTTTGTGTTT
TGCCCCACTACAATCCAGCTAAATCCAGGCATCTTTTGGACTTCTTTCTCTATCATTTTTTTCCTCAAAGATCTTGCTTCATTCCAATGTCCTGATGCAG
CATATATATTAGCTAGCAGTACGTAAGGAGCGGAATTTTGAGGCTCTAACTTAATGAGGTTCTCAGCTGCTTGTTGCCCCCTTTTCTCATCTCCATGTAT
AGAGCAAGCGCCTAAAAATGAAGCCCAAATCCTAGCATTGGATTCAACATCTAGTTTGTCAATGAACTCCTCTGCTTCTTTAAGAAAACCCCATCTACCA
AGAAGATCAACCATGCAGGCATAGTGATCTTCTCTGGGCTGAATACCATATTGATTGATCATCATATCAAAAATTTGACGGCCCTCAGGAACCCACCCTG
CATGACTACATGCGGTAAGCACCCCAAGGAATGTGACATCATCTGGCATAACTCTTGATTGTGTCATCTTATTAAATATGGTAAGAGCATTTCCTGCATA
CCCGTTCTTGGCAAATCCAACAACCATTGAGTTCCAAGAAATGACATTATTTTTGGAACGCAATTCTTTGAAAACTTGCTCAGAACTTCTCACATCACCA
CATTTAGCATACATGTCTATTAGAGCACCACTGCTTAACTCATCAGAGTCAAAACCAGTATGGAAAATTAGAGAATGTATCTTTTTTCCATCTTGCAATG
AAGATAAGAGAGCACAAGCACGAAGAACACTAACGAATGTGGCTTGGTCAGGTAAAATATTGTTCTCAAGCATTTTCCAGAACAAGGTTAGGGCCTCTTC
ATTGCAATCATTTTGAGTATGTCCAGAAATTAAAGCAGTCCATAATACCCTGCTTTTAAGATTCAAAAATTCTGAGAAAAGAACGTTTGCATCTGCAATT
CTTTTAGAGTCCATATATATGCCCAACAAAGAGACACCTAAGAATTCACTGCCGCACAAAAGACCCCTCTTTAAGATTACACAATGGATTTGCATGCCTG
AGGTTATATTCTGAGGCCTACAAGCATCTATAAGGCTCGCAAATGTGATTTCAGATGGCTCCAGCCCCATGGTTAGCATCTTATGGAAAAGATTAAAAGC
TTCTTGTGCATTATTATGAACATACCCCGCAATCAGAGCATTTAAAGAGACAACATTCCACTCTGGCATGCAAGAAAATACTTTTTGTGCATCTCCAATG
GCCCCACACTTAGAATACATGTCAATAAGAGCACTTCCAGCACAAAGTCTTCTTTCTAAACCCAACTTAATTGACAGACAATGGATTTGTAGTCCTCCTT
CCAGGACCTTAACATTGCCACAAGCACTGAGTATGCTAGTCAAAGACACCTCATCAGCCACAATACCCTGATCAACCATCCACTGAAACAAGTTGAAAGC
CTCAGTCTCATCTTCTTGCTGCACATATCCAACAATAATTGCATTCCAGGATATATTATCTCGATTTGTCATTAGCTCAAACAGCTTTCTAGCATCCTTC
AAAGTCCCGGCTTTAGCATACATATCTATCAATGCATTATTCACAAATAAATTATATGTAAATTTCTTCTTGACAATAATAGAATGCAACTGGCGACCTA
TTTCTTGGTATTTTCGGCAACTACATGAACTTAAAACGCTGGTGTATGTAAATTCATCTAGGCCCATACCGCATCTCATCATGTAGAAGAACAAATCCAT
GACCTCATCAACATAGTCATTCTGTGCATATGCTCCAAGCATGGCATTCCATATGACAATATTTTTTTCATCTGCTGAATCAAAGACTAGCTTTGCAGCA
TCCAACATGAAACACTTACCATACATATTTATTAGAGAACTTCCTACATATATATTGTTATCCAAACCTTGTTTTGTTGCCTCTGCATGAACTAACAAAC
CATAATGCAGAGCCTCTAAACTGGCAATTGCACTCAAAACACTTCCCAAAGTGGATCTTGAGGATTTTATATCAGACTTCCTCATTTTAAGGAAATATGT
GACGGCATCCTCATTAAGACCTCTGCGGGCATGACCTGAAATCATTACATTCCATGCTACAACATTGCGAGTGGGCATTTGTATAAACAATTCACATGCA
TCTTTCACCCTTCCTAAACGCAAGTATGCATTCATAATGGTTACACACATAACTTGATCTGGATAAAAACCAGATTTTTGCATTTTCTCAAGCATTTTTA
TTGCCTCCTCCAGTAAACCATCTTGAATGTAACCAGATATTATTGCATTCCAAGAAACAATGTCTAAATTCAAAGCACCATCAAATACCTTTTGAGCATC
TCTCATGCAGTTGCATTTGGCATACATATCAGTAAGTGAACCCTGACAAAAAGAAAATGATGCAAAACCTCTCTTGATTACCCAACAATGAACAAACCTA
CCATATTCAACATTCTTCAGTTTTGCACAAACAGACAGAGCAGTAGCACAAGTGAATTCATTAGGCGATTGCCCACAATCTCTGAGAAACCCAATACATT
GTAGAACCCGTTCCAGCAACCCATTTCTGGAGTACATAACAAGAAGTGAATTCCAAGCCAACAAATCCTTATGGTCCAGCTGATCAAACACCTTCTCAGC
AAAGCCCAAATTGCCACATTTAGCATAGAGATCAACAATGGCATTTCCAAGTAAGCCTTTTGACCCAATTCCATTTTTAATGCTGTGGGCATGAATGACT
TTACTAATTCTTGAGACCCAAGATCGTCTCTCAGAAATTTCATCAACCAGATAGTGCTGCTTGATTTGCCTGCATTCCCGTAAGCAAGACTGCAGCAGAT
AACCATATAGATGATGCTCTTCTAAGGTTGGATTATGTGGAATAGTTGAATACTGAAGAATAGTGGGTATAGCTAGGTAGTAGTGGCATAATAGAGAGTT
TGATATGAGTAAAGATCTGAAGGAGCATTGAAGTTTAAGGTGCATTGACTGAGCAACAATCCCTATCCTTGCAATGGACAAAAATGCCTCCTTCCCTTAT
GCATACTGCCAAGACTGAAGGGAATAGACTGACTCTTCTGCAGGGTAGTTGCGTGAAGTGGGATCCTTTTGCTGTGGGCAAGGCCAACGTTATGAAGAAG
ACAAAATTGATATGAGGTCTTTGTTTCCGGCGAAGAGATGGTTAACGGGGAGTCTTTCTTCCTAGTGAAGTTGGTGCACCACCAGTGTTGACGGTATTGC
GCCGTTGAGTCTTTCTGGAGAGTCTCGACTTTGAAGTATAGCCTTGGCCCTTGGGGAAGTCTGTTACCCCTTTTGAAATTATACGTTTACTATGACCCCT
TTTGGTTCACTTTTCACTTGAGCTTGGGNNNNNNNNNNNNNNNNNNNNNNNNNNNNNNNNNNNNNNNNNNNNNNNNNNNNNNNNNNNNNNNNNNNGGCAA
AAACAAGATCGCTTAACAGTGTTAGGGTTGCTCCAAAGTCGCGAAGCTTCCACGCTCACCCAATCCTAAAACGCGTC
>AA_scaffold14726
GAGGAACTGGCAAATTTCCTGCTCAAAACAATTTTCTCTCTCGCCGATTCGCGTAGCGCATCGACCTCTCAACCTCCCTCTTCCTTCCTCATCGCGACTT
GCTCGCAAAGAATCTCTGGATTTCGCTACTATTAGTTACTTTTTATCGATCTNNNNNNNNNNNNNNNNNNNNNNNNNNNNNNNNNNNNNNNNNNNNNNNN
NNNNNNCTCCTTTTTTTTCGTCTGTGTTAACTCGTTGTTAACGGTGGCCACCTAAGCCCTACTTCCTGGTCTTCGGCCGCAGCTTCTTCGATCGTTGATT
TTGGTTTTGTTATACCCAATTGAAGATCTACATCCGATCTAGGGTTTTCTTGTAGCCCCTATTATACGAATCTAGGGTTTCTCATCGGGTCAAGAAGGTG
GAATTCGATTGGAATTGATGTTTCTTTTCAAGGATGATGTTGGGATAGATTCATTATTCAAGGGACATGGAGGGCTATGCATGTTTCGGAAGGTGAGGAG
TGGAAACAGAGGCGGCACATGTGGCCAGTCCCTGCCACCGCGACGACTGTAGCTCCCGCAGCCGATTCTTCATCATCCGAATTCATATGCAAAGATGGAC
GCGAGATCCGTGTTGGTGATTGTGCACTTTTCAAGCCACCCCAAGATTCCCCACCTTTTATAGGAATAATTCGCAAATTAACATTGAAGAAGAAAGAAGA
AAGTCCGAGTTTAGAAGTGAATTGGCTTTACCGAACTGCTGATTTGAAGCTTGCAAAAGGGATCCAATTGGAAGCTGCGCCAAACGAGGTCTTTTACTCC
TTTCACAAGGATGAAACACCTGCTGCATCATTACTCCATCCGTGTAAAGTTGCATTCCTTCGTAAAGGTGTTGAACTTCCTTCAGGGATATCCGCATTTG
TCTGTAGACGAGTGTATGACATTGAGAGTGAGCGTTTATGGTGGCTAACTGATAAAGACTACATTAATGAACGACAAGAAGAAGTTGACCAGCTATTAGA
TAAAACAAGACTAGAAATGCATGGGGCAGTGCAGTCAGGAGGCCGTTCTCCAAAACCCTTGAATGGTCCGACATCAACACCTTCACTGAAATCTGGTTCT
GATAGTGTTCAAAATAGTTCTTCTTTTGGTTCACAGGGTAAGGGAAAGAAGAGAGATCGGGGTGATCAGGGATCTGATTCATCTAAAAGGGAACGATTAA
TCAAAACAGAGGATGGTGATACTGGTCAGCATAGGCCAGAAAACATGTTAAAGTCTGAGATTGCTAAAATTACTGAGAATGGTGGTCTTGTCGACTTTGA
GGGAGTTGAAAGACTGGTACAGCTTATGCAACCTGAGAGTGCTGATAAAAAAATAGATTTGGCGGGGCGAATAATGCTTGCTGATGTAATTGCAGTCACA
GATCGGTTTGATTGTCTTGGAAGGTTTGTACAACTCAGGGGCCTACCTGTATTGGATGAATGGCTCCAAGAGGTCCATAAGGGGAAAATTGGTGATTGTA
ATACGCCTAAAGAAAGTGACAAGTCTGTTGAAGAATTACTGTTGACTCTACTTCGTGCATTGGATAAGCTTCCAGTGAACCTTCATGCCTTACAGACATG
CAATGTTGGAAAGTCTGTGAATCATTTACGTACTCACAAGAATTCTGAAATTCAAAAGAAAGCTAGGAGCTTAGTTGACACTTGGAAGAAACGTGTTGAG
GCTGAAATGAATATTACTGACTCAAAATCTGGGTCTAGCCGTGGTGTTTCTTGGCCAGCTAAGCCTGCATCTTCTGAGGTGTCTCATGTTGGAAGTAGGA
AAACAGGTGGATCTGCGGACGTAGCTGCAAAGAGCTCTTCAATGCTACCATCTGCATCCAAAAACTCTCAGGCTAAGATTAGCTCAGGAGAATCAGTCCC
CAAGCTTTCACCATCTTCCTCTTCAACCAAAGCTACTAACACCTCAGTGGCATGTAATTTGAAGGAGCAAAACTTTAAAGCTGGAGCTGGAGCATCAGAT
TTACCGTTGACACCCATTAAGGAGGAAAGGAGCAGCAGTTCTAGTCAGTCTCAAAACAACAGCTTATCTTGTTCTAGTGAACAAGCAAAAACTATTGGTT
CTTGTAGGGAAGATGCAAGGAGCTCCACTGCTGTGTCAATGAGTGCAGGCAAAATTCCTGGCAGTGCATCTCGGTCCCGGAAATCAAGCAATGGTTTGCA
TGGGTCTGCTTTAACTGCAGTTCAGAAGGAGCCCCATTCTGGAAAAAACTTGAGTAGAAACTCAACTTCAGAGAAGGTTTCACCAAATCAGCCAGTCCAT
GAAAAATCACCTGACGTGCTTCTTCCTGATCATGGAAGCAATCAGAGACTGATTGTTAGGTTGCCAAACACTGGCCGAAGTCCTGCCCGGGGAGCTGGTG
GGGCCTGTGAAGATCCTGCAATTCTGCCTGGCAAAGCCTCACCTCCTGGAGATAAGCATGAGAATGTGGATAGAAGAGTGAAATGCAAAACTGATGGTTC
TCAGATTAATAATATCTTGAACATGGCGACTGATGTTTGCAATGCTAGCGAAGCTGTGGCTGATTGTGAAGAAGGTAATGACTCACCAACTGGTGAAGGA
TGCAGGGCCACTGAAAATGGTGATAAACGCACCGAAACATCAAAACCAACCAGCTCATCCGGATTTCTTTCCATGAATGCATTAATTGAAAGCTGTGTGA
AATTTTCTGAAGCAAATCCCTCTGTGTCCCCTGTTGATGATGCTGGGATGAACCTACTTGCTACTGTAGCTGCTGGAGAAATATCTAGGTCAGAAAATGT
NNNNNNNNNNNNNNGGGAGGAAGTCTCCTGCAGCAGATGAATCATGCTCAGGCAATAATGATAGTAAGTTACAGCATTCAGGTGAAGCAGTTGCTTGCAC
TCTTGAACATTTGAAGGGTGGTGCTATTGAAGATCATGTAAACACCGTTGATCCAGTGCAGCTCAAGAATGATGCAAAGCATACTGTAGGATCAAGATCA
TGTGATCTGTCTGGAGAGGGTGAATCTACACAATCTGGTTGCAGAGAGAAAACTGTTGATGGTACAGATTTGTTGCATAATGTGGAAGGTCCATTCTTAG
GGCCTGAAGCCAAGGAGGAAGCCTCTGAAACAGCATTGCCTGCTAAAAAGGAGAATGTTGCGGAGCCTGAGGGGGTTAGTCCCCTTCATGAGCAGAGGAA
ATTGGAAACTCATTGGGGTAAGAGCAGCAATAATTCAGACTCTAAAATAAAAACAAGTTCTTCTGTTGATGAAGACCGGAAGGTTGATCATGTTAATGAG
AGGAAGATGGAGAATGAAGTTTCAGTTTGTGAAGGGCCTCATGTAAGTCTAAAAATAGAAGAGGAAGCGTGTGAAAAATCACCTGAATCATCTACTGGTT
TGGGTAATGAGAACCAGATTAGTGGGGAGAAAGTGGCCGGTAGTATCATCTCAGTGCAGAAGCATGAGTTTATTGAAGGCAGAAATGAGAATGTTGTGAT
ACCACCTTCTGCTCCTAGTTATCCTTTGATGGAATCGAAGGCTGTAAGTAGTGTTGACGTGAAACCATGTGAGGTGGAGAATAGTAAGGAAAGACAAAGG
GATGTGAACTCATCTGGGCCTGCTGTCAACAACCAATGTACTGCAGAGAATTTGGAGAGAAAAGAGGTTCTCAGTCTCAGCATTGATTCATCTGTACAGT
CGGAGTCACCAAAAAATTCTGTACAAGAGAATGAAGTGCTAAAAAAACCTTCTGGGTTTAATATGGACAGAGTTGTGTCTGATGGTGCAGCAGAACAACA
TGCCTCTGGTTCACATCATCTGGACTTTGATTTAAATGAGGGATTTCCTGTTGATGATGTGAATCAAGGGGATGTGAGACAGGAAGAACCTATTACATCA
TCTGCAGTCCATCTTCCGTGCCCATTGCCTCTTCCTATTTCTTCCATGTCTGGGGGCTTCCATGCTTCAATTACTGTGGCTTCTGCTGCCAAAGGGCCCG
TTATTCCACCAGAGAACCCATTGCGGAGTAGGGGGGAGCTTAGGTGGAAAGGGTCGGCTGCTACCAGTGCATTTCGACCAGCTGAGCCTAGGAAAAACAC
AGAGCAGCTATTAAATACTAGTGATAATGCTACCAAGCAAGGTCGTGCTCCTCTAGATTTTGATTTGAATGTGCCTGATCAAAGAAGTTTTGAGGATGTG
GTGGCTACCCATGTCTCTTCAGAGAATTGCTTAGAATCCTTGCCTCGTGACCGTGGGACTGCAGGACTTGATCTTGATTTAAACCGAGTTGACGAGACTC
CTGATTCTGGATGTTTTTCTGTGAGCAAACTGGATGTTCCTTCTTTACCAACTAAACCTTCATTATCTGGTGGATTATCCAGCAGTGGAAATGTATCAAG
AGACTTTGATTTAAATAATGGGCCAGGCCTTGATGAAATTGTCAATGAAGCCCCAGCACGTAGCCAGCAGATAAAAAGTACTGTTCCAATGCCTTCTACT
GTTCATGGTGTAAGAACAAATAGTGCTGATTTTGGGAATTATTCGTCATGGTTTCCTTCAGGGACCTCCTATCCTGCAATCAATGTCCCACCACTTCTGC
CTGGTAGAGGAGAACAGAGCTTTGTTGCTGGTCCTGGAGCACAGCGGATGTTGGGTCCTCCAGGTAGCACTTCTTTTGGTCCTGAGATCTATAGAGGGGC
AGTTCTTTCATCCTCTCCAGCTGTTGCTTATCCTTCCAGTACACCATTTCAGTATCCAGGATTTCCTTTTGAAACCAATTTTCCTTTGTCTTCAAATTCC
TTTTCTGGCTGTTCAACACCCTTCATGGACTCCTCAACAGCAGGCGGCCTTTGCTTTCCTACCATGCCCTCACAGCTAGTTGGGGCTGGTGGCGTTGTCT
CGTCCAATTTTCCCCGTCCTTATGTTATGAGTCTTCCAGGTGGTACAAGTAACGTGATATCTGAAAGTAGAAAATGGGGAGGTCAAAGTCTAGATCTTAA
TTCCGGCCCTGGTGGTTCAGATACAGAACGGAGAGATGATAGATTACCTTCAGGGTTGAAGCAACCTCCTGTCTCAAGTTCCCAAGCCTTGATGGAGGAA
CAGATGAAGATGTTTCAGGTGGCAGGAGGTGTATTGAAGAGAAAGGAACCTGATGGTGGATGGGATGGAGCTGATAGATACAACAGCTATAAACAACCCT
CTTGGCAATAGGATCACAACTGTTTGAAGCAAATTTTCTGGAGGTTGTGAGCCCCCTGCTTTTGTTCATAATGTCAGAAATATTGAAGACGATACAAGCG
TGAAGCCAGCCTCGAATGAGACTGCAGCTGTGCCTCGTCATTTCTGACAGACTGAGGGATTTGGGCCTCTGATGCAGCTGTTTTGAATGAAAGTGCATGG
AATTGTGATAGGGCTCTTGCAGAATTTTTTCCTGTGTAGATATCTAACTTAAACAGCAGATGTGATAATGCCGCCTAGATTTCAGATTCAGGGAAGCTGG
CATTGAGTCTATGACCGCACTGCAAAAGTACCGGACTCCAATCTGTTCTTCG
>AA_scaffold997
AAACTAAGCATGTCACTAAGAGCTACCTGGACCTCATTTGAACCGTGCTCGCAGCTTATCAAGTTTGAGAGAATAGGGAAGAAGTGTGCCAAGTTCCTCT
CAAAAGAAGAATCTCCCAAACAACTTACGGCCTGAAGAGTAGCCACAACAAGAGGCGCACGCACGGCTAATTCTCGTCTCTTTCCAGAGCCTGAAGGGAT
TAACCAATGAGGCTGTCCACTCGGAGATGATTCAGGTGTTCGTGTGAGACCTGCAATCTCAATGTAAAACTCCAAGACCTCCTGACAAAGCTGGACAAGA
AGAGTTTCAACCTCAGCCTCATCATAGTTAGAAGGTCTGTCCTCAATAAGGTTCTGTAAAAATGTAAGGCATATTTGGTAGGACTCGTTCTCAATGCGTA
ATAGCGGTGGATCTTGCATTTGGGTCATAGAGGCAAACTCTAGAAGCTTAGAACGTAAACTATGGTTGCTGTTAATCCTGTGAGCATGCAATGCCACGTC
ATGCAAGGCACCAAACAGGACTACCATGTTTTTGGCTGAAAGGTGAGACCGATACATGTTGTAGATCTCCATCACCGCCTGAATAAGTAAAAGCTGAACA
GCAGCTCGGCATTTTGCATCTGATAAACATGCATAAAGTTGATGAGTCCTCTGCCTTTCAGAATTATCATCAGAAGAGCCATACTCATCACGGTCATTGT
CATATTCATCAGCACCTGAATCATGTTCTTGACGTCTAGCCAATAAATCGCCATTTTCAAGGAATGAAAAGTCAGCAAGTGTAGCATTTGCCGCTTCTTT
TAGCGACAAAACCACTTCTAACCACTTTTCTTCAGAAAACAACTCCCCAGCATTACTCATTAAACGAACAAATGCAGCAATACCAATGCCAGCCAGGCTT
TGATGAGGGCGCTTTATAAAGCTTACCAGGAGCATCAGAACCTTATTTAAAAGTGGATTGACTGTATCATAAAATTTAACAAAAAGGTCCACCACCAATT
GGAGGGCCAATGTGCATGTCTCATAAAGCCATGCATCTTGATCAAGCTCACGCTCAGTCTCCACTTCATTACCAAGTGCATTACTGCCTGAAGGATCAAT
GGCATGGCGCACATAATCAAATATGGGAAATAGGACTGATTCAAATACCTTTTCCCATAAGGCTAGCGAAAAGAGGTGGCCATGGTTTCGTAAGGTTTCA
AACAGAACTTGCAAGGCACTCTTCCTTATCTCTGGCCTAGGATCGAAGCTCAGTTCAGACAAACCAGCCAATAAAGGAAACCAAAAATAGAGATGATCAT
CCTTGTCAGTCACCTCTCCAGGATCGTGTTTCCCCTCTTTTCCCGTTTGTGGTGAAGGTGTAGAAATCTTTCCTGATATTTCCTTGTCCCTATTCCTTGA
AGAAGCACCAAGGTCTCCTTCTGCTAGTTTTGTTGCACAAAACCGGAGAAAAGCAATGGCATTTAGGCTAATCTCTTTGTTAAATCTACTATTGGTAAAA
GCAATTAGACAATTCACACAATCTGTGAAGGTGGTGGTTTCAGTCTCGGTGATATAGGGAAAGTAATCTCGAATAATCTTCTCAATTATTTCAAAAGCTA
AGAGCACAATGTTTTTGTGGTCATCATAAGCTGCTGTTGTGAATACCATGAACATGCTCTTCCATCCTGATTTGACATTGTTGACACGAGATAAAACCAT
TTGAGATACACATCTGATAATCAATTCTCTAATTTCAACAGCACTACTCTTTCTCATAACAATGACAAAAGGCTTCATGAATTCATTTTGAAAGTTATAA
TTAGCCAACTCTTCACGCTCTAGAAACTTCATTGACAATTGACGTAAAGAATCCATTGCAAAAATTGCAATTGAAAGGTTTCCAGAACAGCCTATGTTTA
CAAAGAAATCAGAGAGAACATGCCAGATGCTAGACCACACAAGCCTGATGCGGTTCATATTATAGTGCGCAATCTCAACAATCTTTGTAAGACTGAAAAC
CCGTGGATCAGATGGAGATTTCAGTTCTTCCATGGAGACCTTGCATAGAGCCTTAACAAAATCAATTATGGCCTCACTATTTAACTTCTGACTCCGAGTG
AATATTCTATTCATTTCTGAGCTTCCAACTTGTTCCAACATATTCAAATTAGAAACTAGGTTGTTCATCTGTTCTGACGTGACTCCAGAAGTGTTACTCC
CAATACCAGCACTATCATATGAACCCCGCATCACAGTGGCAGCTGCATATTGCATCCTCCCAGGTCCCTTCTTCTTCAAAACAGGAAGAGTGATTGATTT
TCCTTGCTTTGTTTTCTCAGAATCATTCTGAGGAAAGGCAAAGAATGTGGCATCAGGCGGAACCCCCTCTCCAAGAAGATGTAGATGCTCAAACCGGGAA
ACACAAGTCAAGATATGCTCCCAAGCTTCTTGTAAGTAATTCCCATCCTCATCAGCAATAGTAACTATAGCCTTGATAGCATCTATGTTTTTCTGTTTAA
TATCAGCAGGAGAATGTAGAGAGGTAAACTTGGCTAATGAAGTCACAAAAGCGTCTCTATGAGTCTTCATGGTCATTACAGAGGTAACGTGAATAGCATA
GCGGAAGCCTTCAAGACAGAGAGCTATTACAACTTCATCATCACTTTGATCAAGAGGAACACTGAAGGCAGCTAACATTGGCGCCCAACACACCTCAATC
ATAAATCTAAGGATTACCACATCCGTAGCTGCATAATATGCTGACTCAGACTTCCGAGCTTTTTCCTTGAATTGTTCTTGCATGTGTCTGATAAGGTCAT
CACTGGTCCCCATATGACTGTCATCCCCACGCTTACGAATAACAATATTCAGTATAGTATCCAAGCCTAACAGTCTGTTAGAGTTCACAGCCTGCTTTTG
TTGTGGAGCTAGATTGTCATCTTTCATTTTTATCTCATTTCTAGATATTCTTTCAAACAACGATCTCAAGTATTCCTCTGATAGATCTTTTCCATCATCT
ATACCACGATTGTTTCTTATGAAATCATCAGCAGACATCTTATTTTTCACCATAGGATTGTGAGCATCAGTATTAAGCAAAATGACAGAATAAGCAAGAA
CATAAGCCGTGTCAGCACTAGAAAAGGCCTTAGGGTTGCATTTACAATATCGTTCAGCAAACTTCTCCATAATTCGATCAATCTTCTGTGCCTCACCAGG
CAGTCTAAAGCCTTGAAGAAAGGCCCTGATAGCATCATCAAACTCCATCCCTTGAAAATCAAAAGAATCAACATATGCATTCATAACCTTCAAGGACATT
TCTTCCCTTTCTCCCAGATAATCACCAATCAACGTCTTGTTCAACCCAGATGCATCTTTTAAAAAAGATGCTATTTCCTCTGGTGAATTGCCCACCTTAT
TAGCGTTGATGAGGAATTCAATTCCTTTCTTAGGCTTCCTATTAAAAAGGGATATACCTTCCTGAAGTTCCAGTTTGTAAGCCCGGCGTTGCTCAATGAT
TGATGCATCAGAAGCTTCACTAGAGACTTCAGAATGAGAGTCTGATCCATCAACAGGCTCTTCTCCATTGCCATTTGCCATTGGAAGGCCTCCAGTTTCG
TGGTTGTTATCACTAGCTTCAGTTTTCTTGGTTGAATGAGGATCTGGAATGCGCAATTGTCTGTTCATCCAGTCTCCCATTGATTTTAAAACAGCAACCA
AACATTTCATGGCCTCAAATTTTAGGGTTGCCTCTTGAGGGGGCAAAAGTGAAGTTGCTACACCAGGGGGAACACCCTGTGCAGTTTTAAGAAGTCCATT
GACCATCCTCTCAAATATGTTTGATGAATTGACATCACAGTCATAGTTGAGAAAGATGTCCACCAATATCTGTGAATCAACACACAACCTCTCTAGAAAA
CGAAGCACTATCATCTTTTGCTGAAAATTAGGTTGAGCTACATTTTCCAAAACCCTCAGAACAATCATAGGGAAAAATACTCCAATTTCTGCTTTTAATC
CAGTTCTAAATCTGGATACAAGACTGATGAAAATGGAGCAAGATAACTGGAACACTATCATAAGAGTTGAAGCACTGTTCTTCAACAACGATAAACATAA
GTACTGCTTGATGGCACCCAAAAACCTTTCACTAGTCCTGAATACAGCTCCAGCGTTCTCTAGCAAAATCTTTAATAACTCTAGTGCCACAATCTTCCCC
TTCATCAGCTGCGGATCAGCTGATGCCTCCTTGGGAGGCGTCTTCATAGATAATTTACAAAGTGCTCTAAACACCAAAAAGGCATCCCTCCGCAACTTAT
TCCCGATCTGAACCTCCAAGTCATCATCTCTCTCGGCCTCCCCATCCACCAACTCCCCTTTCCTTCCTTCCAATGCTGTCTTATACATACTGATCTCCCA
ATATTTTGCATCTAGCATGTCTTTGTCCGTGGAATCCAACAAATCCGTAGGATTAGTGGTCTCCACTGCAGTGGTCTCAAATGCACCATCGTGTCCACCC
AAAGATATTTTACCAGGCGTCACAGGGTTAAGCACCCCATCTATATCCTGCATAATTTTCGTGATAAAACCTTGCACAAACTGCGTCATTGAACTGTCTG
CATCGGATTTTTCAACAGGTTCCATTAACTCAGCCACTACAATTGGTTGAATTGGGACCGTGGAAGAGTCCGCCTCCATTCTCCGAAACACTATCACTAA
CATTTGAACCAACGACGCCTTAGCCGTCGTTTGATTCACCACATTTTTACTAACAAGATATATATCATAGCATGTCCTTACAATGAGAAGCAAGCAATCG
CCATGAATTCTCAAAGATATCGACGTTACAGCAGACAAAAGCGTCTTCAGCACCAACAATTCCATCGCATCGTCCCCCAAATCGTGGCATTTACAGACTG
ACTCAATCAAATTGGCCAAGAGCTTAGCTTCAGAACCGCCCCCTCCGGAGTCTGCCTCGCCGCGTAGATAACCATGGGCAATCAATTTCTGGATAGCATC
AACAGCGGGATCAGCGATCTTCAAGAACCCAGAGTTGGCCGCATTGATCAAAGGGCTGAGAATCGATTCAGACTCCGCAAGCGAGTACTCCACAGCACCA
CCGTCATGGAGTGGCCCCGGCACCGAACTCTCGGGATCGGTATCCGAGGGTGAACCAGGCAACTCCTCCTTCTGAGGGGAATTAAGCCTTTCGATTACCG
ATTTGCACTCATGAGCAAGCTTCGCGTGCTTCCGCCAGGAAGCGTTCTTGACGATTTTCTCAAGGGCAGGGACAATGACCTGACTCAGACGGGAATCGGC
TTCCGAAGAAGCCATTCCCGAGCTGGGGAGGATCTCTGACTCAGTGATAGTTGGGATCTTGAAATTGGAGAAAGAAAACGAACCCGCTTCAAGCTAAGAT
CGTTCCATAAGCTCAGTGAGTTGCTTCAACAATGGCAGCGAGTTAACCCAGTGAGTTATGCGGTTGCGCCCTGGCTCTTGTTGTGACTCTCGAATCTGTC
ATCAATGGAGGAGGAAATGAATTTCCAGGGATCTGATTGTCTAACGACGG
>AA_scaffold6568
TGTGCCTTTTTCAATCCTTGACTATTACGGAATTTTGGTTTTAGAGAGAGGAAGGTAGAGATGAGACAGACGGTATAGATAAGGGAAAAATATTGATTCT
TTTCGGTAGCCCTAATTTTCTGGTTTTGGTTCCTTTTCTTTAACGTTCTGGATTTCTTCCGGGGTTTGAAGAACGCAAAACGGAACTTTGAGGAGCTTTC
GATCTTGATCGGCTTTCTTCAATGGAGGCCGAGTCTGCTTCAGACGGCGAGAATAATCGGAAAAGGGACGCCGCTGATGACTACAATGACGAAAATAATG
GAAGTAACAAAAAAATTGTAAATTCCAATGAAGGCCAGAGCAAGCCCAAGCGTCAGATGAAGACTCCTTTCCAGCTTGATTCCCTAGAGAAAGCTTATGC
TTTGGAGACGTACCCGTCGGAGGCGATGAGGGCAGAGCTGTCGCAGAAGTTGGGGCTGTCGGATCGGCAATTGCAGATGTGGTTCTGCCATAGGAGGTTG
AAAGACAAGAAGGACGCTCCTAAGTATCCAAGAAAGGCGCCACCGCCGTTGCCCGCTTCACCGACGGACGACTTGAGAATGGAGACTGAACTCGCCAATG
ATTATGGATCCGGGTCGGGTTCGGGCTCAAGCCCGTTCACGCGTTCAGAGTTGCGGAATGTAGTACCTAGGGGTGTTCCTGGGTACTATGAGTCGCAGCA
GGCGCTTATGGAGCTCAGAGCAATTGCTTGTGTGGAGGCTCAATTAGGAGAACCCTTGAGGGAGGATGGACCTATTTTAGGAGTGGAGTTTGATCCATTG
CCGCCAGATGCATTTGGAGCACCAATAGCAGCAGTTACTGAGCAGCAGAAGCGGCCTAGCCTTGGCTTTGATAGTAAAGTCTATGAAAGACATGATGCTA
GATCAAATAAGGCTACAAGGGCTTTCCATGAATATCCATTTCTCCCAAACCACTCCAGTATTAGATCTGATGCTTACGGACAATTGACGCAATCTCATTT
ACTTGATCCGATGGATGGTCCGGCCAGAACTCCATCTTTTGTGGTAAAAAATGAACAACTCCCCAGGATTCATGCTGCCCAAGGTCATTCGTCACGTGTC
CGTATTTCATCACTACAAGATAAACAAGGACCTCCATTTCAATCACCCACTCGTGATGATGATGGGCCCTCTCAAAGGGAACCTTACACAAATCTAAATA
TTGGAATGAACTCTCACTTTGCTGATCACCCAATTGTTGGACCAGAAAACCCTTATTCTGCAGTTGGTGGACCAATTTTCCATGGCGATGCAGTATTACG
GGTGGACAGGAAACGAAAGAGTGATGATTCTAGAACTGCAAGAGATGCTGAAGCCCATGAGATGAGGATCCAGAAGGAGATAGAGAAACAAGATAACATT
CGGCGAAAGAATGAAGAAAGAATGAGGAAAGAGATGGAGAGGCAAGATCGAGAAAGAAGGAAGGAAGAAGAGAGGTTAATGCGTGAGAGACAAAGAGAAG
AAGAAAGAACAAAGCGTGAACAAAGACGTGAAATTGAACGAAGGGAAAAGTTTCTGATGAAAGAAAATCTGAGAGCTGAGAAAAAGAGGCAAAAAGAAGA
GCTTCGAAAAGAGAAAGAAGCAGAGAGAAGGAAAGCTGCTCTTGAGAAGGCAGTTGCCCGCAGAATAGCTAAAGAGTCTATGGAGCTTATTGAGGATGAA
CAATTGGAATTGATGGAGTTGGCTGTGGCAAGCAAGGGGCTTCCCTCAATTATAAATCTTGATCTTGACACTTTGCAAAACCTTGACATGTTTCGTGATT
CATTATGTATTTTTCCACCCAAGAGTGTAAAGCTGAAAAAACCTTTTGCCATCCAACCCTGGATCAAATCTGAGGAGCTTGTTGGCAACCTTCTCATGGT
TTGGAGATTTCTGATTACGTTTGCAGATGTCCTTGAGTTGTGGCCTTTTACTCTAGATGAGTTTTTGCAGGCATTTCATGACTATGATTCAAGATTATTT
GGTGAGATACATGTTGCTCTTCTCAAGGTGATAATAAAGGACATTGAAGATGTTGCAAGGACACCTACAGGATTAGGTGCCAACCAGAATGGGGCTGCTA
ATCCTGGGGGTGGCCATCCTGAGATTGTGGAAGGGGCATATGCATGGGGCTTTGATATAAGAAATTGGCAGAAGCACTTGAATCAATCAACATGGCCAGA
AATTTTCCGACAGTTTGCACTATCTGCAGGGTTTGGACCACGGCTGAAGAAAAGAAATATCACATGGTCATATGCAACTGATAAAGATGAGCAAGGTAGA
AGTTGTGAAGACATCATCTCCACACTTCGCAATGGTTCAGCTGCTGAAAATGCAGTCGCAAAAATGCAAGAGAAAGGTCTATTAGCCCCTCGAAGAAATA
GGCACCGGTTGACTCCTGGAACAGTCAAGTTTGCAGCATTTCATGTTTTGTCTCTAGAGGGTAGCAAGGGGTTGACAGTACTAGAGCTAGCGGAAAAAAT
TCAGAAATCTGGACTTCGGGACCTGACAACCAGCAAGACGCCTGAGGCATCAATTTCTGTTGCTTTAACTAGAGATGCTAAACTTTTTGAAAGAATAGCT
CCCTCAACATATCGAGTTCGAGCTGCATATAGAAAAGATCCTGCTGATGCGGAGGCCATACTTTCAGATGCTAGAAAGAAAATTCAGATATTTGAAAATG
GGTTTTCTGCCGTTGAAGATGCTGATGATGTTGAANNNNNNNNNNNNNNNNNNNNNNNNNNNNNNNNNNNNNNNNNNNTTGATGAGGATCCTGAAGTAGA
TGATTTAGTAAATCCCCTTAGTGATAACAAAACATCTGAACAATATGATGACCTGAACATTTGCTCTATAAATGCAAGAGAAAATATGAGCCATGACATG
GAAGTTATTCAAAATGAGTTTGGCAAGGATCTTCCTTGTGTTACTGAGAATTGTTCCAAGGATGCTGATTGTCCAAGTGCCATCACTGGACAGTGCGGGG
TTGTTGAAGATTTGAATACTGGAAATCCTGAAGATAATATGGAAATTGATGAAAGCAAGTCTGGAGAGTCATGGGTTCAAGGTCTTACAGAAGGAGAATA
TTCTGACCTTAGTGTAGAAGAACGCCTTAATGCTCTAGTAGCTTTAGTTGGTGTTGCAAATGAAGGAAATTCAATACGTCTTGTTCTTGAGGACCGATTG
GAGGCAGCAAATGCTCTGAAGAAACAAATGTGGGCTGAAGCACAGATAGATAAAGTTCGGCAGAAAGATGATAATTTTAATAAATCTGATTTTCCATCTC
TTACTGCAAATAAAGTCGAGACACAATATACCGGCCCTGCTGCAGAGGGAAACCAGAGCCCGTTGCCTGACATCAATATTAATAATAATGAGGCATCACC
CATCACTGCAGAAAATCAAAAAGAAGTTCTCAGTGCACAGAATATGCCTATTGAAAAGCCCTCAGTTGTTCCAGATCTCTTTGTGGGTCCAGACAACTTA
CAGATTCTATCTGCACATGCTTCAAAAAGGTCTCGTTCACAGTTGAAGTCCTATATTGCGCATATAGCAGAAGAGATGTATGTATATAGGTCCTTGCCCC
TTGGTCAAGATCGGAGACGTAACCGATATTGGCAATTTGTCGCATCTGCTTCTGGCAGTGATCCTGGTGCTGGCAGGGTCTTCACTGAATTACATGATGG
CAGCTGGAGGCTTATTGATTCTGAAGAGGACTTTGATGCACTTTTGACATCCCTTGATTCACGTGGAATTAGAGAATCTCATTTACGCTTAATGTTGCAG
AAGATTGAGAATTCCTTCAAGGAAAATGTTAGAAAGAATGCTCAATTTAACAAAATTGCTACCAAATCAATTAAAAATGAAGTTGATGAAGTGGAACCAG
TTCTCGAAGGCCGTGCTGGATCAGACAGTTCTTGCAGTACTCTCTGTGGTTTGAATTCTGACAGTACATTGGAAACTTCTTCGTCCTTTAAAATTGAGCT
GGGGAGAAGTGAGAGTGAAAAAAAAGCTGCCTTGAGAAGGTATCAAGATGTTCAAAAGTGGATATGGAAAGAATGTTATAATTCATCAACGTTATATTCA
ATGAAATATGGGCGAAGGAGATGCAAGCCACTGCTGGAAATATGTGACATGTGTTTGAATCCGTACTTCTTTGAAGATTCCCATTGCAATTTTTGCCACC
AAACTTTTGCTACTAATAATGGCTTTGATTTTTCTCAACATGCATTTCAATGTGGAGAGAAGTTAGATTCCAAAGGTATTTTAACTTGGGATTCTTCTCT
TCCCTTGCGGATAAGGTTGCTCAAGGCCTTGTTGGCTTGTATTGAGGCTTCTGTTCCTCTTGAAGCATTACAATCAATTTGGACAGAAGAGAATAGGAGG
CAGTGGGGAGTGAAGTTAAGCAAATCTTCTACAACTGATGAACACTTGCAGTTGTTGACCTTGTTGGAGAGAGCAGTACAGCGAGACTTCCTGTCATCAA
ACTTCTCTATGACAGACGAAATGTTGGGATCAAGCTCTATGCCAGATGATGCTGTAAATGCTTCTACTGATAGTGAATCAGTTCCTGTGCTGCCATGGGT
ACCACAAACCACTGCAGCCATTTCATTGAGAATCTTCGAGTTTGATGCATCCATCAGTTACATACCAGTTGAGACACCTGAGCTACCTCGTGAAGAGAAA
GAAGCGAGTGAATATGTGAAGCTTCCTTCAAGATATGCTCCCTTCAAATCTGGTAGAGCTATTGAATCAGCAGAATTAGACCATGATGAATTCATCAAGG
AAGACAAATCTAATAAAAGTGTTCGAGGCAGCCATAAACGTGGACGAGGGTCTCATGATCAGGGGCGGGGCAAAAAGTTGGCTAGAAGGACACAACATAC
CGGGCGTCGAAATGCTAAAGGCGCTGAGAATTTGGGTCGAGGATTAAAACAGCAGGGGAGAGGGACACAAGGACAAGCTGGTGGACGTGGTCGCCGAACA
GTCAGGAAAAGAAGAGTGGAAAAAAGGGCCGTTGAGGACTTGTTACTGGGCCACAAGGGTGCTGGTCGAAGTCCCAAGATGAGTACAGAATCGTTGAGAA
GTTTGGAAGAGGAATGGGACGGCGAGAAGGAATCAAGTCCCATCCAAATGGATGGTGTTGATAATAGTAACAGTGCTGATGAAGTGGAATCTGATGACAA
TGGGCAAGCAGTGGAGTATGATGAGCAAGGAAACTGGGAGGTGGGTTTCAATGATGGTAGTTCCAACAGATGGGATACGGATATGGTCGAAGCAAGCGAT
GAAGAAGTAGTAGGTGCTTCTGAAGATGACAATGGCATTGAAGAGGGAGAAGAGGAGTTGGAAGAAGATTCAGAGGAAGAGGCTATGAGTGAGGGAGAGG
ATTCAGATGGTGAGGGCAATAATAGAATGATGGTAAATGAAGAAGAAGAAGGCTCAGACTCAGCTGTCTCTGAGGATTCTGATTAGAACATTGGTTATTT
GAATTGTGATCAAATGAAGGGAATTGAATTGCATCCCAAGGCTAAATACT
>AA_scaffold10842
GTCGGGGTTCTGGTTTCAATCCTTGTGAGTTGTGAGTTTCTCATCCTCTACTTACCGCTAGACTTTTCTTTCGTCCTGGCCAACCTGCTAGCTGGAAAAT
GTAGTCTAGCCATGAGGGGGCGTGGCGCTCGTGTTTCCCGCTCAAATCCCCGCACACAGACATATCCTCTCCAAAAGCATTGCTGAATTTCTGGTGTTGA
TAAGCCTTTAAATATCGATGGCATGGATGTTCCAAAATAAACTGTTCTCCGATTAAGATTCCAAATTAAACTTCGGGGAACATTAATTGGTTCCAGACTT
GTGACATGGTCAGCAAATACCTCATTGACTTGAAAATAGGTGCCATTTAGTGGAAAGCTTCCTCGCATGGCTGTTCGACATGGTATCAGGATTGTCCCTC
GCACTATCTGTGAATCTGCTTCACGAATACTGTTGCATGAGAAACATTCCCTCTCATTACACAGTTGACCATCTCCTTGGAAGCTGCATCTGCTTTCAGG
TGGCAGTATAGAATCAGCTGTCTCACCTGGAGTCCAGATGGCAAGAAGGTATTTGCATGGATCATCAGGTTCTCGACTCTCCCACCCTTCCAGAAGNNNN
NNNNNNNNNNNNNNNNNNNNNNNNNNNNNNNNNNNNNCATGGTGCTCTGTTCGCAGTCGGCTCACATTCTTTAGCTTGGGTGTAGGAATAGAAGCTGCTT
CTGGATTCAAGGCAACCAACGCCCTTGACATTCCAACTTGAAGTTCCGTATTTTCTTGCACGTAACTTCGCAAGTTAAGATTGAACTCTTCAATGTTAAG
CTTAATCGTAGGAATTTCACAAGTATCTTCATAGAACGCATCCTCTATATCATTTTCTAAAATTTGTGTGCATTCTCTTTCGGGTGTTGCTGGTTCCTCA
ATGATGGGTTCACAGGTTACTATTCCAGAGTTTGCTTCCAGTTGCTTATGTTCATTTTCTTCAGCTGGAGTTGTATTTGAAGGGAGAGGCAAGGGTAAGT
GACCCAGGATCACAGATGGGTTTTGATCAGATCCATTGTCTTCAGCTGGAGTTGCGTTTGCAGGGAGAGGCAAGGGTAACTGATTCACGATCACAGATGG
GTTTTGATCAAACTCATTGTTTCGAGCTGTGCTGACTATACTTCTTTGCTCTGGTCCTGGTAGGGCAAGCCTTGCACTTGCAAATGCACTAGCAAAATGT
CTGCATTCTCCTCTCATTGGACATGCATTGCAATTTGGTTTGCTTTTCGTACAAAAGACCTTTCCAAATGTAATCATCTGGTAATGCAGCTCATACAGTG
TTCTTTGATCTAGCTTGCAAAGTCGGGGCCAGAGATATTTTTGTATAGATTCCAACACTGGGTACAATTCAAGTAGATGCAACTGCAATGATTCTGGCAG
TGGCTGGAGGGGAACCCATCCCAGCCTTACTGCTATTCGCCCAACATTTGTGTCCACCGGGAAGGCAAGATGGTGCAGTGTCAAGAGTCGTACACATTCT
ACACTTTTCAACCCCAACCCTCTTATGCTTAGCAGGTATTCTTTTGCTTGATCAGGAGGGACATCCCTCAACCATTCAAGATCAATGCCTCCATGTTCTT
CGACCAGTCGATTCAGGAAATCCTTTATGCGCTCAGCAAGCATGTTGTTCATTCCCCGTTCTTTAATGGCATCAGCAATTTCATTGACATTTGCACGTCT
TACAGCATCCCAATCTAAAGAATCCATGGTATCTGCTGTCTTTTCTCTTTTCCCTTCCTTTAGCTGTGCTTGTATCCGTAAATTATCCCAGTCCACTACT
TTCTTTTTATCCTTTCCAGGCTTCCTGCCCTTTGGTTTTATTGGAGCAGCATTTATCTCTGTGCTTTGATTCATCGCAATATAGTTTTGGTTTCCAGAAT
TTGACTCTGCTGCTTTCCGCATGAGATCTTGAGTCTGTGCAGAGCTGTCAAAAAAGATTTGCTGCATTACATTACTTTGATTGTGAAGGTGAAGGTGATA
TGGCAAGCTTTCAGATTGAGAAAGTGCAGCTTGATTCTCGGACTCTCTTGCTTGTGAACTTGATTTGTTCATGTTGTTCTCATCTTTATCATATGAGAAG
CCACTTGATGGTGCTTCCATTTTTAAAGAATCAAAGCTGTGACGTTCAAGTGCTCCTGAGTTGGGGCAGAGATTCAAAGCATACTCATTCGAAGGGATCA
TGGATTCTTCCAATGAGACGTGAATAACATCTGATTTTTCCAAGTCTTCTGATTGTTTGTCGTGCTCCACGCCAAAAGATAGGTCGAATGCTGCTTTATG
GTTCTCAGATGACTTGGTAACTTCATACACCTTGGTTGGAGTTACCATTTCTAAAAGCTTGCTGAAACAAGCCGTGTTGTCCATAATATTGTGCTTGGCT
ATGCTTGATAAGTCCTCTGCTTCTGAGTTGCTATCTGAACATGACGTGATTTTCTCGGAATTTTGATCAACTGAAAATCCTCCTGATATTTGAGATGAAA
TGGCAGAACATTGCGAAGAAACTATGTCAGTTAACTCTTTCTGAGTCTCCCCATAACATGGTTTTTCCTGCCTTGCCTGGGTGATGATGATACCAGTGGG
TTTGCTCATTGTAATAGGGTGTTCCCTAGTGTTGTATTCTTTTGATTTCAACAGGAGACAGTCTGATTCATCTGCCAAGCTGGTAGTTCCTGGGGAATCA
TTGCAGCTGAGTGCTTCTTTTTCTTCAGAATGCTCAGTGATGTCTTTCGTGAGAGAACTCTGGCAACAAACGGGTTGACTCAATATCTTGTCATCCCAGT
TTGTATTACTATTCTCCTTTGGTTCAATGATGAGGGCTAGTGGTTCGTTGGCATACAAGCTTGTGCTTTCCTCCTGGTATATTTTGCATTTGCTGGTTTC
TTTAAGAGGAAATCGAGCAACAAGTGACATGAATGCAGAACTGGAAAGATGGTCTGAAACATTTTGAGTGAGGAAAACGCCAACGACAGAATCCACAACT
GATCCTTTCCATTGAGAAAAGCGCCTATCACCTTGTACGAGATGCATTCGGGCAATAAATGAGTCCGCTCGTCCACGGAATACTCTACGTTCTTCTTCCC
ACCATTTGGCCTTTTCTTCATCTGTTCCATCAATCCCATGACTATTTATATCTATCATCAAAAGCTTCCAAACTTTATCAGTCTCCTCATCGAGATCAAC
TTTAGGTCNNNNNNNNNNNNNNNNNNNNNNNNNNNNNNNNNNNNNNNNNNNNNNNNNNNNNNNNNNNNNNNNNNGCACCGTCTCCTTGGGTGATCTTGCC
CTTTTGATTTTTCTGTTTGTAAGGGATTAGGGCCTTTAGCTGATGAGATGAACTGGCTCTGACATTTATATCCAGGTGTCTAAATTGCTCTGTTAATACT
TCCATTCTCTGCATGTTATTAGCAGCATCCCATGACGGCTGGTAACCATTCAACGGAAAGTCATGATGCATTTGAGGTGTGCTAGCAAATGTTGAAATGA
CACGTTTTTTCCTGTTTTCCCTCGTTGATCGTTTTTTCCTGAATGATGCATGCATATTCTCTGCAACCAAAGCATCAATACTTGTAATTGGTCTTTCTCC
ATCCACAAGTGTTTGCATGTAAGAATTGCTTCGTTGTCTTGTGAATTGATTTGGCATGATGCTACAGTCTCTAGTAAAGGTTAGTGTAGCAAAATCACNN
NNNNNNNNNNNNNNNNNNNNNNNNNNNNNNCTTCTTTTAGTTGGCCTTGTCTGACTGAAAGATATGAGGCTTTCAAATGCTTGAGATCGGTCATGAGCAG
CTCCTTCTGTTGCTTCAAATGTGACTGGATTCTCTACCGCATCAAATTCACAAGAAATCAAGCACTTGGAACTTGATGCACAAAGATCATTGGGATATGT
CGCAAACCATAGATCCTTCATGGGAATCAAAGATGTCCTTGAAGTACTATTAGAGGTTGATGCCTTCTCACTTCTCCTTTTCTTCTGAACAGCAGGAAAT
TGAACGCAATGCCTCTGGTATGCATGCAGTCCATTATAATGCACCCCAATCAGATTCATGTGGCTGATATCTGCATGGTCAGTAGTAACGGAGTGTTTTC
TTTTGGTACCACCCATATGTAATCCTGTGGTCAGATTTCCAGTCTTACTGCTGTTGGAATTATTTTGACTTGATTGTGTTTCAGATTTTTCAAGCCCATC
CTGAGTAGTCGTCACCACACCTTTTCTTTTCCAGTTCTTTGTGGAGTTAGCCCCAGAAGTATTGATGTTTGCAAGAGGTGTACTTGGGGCTGTATGTGTT
TCTTCCAATACACCTGACCCTTTCCCAGTATGCAGTGTCACATTTTCTGTTGGCACAGTGGTTTCACCTCTTGGTTGCTCTGTTAATTCAAAATTCAAGG
ACCTTCTGCAAGACTTCTTCGTAGATCCAGGCATGATGGACTCGGTTGATTCTACTGTTACTGCTGTTGGAGGTGGTGTAGAAGCTTTATTTAGTCCTTT
CTTTCTCACGTACTTCCTCTTGCGAGTTGGGTTTTCTTTTGGTTGAGCATGCTTTGGGGTAACTGGCTTCCTAGCTCTGTTTGGTTTGCCTTCTTTGATG
ACCTTGGGTCGGTGTTTTTTCCTCCTTTGTTTTGGTGTTGGTGTTTGATTCAAATCAACAACATGGCTGCCTCCCTTGTCAGGGTTGTGATTCTCCTTTA
ACGGCGTAGAAACAGCAGCCAATGATGATTCCATGACAGCTTCAGAGAGTTCTCGGTTGTCTGGTGTTTCGCTGTTCGTGCTGGGGACATTTTTCTCCAA
TTCCACATAAACCTGCATTCCTACAACTTGTCTGCTTTCTCCTCTGATTGCTTTGTCTGGCGTGGGAGGTGCAGGGAGTGAAATAGTTTTCTCACAACAA
GTGCTTGTCTGAGATGCACTCGATGAAGTGCCTTGGGGTTCCTGGGGAATGTAATTAATGGTATTGACAAGGGTTTGCTCAAGAGAGACATCATGGGGGG
TCGGTGAAACACTGGCGAGGTTCGATGGGGAGTCGCTTTGTGAGCTGGAATCAGGAAATAGCGGGTTCTTCCCTTCATTGTTAGTGCCTGGATCGGTTCC
TTTGAAGTGTATAGATGCAGCATCTGCCAGAGCCAAGAGATCGGAAAAACTCACACCTTCGAAGGCTGAAACAGCTACAGCGGTAGGCTTTGCACAAGTT
CCAGCGCTGTCACCCCCAATGCTCGTTACTGCAGAAGTAGATTCTGCCTGGTCCTGCATCTTCACGTGTAACCTTGCACCAGATGATGACTGAGCACATG
CAACTACACTATCAGTATAACTGGCATGAGGTGAAGCACATGAACTACTCTTCAAGAAATTTGCTTGGCCCAGCTGATTTCCCTCCCCATCAGCACAGAT
CGGCTCTGTTCTGGGAAGAATAGGCTTCAGAGGGGTGGTAGGGATCCAGGAGACCTCTTTTCCACTTGATTCTCCCACCTCCATTCTTCTGATTTAGCCC
AGAAGAACTCTTCTTTCTCACTTTGTCTCTTAACTGCTCCAGATAAAAA
>AA_scaffold11927
GCCTTTCTGTTCGCTTCTATCGTCTCTCTCTAAATTCCTTCCTCTTTCTTTCCCTCCCGAGATCGAAGGACCGTTCGAAATTTCCTCGCCTATTTCTTCC
CTGGGATGGATCCGACCTTCAATTGAATCCGTTTATCGTTGTATGAGCCCTAAATTAATCTCGGTTGGATTCGAAGAGTCGTGGAATTAGGGTTTCGGTT
TTTTTTGTTCGGGATGTTGCTGAAGTTGGGTTTTTGGGTGGATCTAGGGTTTCGCGTCGCTGTAATTAGTGAATATTGAGGCTGTTCGGGCTTTGCTGCG
GAGTTAAGGTGGGATTGATGGTACTCGTTGGGTTTGAAGCTGGGATTGAGGTTAGGATTTGGGAAAATGCAAGGCTATGCATGGGCGTGGAGGTGAGGAG
AGGAAACGAACTCGGCACATGTGGACAAGCCCCACTCGTGGCCAACCGATCGTAAGCGCTGTTCTCGATGTTTCTTCTTCATCTTCGCCTACAGCTAATT
CATTCTATAAGGGCGGTCGTAAAATTAATATTGGTGACTGTGCTCTCTTCAAGCCACCACAGAAGTGTCCACCTTTTGTTGGAATAATTCGTTCGTTGAC
AGTTGGCAAAGAGGGTAAATTGAAGATACTTGTTAATTGGCTTTATAGGTCTGCTGAATTAAACCTTGGCAAAGCTCTCCTGCTGGAGACTGCGCCAAAC
GAAGTTTTCTACTCCTTTCATAAGGATGAGATTCCTGCTGCTTCCCTTCTGCATCCTTGTAAAGTTGCATTTCTTCCCAAGGGCGTCGAACTTCCACCAG
GGACTTCATCATTTGTGTGTAGGAGGGTTTATGACATTGCAAACAAGTGTTTATGGTGGTTAACTGACCAAGATTATATTAATGTACTTCAAGAAGAAGT
AGATCAGCTATTGTATAGGACTCGTATCGAAATGCATGCTACAGTGCAACCGGGTGGTCGATCTCCAAAGCCAATGAGTAGTCCAACATCATCACAGTTA
AAATCAGGTTCAGATAGTGTCCAGAATAGCACTTCTTCTTTTCCTTCTCAAGTTAAGGGCAGGAAAAGGGAGAGGGTAGATCAAGGGCCTGAATCTGCCA
AGCGAGAACGAACAACAAAAGTTGAGGATGGAGACTCTGGTCATTCTAGACAGGAGAACATTTTAAAGACAGAGCTTGCAAAAATTACGGAAAAGGGGGT
GCTTGTCAATGCTGAAGGGGTTGAGAAGCTTGTGCAGCTTATGCATCCCGATAGGAATGTTAAAAAGATAGATTTGGCTAGCCGGTCAATGCTTGCTGCT
GTTGTTGCTGCAACAGATAAATTTGATTGTCTCAGTCAGTTTGTGCAGCTGAAGGGTTTGCCTGTGTATGATGAATGGCTTCAGGAGGTTCATAAAGGGA
AGATTGGTGATGGAAGTGGGTCTAAGGACAGTGATAAATCTGTTGAAGAATTTCTTTTGGTATTACTTCGGGCACTTGATAAGCTTCCTGTAAATCTTCA
AGCTCTACAGACATGTCACATTGGTAAATCTGTGAATCATTTGCGAACTCATAAAAACTCAGAAATCCAGAGGAAAGCTAGGGGTTTAGTCGACACATGG
AAGAAACGTGTTGAAGCTGAAATGAATATTAATGATGCAAAAGCTGGTTCTGGTCAAACTGTCTCCTGGCCTACTAGGACGCGCCTCTCCGAAGTTGGCC
AGGGTGGGAATAAAAATTCAGGTGGATCATCTGATGTTGCTGTTAAGAGCTCAGTTACACAGCTCTCTGCATCCAGAACTTCCTCTGTGAAGATTACCCA
GGGAGAGAATGCTGCCAGATCTGCATCTCCTGGGTCTATGAAGTCAGTCCCCTCACCAACCTCAGCAACTATAAATTCAAAAGATGGACAGCCCCGTGCT
GCTGCTCTTAGTGGAGTTTCTGATCTCCCCATATCAAATGCAAGGGATGAGAAAAGTAGTAGTTCTAGTCAATCTCATAATAACAGTCAGTCTTGTTCCA
GTGACCATGCTAAAAATGGGGTGTTTTCAGGAAAGGAGGATGCCAGGAGCTCTACCGCCATGAGTGTGAATAAAATATCAGGCAATTCATCACGGCACCG
AAAGTCTGTTAATGGAATCTCAGGTGCAACTCCATCTGGAGGGCAAAGGGAGTCTGTTCGAAATTCCTCTGCACACAAAAATTCATCTTCTGAAAAATTG
TCTCAATCTGGATTAACAGAAAAGTCGCATGATGGGACATCTCTTGAGGGAAGTACTCCCAAATTGATTGTTAAGATTCCAAACCGAGGTCGGAGTCCTG
CAGGAAGTGCAAGTGGAGGTTCTTTTGATGATCCTTCAATCATGAACAGTCGAGCATCATCTCCTGTTTTTTCAGAGAAGAATGAGCATTATGATCACAG
CTCAAAAGAAAAGATTGATTTTTATCGAGCTAATACTGGTGCGGATATTAATACTGAATCCTGGCAGAGTAATGATTTTAAAGATGTACTAACAGCATCT
GATGAAGGCAATGGATCACCTGCTGCTGTTACAGATGAAGAGCGCTGCAGGAATGTTAGTGATTCTAAGAAGATGATGGAAGCATCAAAAGCTGCTTCTT
CATGTTCTGGAAATGAAAATAAGGCAGTAAATACTCAGGATGCTTCTTTCAGCTCCATAAATGCTTTGATAGATAGTTGTGTAAAGTATTCGGAAACTAA
TGCTTCTTTGTCTGCGGTTGATGATGTTGGAATGAAGCTTCTTGCCAGTGTAGCGGCTGGTGAGATTTCCAAATCTGAATTGACAACCCCTGCTGGATCA
CCTGAAATAAACACTAATGCGGTTGAACAGTCATGTCCAGGTAATGCCATGGAGTGTGAAGGAAAGCTGGTTCAAAATGAATGTCATGCAAGTACTGGCA
TTGATGAACGTAAGAAGCAGGATGTGGTATCTGGAGAAGATATGGTATCTGGTGATTCACGTGCTAATAATGATAACGGTTTGGGTCTTCTGGTATCTGA
AGTGAAGGATCCTGAGGAGCAAAATAGGCATATTACTTCATCTAGTATGGGTTTGCAGTGTGTTACAGAAGCTTGTCCAGAAAGCAAAGAAAAATCAAGT
GAAATTCCAGTCGCTGCAGCATCTTCTGGCCTTCCTGGAAGCACAGTGCAAGAATCCAGAGGTAGTGAATGTAGCAAACAGCGCAAGGAAAACAAAACTG
TTGGGAATGTTAATGGAGGTAGAGATCTTGATGTTAAAGCTAATGAGGTTGCAAGAGAAGTTGAGATGGACTACATTGACAATTTGACACCGCACCCCTC
TGTGGAGGTTGATCTGAAAGGTGAAAGTTGTACGATCGAGGAATTGAGCAGGTGTGGACAGACTGCTCAGAAGGTTCCTTTGGTTGTTATGCAGGATTCA
GTGAAAGGAACTGATGAGAATGTTTTGCATCCTTCTGATGATTGTGTTGGTAAGGCTGTAGAAGACCAGAGTGATAGAGAATGTAGAAAGGCTGTTGATG
TGTCTGCTCGAAGTCATGCAGGTCAGTCTGAAGTCCAAAGAAATGAGTTTGAAAGTGATGTTGTGACAACGCCTGAGAACAGAAGTACAACAGTTTTAGG
TTCAGGTGACACTTGTCATGCTTCTGAGCGCGTGGAGGAGAATTCAGAAACAAAAGAGTCTCATCACCAACATTCTGGGCAGAATCTGCAGAGAGCTTCA
CTGAGCTTGCCTTCACAAGAAATGGAGCGGCGTCCTGGCTCTAAAGAATCTAGATCGACTGCCATTGAAACAGAGGAAGCTGAAGAGTGCACCTCTGCCA
CTGCAGACGTTTCTTGCATGTCTGCCACTGGTGTGTCTGATGTGGCAGATGCAAAAGTTGGATTTGATTTAAATGAAGGTTTAAGTGCGGAAGATGGAAA
ATCTGGAGAGTTCAATAGCATTCCTGTGCCTGGTTGTGCACCTGCTGTACAAGTGATCAGTCCGGTGCCATTTCCTGCTTCAACCATGTCTAGTGGTATT
ACTGCCTCAATCACTGTCGCTGCAGCTGCAAAGGGGCCCTTTGTGCCACCTGAAGACTTGTTGAAAAGTAAAGGGGGGGAGCTTGGTTGGAGGGGATCAG
CTGCCACCAGTGCATTCCGGCCTGCTGAGCCCCGAAAAATAGTAGAAATACCTCTTGGCACACCATCAGCAGCTCCTATATCTGATGCTACAGCTGGGAA
GCAGAGTCGGCAATTATTAGATATTGACTTAAATGTGCCTGATGAAAGGATGCTTGATGATACAACCTCTCAAGCTAGTTCTTGTCAGCCAGCAGATGGC
GTTTCCTCTGTTCGCTGCTCTGGAGGTCTTGGTCTTGACTTAAACCAAGTAGATGAAGCTTCTGATGTCGGCAATTGTTCCACAAGCAATGGTCATAAAA
TGGACGTGTTTCTGCAGGTGAAACAATCATCCAGTGTTCATCCAAATAGAGAGGCAAGTGCCCTTAGGGACTTTGATTTGAATGACGGGCCTGCTGTTGA
TGAAATCATCACGGAGCCAACATTGTTCACTCACCAATCCAGAAGCAATGTACCATCACAGCCCCCCGCATCTGGACCTAGAATGAGTAGTACTGAACTG
GGGAGTTTCTCATCATGGTTTCCTTCAACTGGGAACACCTACTCAGCTGTCACAATATCTTCAATTATGCCTGATAGAGGTGATCAGCCCTTTTCAATTG
TTGCACCTAATGGCCCGCAAAGAATGCTGGTTCCTGCTACTGGTGGCAGCCCATTTGGACCTGATGTTTATAGGGGACCAGTGCTGTCATCTTCTGCTAT
GCCATATCCATCTGCGCCATATCAGTATCCTCCTGTCTTCCCTTTTAATTCCAGCTTTCCTCTTCCATCATCATCATTTTCAGGTGGATCTACTACTTAT
GTAGATTCAGCATCTGGTGGAAGACTATTCTTTCCCACAGTAAATTCACAGTTAATTGGACCTGCCAGTACGGTTTCATCTCATTACACTGCCAGGCCTT
ATGTCTTTAGTCTTCCTGATGGTAGTGGTACTGCTGATGGTAAGAGACGGAGAGGGCAGGGTTTAGACCTTAATGCTGGGCCTGGAGGTCCTGAAGTGGA
GGGCAGAGATGAGAGCTCAGCTCTGTTGCCAAGGCAACTTCCTGTTGCCAGTTCACAGGCCTTAGCTGAGGAGCAGGTGAGGATGTTCCAGCTGGCTGGT
GGTGTTCTTAAGAGGAAGGAACCAGATGGTGGATGGGATAGCTACAAGCAATCCTCTTGGCAATAGCAATCTCTAATCATACAGTCTGATGATAAAAATG
CTTGTAAGTTTTTGGTTCTGTATATTCAACTGCTGTAACCNNNNNNNNNNGTGATTTGAGGATGGACAATGGTTAACTCCTAGGGGTCATCGTGAATTTG
GGAGGCTTGGGTGGTAAGCGAGCACCTGATTATTTTCATAGGCTTCTGCCCCATCTTTTTACTAAAATATGCTGAAG
>AA_scaffold17912
TTTTTTTTGAAAGTATGTAAAAATCACTTTGTACTCACTCTCACTGACTCGCCCTTCTAAACAAAACCATTTTCAGCTGCTTCCTCTTAGCAATTTCTGT
GTTCCATTTGGGTTGCCGCTTTGAGCTTTCTCTTCTCAATCACACTAGTTTTTGTTGTTGTTCTTCTTCTATGGTCTTGTCGTTCTTTAAAGCAAACTCT
GTATCTTTGCTTGTTTGTGTTTGGATCCTTCCTTTTGAGTTTCACTCTTTTGTGCTGCGACCTCTTGTTCTTCCTCCTTAACAACACTGTGTGCTTTGAT
TTTTCTGAACTCCACTCAATATATACTTCCTTGTTTCCCCTCTTATTCTTGTTCTTCAACACTTTGTTTGCCCTGCTTCCTTGTATTTGGATTCTTTCCT
TTCGGTTTTTGATCTTTAGCTAGTTCCATTCATCACTCTTTTTCTTCTTGTTCTTTGTGTTCCAAAAAAGAAAAGCAAAGAAAATTGTGTTCTCTACTTG
AATTCCTGTTTTGATTTTTCTCTCCCATTACTTTAGTTTCTGTTGTTCTCCTGGTTCAGGTTCCCAAAAAAAAAAAAAAAATTGCAGGTACCTATTCATC
AATCGTTGCTGTTTTTCTCTTTGTTNCAAAAAAAAAACAAAAAACTTGCAGGTACCTATCCATCAATCGTTGCTGTTTTTCTCTTTGTTTATTTAGTGTT
TAAAAAAAACAAAAAAACAAAAAAACGAAGGAGGCATCCCATCAAAAGCATCGTGTACTTGGAGAGGCGTTGAAATCAGAGGAGAAGAGGAGACACAAAG
AAGGAGGCTTGGATATCCAAGGCATTGCACCTGCAGCATAGAAATTCCTGAGAGATGGCGGGAATCGGAGAGAACGTGGCTGCCCATGTCGCTGAATCAT
TGGCAGATAAAGCCATGCAGGAACTTCATTACTTGTGTTGTTACAACAGCTATGTTGAGGACTTCGAAAACAAAAAGAAACATTTGAAGGTAAGAAGAGA
AACAATACAAAAAGATATTAAAGAAGCCCATAACAGAAACAAGAATCAGATCGAAGGTGATGTTAAACTATGGAGAGAAGAAGCAGATGATCTCATAGAA
GAAGACACAAAAGGAAAGAATAAATGGTTTGGTGTGATTCCTAATTGCTTTTGGCAGTACAAGCGAGGTAAGGAGTTGGAAGGCAAGACGCAAAGGATTC
AAGAACTGATTGAAAACAGTAAATTTCCTTTTGTTGCACGTTCAACTGGGCTTCCAGGGGTTGAGTTCTACTCTATTGAAAATTTTATGCAACTTAAAGA
CAGAGTGTTGAAATTTAGAGAACTGACGGAGGCGTTGGAAAATGACAACAAGTTTGTGATTGGACTATTTGGGCTGGGGGGAACAGGGAAAACCACAATG
GCAATAGAAGTAGGTAAAGTTGCAGAATCAAAGGGGTTTGATAAAGTCATCTTTAGTGTTGTCTCAAAGGATCCGAACTTGAAAATGATTCGAGACAACA
TCGCAAAACACTTAGACTTGGATTTCAAAGAAGGAACAGATGAATCTGAACAGGCACAAGAGTTGTGGAAAAGAATAGCAGAAGGTCGAGAGAAGGTGCT
TCTCATACTTGATGATGTGTGGGAAGAGCTTCCATTGGAAAAAATAGGGATTCCCCGTGGCAAAAGTTGTTGTTCTATGTTGCTTACCACACGTCATCGG
GGAGTTTGTAGCAAGATGGGATGCCGTGAGCCTATTGAACTCGAGGTCTTAAGTGTAGAGGATGCAGTTAATCTTTTCCTATCTTATGCTGACAAGAGCA
CAGATAGTTCTTCCAATGATTTTAGTTCTTCCAATGATTTTAAGGATGTGGCTTTAGGTATCGTGAAGGAGTGTGGAAGATTACCAGTTGCAATTGTAAC
AGTCGCAAGAGCATTAAAGTCTAAACCTTTAAAAGAATGGAAGCAGGGTTTGGAAAGATTACGGAATCCTAAGTCAATTCATGATGTCAATGAAGATTTA
AGAGAGGCTTATAATTCTTTAAGATTAAGCTATGATTATCTCAAGAACGAAGGAGCCAGAAAACTCTTCCTCTTGTGCTCTCTGTTCCCAGATGATTATG
AAATACCTATAGAACTTTTAACTAGAATTGCTATAGGTATGGGGCTTTGTGGAGAAGCTAACAAATACTCTGTCGCAAGAAGTTATTTCACTCCAATTAT
AAATGTGCTCATGGATTCTTGTTTATTATTAAAGGTTGAGAATGAAGCTATAAAAATGCATGACTTGGTTCGGGACGTGGCTTTATGGATTGGAAATAAA
TTAGTTCAAGTGGTCATGGATTCTAGCAGTACGTTAAAGGAGAATATCAAGTATTCATGTTGGAACATAGTTGACTTTCCTAGCCATTTTGATGGTAGAA
AACTTGAGGTTCTTTTACTTTGGATAAGTAACAATGCAGATTCTCCTACTGTAAAAGTTCCAGATGGTATTTTTGAAGGGATGAAGAACCTCAAATTTTT
GGCTATAATGAATTGGTCGAATATTGAAATTTCATGTGCTCCCTTATTTCAATCACTTCCTTCCATTGATAAATATTCAAAGTTTAGCCATAAAAAGATT
TTAGTTAGGAGATATATCTCTTTTGGGAAACTTAAAAAGCCTTGAGAGTCTTGAGTTGAGCCACTGTTCAATGATTGAATTACCAAAAGAAATTGGAGAA
CTAGAAAAGTTGAGATTGTTGGAGATGGTGCGATGTGATATTAAAAGAAATAATCCTTTTGAAGTGATTGGGAGTTGCTCGCAATTAGAGGAGTTGTATT
TTGTTTCAAATCGTATGGATGAACATACCTGCGAATCGCTAGCTCAAATTTCAACTTTTCCTAAATTGGAAAGGTATCATATAAAGGCACGACATGGTTT
TAGTTCTTATAAAGTGAACTTTTCAATAGCTAGATATTTTAATTTAGAGCACTTAAGAGTAAGCTTCTCTGATGAAATATTTAAATCCCTAGCGGCAAGA
GCAGAAGTTTTGAAGTTTGGTAGAGATTATGATAACAGGGGATGGACAAATGTTGTTCCCGACATCTTACTTGTGAAAGATGACAACATGAAAGACCCCT
TAACTAGGCTTTGTTTGCAATCTATGAACGGGATAACGTGCCTAATCCGCACCAAACATCTTCAATTTGGTGCGGGTATCTTCTCGACGTTGGTTAAACT
GAAGCTTTCTGACATAAATGTAAGAGAATTATGTTGTGGTCCTTATCCTGACAACTTTTTGAAGCAATTGGAGAAGCTGCATTTATCACGGTGTCAAAAT
CTGGAAGGCTCGTTATTTGTTGGAAAGTTAGAGCTGTGTAATCTTAAGTCCATACATTTAGAAGAATGTTCGATGGCATGCCTTTTTCAGCCAATCACAG
CACAAAGTCTAAAGCTACTAGAAATGTTGCATATTGACAAATGTTCTGGGTTAAACTACATAGTAGCCAAGCCAATGGAAGATCATGATCCCAATCAAAC
CAGTCAGGACTCAATGTTGTCAAAATTGAAATATCTCGAAGTCAGATCTTGTCCTGAATTAGAATTTATTTTGCCAATATATTTTTGCAAAGACCTTCCA
CTACTAGAAAGGATGGAGATTGCGAGTTGTGAGAAGCTAAAATATATATTTGGGCAATATCCATATGAGAGAGATTTGCACCAAATGGGAAAAGAAGCCA
TCCTCCAGTCTCTAAAAGAACTGGAAATTTCTAGAGTACCAAATTTCATCAACTTATATGCAGAATGGTATCTTCCATGCCCTTCTGATGAAGTACAAAA
GTCATCTCCAAGTACAGATGTAGAAGGTTGCACTAGTAGTTCATCAAGGGGTCGTCTATGCTGTTTTTGGCCAAAGTCAAATGCTTCAACTATACATCAC
CCTTCTGCTCTCACGAACCATAATGAGGTAAAGGGAAAACAGGAATTCACATGTTTGTATGCAATTAAGGCATCAAAAGCTGAGTTGGATTCAAGTGCAG
CTCGTGGATATTTTCCAGCAGCATTATATCAATTCAAGTTGAGAAAATTTATGCTAACTGGATTTTCACAGTTAACATCACTTTTTACTATATCCATTGC
CTCATCATTGAAGTTGCTAGAAACATTGGAAGTTGAGGAGTGTGAAGCACTGCAACATATAATAATAGATGAGAGGCCTACTACTCATGGTCAGATGATT
GTTCACCCTCCTTTTCCCAGATTAAAAGAAGTTTGTATCAGGAGATGTAACAGTTTAGAATATGTATTCCCTGCTTTTTATTCAAAATACTTCAAAGACT
TGGAAGAGGTAAGAATCAATGAGGCAAAAAGGATAAAGTATGTGTTTGGAAAATGTCGTGCTGATCAGGATCATAATGCTGAGAGCAAACTTAATTTCCC
AGCTTTGAAAAGACTATTCCTTAATGATGTACAAAATATGGTTAGTATTTGCACAGAAAACTATTATGTGGAGGTGTTACATCTAGAAGATATTGATTGT
GAAGGATGTCCACAACTTCCCCTAACTTTTATAGATTTCTTGTTTGGTGGACACAGAAGACAAGATCTCTCCAGAAAAAAGGCATTATCTTTCAAGAAGA
GGGGTAAGCCTCTTTCAAGGGATATATACGTTGAACCTAAGAACTTTTTGAGCTTTCAAAACCTTTATTGGTTAATATTTAAAGCATGCAAACAGTTACA
GTTCATCCTGTCTGCATCTACCGCAAGAAGCATGCCAGGATTGGGACACCTAATCATATCAAACTGTGAAGAGCTGGTGAGCATCATTGAGGATGATAAA
GAGAATCAGCAAAATCCTTTCGATCCGCATCATGAAGCATGTTTCCCGAAGCTATTTGGTATTAAAGTGAAGCAGTGCAAGAAGTTGAAATGCCTATTCT
CTATCTCCACATGTCCTAAACTTCCAAGTCTCCGAACTTTGGAAATAGAAGATGCTCCTAAGCTCGCACAAGTATTTGAATGGAAGCAGGGTGCACCACA
AGAGTTAGTCATCAAGGATGTGCTTCCAAACTTAGTTGGAATAAGATTGGTAAATCTACCAAGTCTTCATACTATCTATCAAGGAATCGATTTCCAAACC
CTGAAATTCCGTCTTGTGCTTAACTGTGGCAATATCCCTTCAACTAATGTCAGCTCCTCTGAGCTATTTGATTCCCTTGCTTCGTTACATCCAGACCAGA
TGAACTTTGTAGGTATTGAATACTTCCTCACACATAAGATTATTTGGCGTTGGGCTGATCAGAGGAGAAGAGAAGAAGAATCAGAGAAAGCTCTTGNNNN
NNNNNNNNNNNNNNNNNNNNNNNNNNNNNNNNNNNNNNNNNNNNNNNNNNTCTAAATCTAGAAGATAGTGAAGAGGCATCCAAGGAGG
>AA_scaffold969
CTGGTGATACCGGTTCTTCAATGATTGGCTCACACCCACGGATTACAGAAGTTGCTTCTCTAAGCAAATTGTTGTCAGGGAGAGGTAGTACCNNNNNNNN
NNNNNNNNNNNNNNNNNNNNNNNNNNNNNNNNNNNNNNNNNNNNNNNNNNNNNNNNNNNNNNNNNNNNNNNNNNNNNNNNNNNNNNNNNNNNNNNNNNNN
NNNNNNNNNNNNNNNNNNNNNNNNNNNNNNNNNNNNNNNNNNNNNNNNNNNNNNNTTGCAATTCGGTTTACTCTTTGTACAGAAAACCTTTCCAAAGGTA
ATCATCTGGTAGTGCAGCTCATACAGGGTTCTCTGATCAAGTTTGCACAATCTGGGCCAGAGATACTTCTGAATTGATTCCAACACTGGATACAATTCAA
GAAGGTGTAGTTGAAGTGATTCAGGAAGTGGTTGAAGAGGGACCCATCCGAGTCTAACTGCTATCCTTCCAACATTTGTGTCAACAGGGAAAGCAAGATG
ATGAAGCGTTAGAAGCCGTACACACTCCACACTCTTCAGCCCCAATCCACGTATGCTTAGCAAATAATCTTTTGTTTTATCAGGAGGAACATCTCTTAAN
NNNNNNNNNNNNNNNNNNNNNNNNNNNNNNNNNNNCTGTCCAAAAATTCCTTCATTCGTTCTGCTAGCATATTGTTCATTCCTCTTTCTTTAATAGTTTC
AGATATTTCTTTGACTGAGGCACGTCTCACTGCTTCGTAGTCCNNNNNNNNNNNNNNNNNNNNNNNNNNNNNNNNNNNNNNNNNNNNNNNNNNNNNNNNN
NNNNNNNNNNNNGTCATGTGCTTGCTTTCGTAAATCATCCCAATTAACTTTCTTCATCTTCTCAGTCTCTAGCTTTATATTCCTGGGTCTTGAAGCTTTC
TGCTTGCTCATTATATTTGTGGTGGCAGAAGAGCTAAGTTGTTCCTGCAGCTTCGGTTCAGCAGTTCTATCATTCAAGTAGGCTTGTCCATTTACCTCAG
ATATTCTTTTTTCAGCATAAAAACCTTCCACGGAATTGCAAATGTTGGGAGAATTCTTCACTAAATCATACTGCCCTGTACTCAATTTCTGAGTAGTACT
TACTGATTCTATAAATGGCATGCCATAGAGTTTTGAATTTTCCCTACCTGCAGGATGATGGCCAGATAAAGATTGATGATGATTTGTATCAGATCCTGAT
GGAGAGTTATCTTGCAGTTGAACAAGATGCACACTTAATGGTTCATATGGGTTAATTATTGGTAACTCTTGAGACTTAATTGGCCCATATTGCTTCTCAG
TCAATTTATCCACACTTCCTCCCACATCCTGGATGCTGACTCTCNNNNNNNNNNNNNNNNNNNNNNNNNNNNNNNNNNGTTGATGAGGGAAATAGTTTCC
GGCCCAGAAGGCTCCTTACCATTCCTTTGAGAAGTTTTCAACATCTCGTGTGCCTCCAAGTCATGTAACTCATGGTCTATTGAATAAACTTCAGGCACTT
GCTTTTGTGGATTTCCAAAATTGATCTGATGATTGGATGCTGAGTGCGAAATGAGATCATCAATTTCACCTGATCTTGAGATTTGATTGGCATATTTTGC
ATGTAGAGCCTGTCCATCTTCGGTTCCCTCATCAGACAGTGACACTCCATTCATACTACTGTAAAATTCTTGGAACTGTTTCATCTTTCCTACCTGTGCA
GAATTTGTTGAATTTAAAAGTTGAGTCTTCCAGGTTTCACACCCAGTTGTGGGGCCTTCTGCATCTGAATTGGAACCTGAGCAGGATCTTATCCCTCCGA
TGGCTTCAGAAATTGAATGATCAAGAGAATCTTGTGACAATATGATTTCATCCTTTGAGTTCTGATTATATGGACCTCCTAGACTTGTTTTTTTTCTTGA
GGTCTCNNNNNNNNNNNNNNNNNNNNNNNNNNNNNNNNNNNNNNTCATGGGGAGGCACAAAGCCTTGATGGTAGGTTGGGTGACTTAATCTTTTATCAGA
TGATATCATGATGTCATCTCGATTTACCATGCAGATTTCCGGTTTTTCAACCAATTTTTCTGTACCAACAATACAGCAAGATCTATCATCACTTTCTAAC
TTAAGAGGAAACCTTGCTGCTNNNNNNNNNNNNNNNNNNNNNNNNNNNNNNNNNNNNNNNNNNNNNNNNNNNNNNNNNNNNNNNNNNNNNNNNNNNNNNN
NNNNNNNNNNNNNNNNNNNNNNNNNNNNNTCCCTTCCACCGTGAAAAGCGTCTATCTCCTTGAACAAGATGCATTCGTGCGATGAAGGAATCAACTCTTC
CACGAAAAACTTCTCTTTCCTCTTTCCACCACTTCTCCTTTTCTTTGTCATTTCCCTCAAGGCCTTCACTTCCTTCCTTATCCATCAATAGTTTCGAGGT
TCTCTCTGTTTCTGGGTCAAGATCCACTTTAGGCCGTGGTTTGCGTTTTTTTGTGAAGTCAAACCCCTCATATGGGACAAGTGAATTTTCTCCCTTATAT
AGGACAATTGCACTTTGTTCATCCTTTCTTGATATATTGCTATCCCCAAGGTTGAGATCTTTGAATCGACAAATGATCTCATCAATTGGTGTGGGATATA
TCTTCTGGAGTGCATCTGAGCTAGTTAGGCCAACACCAGCATAGCGGCTTGGTGTCTCATCAGTCAAATGGGTTTGATATTTATTTTTGCCTTTTCTTCT
TACTTTTTGTGAAGCAAGTTGATTTTGAGTTTTCCTCCTTTTCTGAGTTTTCAATACATGTTTATCCGGAGGTGTGCCATTATAATTTTCATCCACCTGG
AAAATCTATTGATGCAATAAGGAAGAATTAAGTGGATTTGTTGCAGAGACATATTGCTTCTCATCGGCATGGTGATATTTTCTCTTCAAATTGCTTCCTT
CAATGCAATTGGACAAAATGTTCGGCAACAAATGAAGGATATTTTGGGACATTGGTACCTGGGTCCTTTGAGGGAACTCTAGACATGTCATTGATTGCAA
GGNNNNNNNNNNNNNNNNNNNNNNNNNNNNNNNNNNNNNNNNNNNNNNNNNNNNNNNNNNNNNNNNNNNNNNNNNNNNNNNNNNNNNNNNNNNNNNNNNN
NNNNNNNNNNNNNNNNNNNNCCTTCTCAGTCTCTGACAAATATTTAACCTGCATTTGTGTATTTGCTGACAAGGGTACATTTGCTCGCTCTTTCGGCAGG
TATCTGNNNNNNNNNNNNNNNNNNNNNNNNNNNNNNNNNNNNNNNNNNNNNNNNNNNNNNNNNNNNNNNNNNNNNNNNNNNNNNNNNNNNNNNNNTTTCA
ATTGTAAATCCATCTTGCTTCCTGAAAAGCAAAGCTGAATTTGTATCATAACATATGCTCGCTGCATTGATCAACTCTGTGAACAACCCATTTTTGCCCT
TGATTTCCTGTTGATTGACAGTTTTGTTCTGGTCTTTGTATTGACTCTCTTCTAAATCAAAATTTAGAACTTTCCTGCAAGATTTTCTTGCTGCAGTTGC
AGAACCTAAAGTTTCTACAACATCAGCTTGCGGTGTTGCTCCTTCTTTCGGGACTTTCTTTCGTACATACTTCCTTTTTTGGGGTTGATTCTCCTTGGAT
ACTCTGTTCTTTCTAGTTTCAGCATTTGGAGTTCTTTTAGGCTTGCCTTCTACAATTACCTTTGGCCTATGTTTTCTTCGTCTAGATGGCTTCTGCTCAG
GTGTCTTGTTCAGATCAATATCCAAGCCATTTCCACTATGATAGTCATTTTCAGAACCATTGTGAGATTTAGAAATTGCCGCAGATGTATCAACAATATG
TTGTAGAAGTCCATTGCAATATTCGTTGTGAGCATTTTCTGTGGATGCAACCAAGTTGTCTAGCCTGTCTGTCACCTGAATTTGACTTTCAGCTGTTGCA
TACTTCATAAAGTGGTTGTCTGTAAACTTATTGAGCTGATTGATTGATCCTGGTGCTGACTGCAAGGAGTTTGTGAAACTAAAGACATCATCAACTTCTG
TGACATCTGCAGAGTTTTGATCATAGTTGGGTCTGCAAGGTGTGTAATAACCACCATTGGGTATCTCCGACTCAGATAGGCTACTATTCAACAGGCTTGA
GAATGAACAGTTAATGTCATTGTTCAGAAAATCATATAAGTTGCTGCTGTCACATTCAGAATTCAAATTTGGGACAGAAAGATTGGCATCTGTGCACACT
GAATCTGAATCTGCATAGTTATTGTTTTCGTTGACAGCGAAACCATCTACATTGAAATCTCTCCCATTACTTCTTGTGTGAGGATGAATTTTTGGTAGCA
CTGGCGTTCTTACCGCCATGCTTATACTTTCATTCAATTTCCTGTCAGCATAACCATTGTTACTTTCACTGTTCATGAAGAGAAGTTCCAAAGTATTCAA
TCTATTGCTGTCAAAGTCCACATCGTGGTGATTGATGACACCAGCTCTCTCCAAAGAACCGCCATCAAAATAATTATACTCAGTTTGTCCAACTAGATGG
ACATTTTGATCTAGCCCACTACACTGCAGCATCTCTTTCATGTTGCCACTTTCAGGAACAGTTAACTTATTCAAATTCCCTCCTACCATTCGTTTTTCCN
NNNNNNNNNNNNNNNNNNNNNNNNNNNNNNNNNNTGATCTTATTTGAACTGGCTTCTCAGGGGTGACAGGTACCCAAGAACCATTCATCTGAATTTGTTC
TCCTTCCAGAGTAAAGAGTTTTTCTCCCAGGTTCATCATTGAAATCCTACAATCTGTTACTATGTCCTTGACTTTTTTGAGAAAGAAGAAATTCCAGAGC
TTATGTTGAGAAACAATGGAATGTGAAATAGCCGCAAAATGCTACAGACTCTGGAGGAGCACTTTACTGTACTTCAGCAATACCAGCATCTAGTCTTTAG
ACAAGCAATTATTGGAGCCANNNNNNNNNNNNNNNNNNNNNNNNNNNNNNNNNNNNNNNNNNNNNNNNNNNNNNNNNNNNNNNNNNNNNNNNNGATATCC
CATTGCTGCTGCTTGAGCTGCTGGAACTGCTAGTAGAGCCGTAGCTAGAGTTGGGAGGGAGATCGCCCTAGCCTAGAAGGAAGCAAGAGATTTAAGTCAT
GCGTCTGGTCTGATATCTGGGCNNNNNNNNNNNNNNNNNNNNNNNNNNNNNNNNNNNNNNNNNNNNNNNNNNNNNNNNNNNNNNNNNNNNNNACCTCTTG
CTAGATTCTGCAAAAGGTTGCAGAAATTACAACGCATTCATCATCAGCATCACTGTTTAATCCCAATGTGTAATCCCAAAACCTGCCAAAAATCCCCTCC
ATACATTTCTC
>AA_scaffold3446
AATTAAATTCCTTCCACCTCGTGGTTGACAGTAAAAAGATGAAAACGGAATGCCCGTCTAAAATACTTCTGGATTCTTCCTTTTTTGTCTTGCTGAACTC
TGGCTATAGATCGGATAAGTTGNNNNNNNNNNNNNNNNNNNNNNNNNNNNNNNNNNNNNNNNNNNNNNNNNNNNNNNNNNNNNNNNNNNNNNNNNNNNNN
NNNNNNNNNNNNNNNNNNNNNNNNNNNNNNNNNNNNNNNNNNNNNNNNNGAACTTCAAAAAAGACTAACCCGGGCAAATCTTCATTCTTTTCTTGTTGTG
TTGACACTCGGAATAAAGANNNNNNNNNNNNNNNNNNNNNNNNNNNNNNNNNNNNNNNNNNNNNNNNNNNNNNNNNNNNNNNNNNNNNNNNNNNNNNNNN
NNNNNNNNNNNNNNNNNNNNNNNNNNNNNNNNNNNNNNNNNNNNNNNNNNNNNNNNNNNNNNNNNNNCTCTATAACCAGCACGCTTACTTTCTCATCTCA
ACTTCCGGAAAAAAGGGGGTAATAAACTCATACACCAGCTCCAGGCTTTAAAGAAGAAAGACCTGGCTTCAAGGGAAATGCTATCTTTCCTAAAAGAAAG
AACTCGAACCGAATAGCCATGAAAGAAGAAAGGAGCCTGCCTACACCCGGCAGGAGCGGAGGAACTTCCTAAAGGCCGAGAGAAAGAAGATCTATCCATT
ACCAATTAGAAAAAGAAGAGTTTTAGCCGGACAACCAGCCAGAAAGTTACAAGCGAAAACTACAAAGCGAAACTAAATTTTTAGAACGATAGTGTTAAGA
ATGACTATGACACCGAGGACGATGGCGGAAACCAAGACTGCTGCTTTTACGGTTCCACCAAAGCAAAGAAAGGGGCTGCGATAGAAAGAAAGAGAGGGCA
CAAGAGAAGCAAGATACGACATTCGTTGGAACAAAATGTCACAACAAAAAATAACATAAGTGAAGATCTGGTTGATTCCATTCTAGAGTCACTAAGGGAA
ATTACTCTCGATTGAGATAAAACTTGCCACCTTTTTTGTATCCATGTTAGTCTTTCTGATAGCGGTAGTCTTTTTCCCATGCCTAATTTGTTGGTCAACA
ACCAACCACAACTCTTATTCTTATATATATCATTTTCTTTGACTCCTTCAGGAAGGGGCGTAGCGCTTGCTTACTTGTTAGAGTGAGGAAGACCAGTAGA
AGAAAAACTTCCTATCAGAAGCACGAGTTGAACAGCTTACTAAAGTAGCCTGATGGCTAGCGGAACTAAGGGAACGTCCACCGGACACCTCAATCACAAG
AGGCATAACGAACGGCATAATGGGCACCTCCACAAGCCGGTTATCGAAAGTCCGTGGAAACTGGTCAATAAACCATTCTTTTTTAGCCTTGTCGGATAAG
TCGGCTTCTCTCTGGTCGACTAGTATTAGGTACCGGAAACTTTAATTAGAAAGCCGTTCTCGTCAATGCCAGTAATTGGCCCAGGGTCTGCTCCTCGATC
TTTGTGAATCTTTGAAGCTGGAAAAAGAGTTGATGAACCTCACACAGAGATGGGTGTCGGAGCTCTCGATCAAACGGTCTACACTAAGGTTCCCTGATGA
GGGCTAGCACACCGAAAGACAACCATGAGGCTCTGGGAGATAGTCTACGATCTAGTATCCCTTGTCCGCGGGATATAGCTATTAATTTCTCTTAATTTCT
TGTCCTTCGTGTTGAAGGCCTTTTCCTAGCCACTAAAACTGTGTAAAGTGGGAAAGCCCGTCCCTCCGCGCCCAACCACTTCAGTCAAAGAAAACGTTCG
ATAGAAGCCCCCCACGNNNNNNNNNNNNNNNNNNNNNNNNNNNNNNNNNNAGAGTCAATCTTTCCTCAATCCACTCAGGCGGAACCCTCGCATTCTCTCT
TAGAGACTCTATCATGAAAGAAAGGGAAGCCAACTAACTCATAGCCGCCCCCTCGCTTTAAAAAAAGAAAACTAAGATCGAACTGCATGGTTCCTTATGT
ATCTAGTTTTGCTAGGAAGTGAAAACGTACTTATTTGGCTAAGAAGCGCCATGAGTCAAATAATGATGCGGGGCCGAATAGTAGGGAAGTGTTTCCGCGA
GTGACTGTCTCGCCTGCTAATGTGCCTCCTCCACCGAAGGGGAGTTCTCTTCCCGGATTCATTCTCGGGGGAAAAGTTTATTGGAAAAGCACACGGAATT
GGAGAAGCAAGTAATTTTTTCCTGCTAAGGTAGTAATCCCTTACTCAATCCTATACCGATTGTGAATTCTCTTTAGGGTTCAAAGCATTTATAGAAGAAC
GAACCATGCTTTATTACGATCTCCTGAAAGAGGGTTGAAAAAGATCACTGAGCGGGGAAGACAAAAGCAACTAGATTCAAAGAATGGTTGGTATTTAAAG
GTTTGGGTGGTCTCGCTCAATTGGCGCTGGCCTATACTCTCAATCGCCGAGGGCTTTCCTTGTCCACTACCTCTGATGAACGAAAGCGATCGGACAAAGG
CAAGATATCTGAGTCAAAAATAGAAAGAGAAGACCGACCTTAGCCTATTGAGGCAAGATCTCAGCCGAACGAACTTGACCATCGAGCTTTGGATCGATAC
CCCGCCCACCTCCCTTCTCGTGTTAACACACTAACGAATGAAATCTCACATATGTATACTGACTCGTTACTACTACTTGAACCTTACCTACCCGAGCTAT
AATACAACCAGATAGCCTAGGACCTTCAATCGATCGGCTAATCCGCTCAAGCAAAAGAATATAAGAGGAAATATAACACACTGCGCAATTAGACCTATGT
GCCTTATCATCCCTAAAGAAGACTCCTTCCCTGTTGCGATTGATTCCGTCCTATCGGGCAAAAAGCTTATTCAGGCCGGCTAACTATTCGCCTTTTGGTT
AACCGGCTTTGGGTGCATCCAACATGCTGAAGTTTTAGACTTTGCAAACCTCGATAACCACCCGCTCCTCTTTGAATGAGGAGCTTCACTCTTTAGAAAA
GACTCCCACTCCTAAACAGAGAAGAGCAAGGTGCGTAGCGGAAATCAAGTCTTTTCCTTCTTTCCCATCGGGATGTCAATCAAATTCCTTCTATCCGCTC
TTACAGAATCCGCTGCACTATTGGGCTAACTTGAATCTGGGTAAGAAGACTAGCTTTCCGTACCGACAAAAGCATACTATGAAAAATATTACCGCGTAGT
AGGAAGAGATGGTGCTATCNNNNNNNNNNNNNNNNNNNNNNNNNNNNNNNNNNNNNNNNNAAAGGCTGATAAGATCATGCTTCTTTGTAGTATAGGAGTT
CTCTCTCCCTTCTTATATAAAGAAGAGTTCTCTTTGGACTTATTTCAAAGGATAGAAAGGAGAATAGTCCTGCTTCCTTGCCTTTAGTAAGAGGAAGTTT
TCACTCTTATGAAACCGGAATTAATTGAATACGAATTAAGCCACTACGCGCTAACTAGAAAGATCATAAGAGAAGATGCCATCGAATCGGCTCTTAGAGN
NNNNNNNNNNNNNNNNNNNNNNNNNNNNNNNNNNTATGGAATGACTTATATAATATAAGAGATCTCTCTTAGGATACCCCACGGAGAGGGAAGAAGGCTA
GTTAATCAGCTTCGGGAAAGAAGGAAGCAAGCGTTCCAAGCGAAGCAAAGGAGCCAAGACAGTAGGACGGTTGCTAGCACGACTTATGGCTTTCTAATCT
CTTTCTTTCTTTCCCCTCGGGATGCTTGATTGATTATATGGCAAGCCTGTCTCTTTATAGATAGTCATTCCTTTCTTTCCTTTGTTAGAGAATCACCTCT
CTCTGGTCTGGTAGGAATTCCCTCTCTTCTGTAGTCATGCCAGTAGTCAGCCAGGGAGTGAGGAAAGCCGCTTGAAAGCCAGTACGGTACCACTCTCTCC
GCTATAAGAATTGAGTAAGCCGATCCCGGTTTGAGCCGAGCAGCTTTAGCTGGTAGAAAGCGGTTAGCGCCTGTCGTAAAGGGTATTAGGTTCTGAAAGA
AGACCTGAATACCCGGTTGTGACAATGACCATTTTTCCTATTGATTTGAGTGCCGATATTATCGTGTTGTAAGATATTAAAGGTTGACAAGGTACGCGGG
ACGAAAGGGCGATAGGCAAAGTAACAAAGTCAACCTTCTAAGCTTCAGTTAGTGTGCAACACCAATAAGGGTTGTCAGTTAGACTTCCTCTGAGCACGCA
ACAAGCTGTCCAGAGTTAGGCTTAGCCGTACTCCGTCCAAAGAGTAGGAATAGTAGCCATCGACCTAGTTAGTCGTTCAGAGCGAACCTGAAGAGATTTA
TGGACTAGTTAATTATATAAATAAATAAGGACCCTGGTTTAAGATATATATATGCCATTCAGGCTCATAAGAAGACTAGAAAGTGTAACAATAAGGAATC
AATCTATTCTTTGGGACTGAACCAATATTAATATTAAAGCTAGCTCTTCTCGCTTATCCGGAGGATCCTCGCTTTGTCTAGACAGCGATACAAGCAGTCC
CCTCGTTGTAAAACCTTTTGTTTTCAATTTAATAACTGAGGGCAACCGGATGCACTCCATTGTGCGAGTTTCCAATGATGCCAAGATATGGAAGAAAACG
GTAAGATCTTTCGTTTCGAGTCGGAGGAAGAACATAGTTCTAGCTCGTTTTTAGGGTTGTTAGCCTTGGCAATCTATAATAATATTATCCTCCTTCCTCC
TTCTTTGTAAATGAAGAGTTCTATCGAGGAAGCCATTGCGCTTTCCCATTCATCCCGCTAGTGCAAAGCCTTCATATGAGAAAGAAACCAGCGAGATACA
TGGATCTAAATATAAAGAAAGGGTTTTTTCAAGTAAAATATTACAGGCTTCAGTTCAGCTGTTCCTAGACCAGAACGAACGGTCGGGTAAGCCGGTAAGC
CCATCAAAGTAGGCGTGTCTTTCCATTTCCTTGTCTCTAAAAAAGAGAAGAAAGAGGGATTACCTCGATTATAAAGTCAAGAACTCATAGAAAGAATTGG
ATATGATTGGTTTTTAATTCCTTTCTAAGGCTTGACCAGCTATAGATATAATAGGAAGCTCTGGAAAGCATGCAACAAAGCCAACGAGAAGCTTGATTCC
ATCAAAACAAACCCAGCCAGCCTTTGAGGGTTCCTGTCGAGGTAGACTCATCTGAGTCTGAACCCGCTTCGAGAACCAGATCTCATTGGGAAGGAAAAAG
AGGACAAAGCCGCTCGAAGTGCGCCTTCCTCTCTTTGGACTTGACACTTAGATAGTTAGTAAGCTTCTACGCTATGATCTTTCTTCTCTTATTCTAATTA
GAATA
>AA_scaffold19493
GGGGGCAACTTCAACTGCAACCAAATGTGACGTAGCTCTTAAGGCTTTGTGGGATAAATTAATCAATCCCATGAATGGGGCTTGGAATTTGTTCTCTCCA
TCTGTGCTGGTGGGGACACGTAGGCAATTCCTGCACTGTGGCTCCGTGTGATGGAGGTGAGGTGGGGGATTGGACTCAAAGGATTCCTAAGCAGACTGCA
AAGTGACCTGCTCAGCAGCTGTTGAGTCATACTTGGCATTGGCTTCCGGTGTGTCTTCTTCACTTGGTGGAACCAGCTGCCAAAATAATGGCAAGTACTT
GTCCCACTCTTTTAGAATAGCCGCTCCCTTGCTACTCCCAGTTTTTTCAACATGGGCTTCAATAAGGCTCTTCAGCTGTATCTGCCCTACAGGCGCTGAT
ACCCGTTGGATTTTCACAATTTCTCTGTTTATCTTGGGTATGAGAGTATTGTCCTCATCAAGAATGTAAGCCAACCCTCCAGTCATTCCAGCAGCCACAT
TTCTACCCACTTTTCCAAGTACAACCACACAACCACCAGTCATGTACTCGCAACAATGGTCCCCTGTGCCTTCAACTACAGCTTCAGCAAGCGAGTTTCT
CACAGCAAATCGCTCCCCAGCTTTCCCTCTAAGAAAGACCTGTCCACCTGTCGCTCCATACAAGCAAGTATTCCCCACAATAGTTGCATCCTCAGGTTCA
AACCCTGTTTTCTCAACTGGCCTGACAACCAACTCACCTCCAGCCATTCCCTTCCCCATATAATCGTTAGCCTCTCCTACCAGGCGAATGTTCATCCCAG
GGGTCAAGAAGCATGCAAATGACTGGCCAGCACTTCCTGTAAATGTTATGTTCAACTGTCCAGCAAAACCAGTGTCACCATACTTCTTAGCAATAACACC
AGCTATACGCCCACATACAGCACGATCAATGTTGAATATTTTCACAGTTTTATTAACAACTTTTTCATTCTCAATAGCACCTGCGATCTCTGGGTCTGCT
AACAAAGCATCATCCAAAACCAGACCATTGGTATGAGATTCCTGACTCCTAATTGCCGTACTGCTCCATTTTGGCAACCCAACACTTGAGAGAATATAAC
CAAGATCTATATGCTGAGTTTTGACTAGAGATATGTCTCGTGGTTGCAATAAGTCTGTCCGGCCAATTACATCATCTAACTTCTCATAACCCAGCTGTGC
CAATATGCCTCTTACCTCCTCAGCAACATACAAAAAGTAGTTGACAAGATCACCTGGCACACCAGGAAAGCGTGCACGCAGTTCTTCCCTCTGACTTGCA
ACACCAACTGGACAATTATTGGTGTGGCAAATGCGGGCCATTACACATCCAGTAGCAATCATGGCCACTGAACCAAAGCCATATTCATCAGCACCCATTG
CTGCAGCCATCATCACATCAACTCCACTTCTAAAGCCACCATCAACTCTGAGGATGACCCTTTCTCTAAGTCCATTTTCAATGAGTGTCTGGTGAGTTTC
CGTAAGCCCAAGTTCCCAAGGACCTCCAGCATGCTTGATAGAACTTATTGGGCTTGCTCCAGTTCCACCATCATGCCCTGAAATCTGTATAATGTCAGCA
TTACCCTTTGCAACTCCAGATGCAACAGTGCCAATTCCAGCTTCAGCCACCAGTTTTACTGAGACCTTAGCCTTAGGGTTCACCTGATGGAGATCATAGA
TCAATTGAGCAAGATCCTCAATGGAATAGATGTCATGATGAGGAGGTGGAGATATAAGAGGAACCCCGGGTTTAGAATTTCTCAACCTTGCAATATACAT
ACTAACTTTTTTTCCAGGCAACTGTCCTCCTTCACCAGGCTTTGCACCTTGTGCAATTTTAATTTCTAATTGATCAGCATTTGCCAAGAATGTTGGGGTG
ACACCAAACCTCCCCGAAGCAACCTGTTTGATAGCACTAGTAGCTGTATCACCATTTTGAAGACCTTTGAGATGTGGTAGAGTTGGAGAATAACCATCAA
CAACATCCGTAAGAGGCTTCCAGCGAATGGGGTCCTCGCCACCTTCCCCTGAATTTGATTTTCCACCTAATCTGTTCATTGCAATTGCAATTGCTTCATG
GGTTTCTCTTGAAATAGCTCCAAGTGACATCCCACCAGTACAAAAACGTTGAACAATTGATGAAGCAGGTTCAACCCTTCCAACAGGTATTGGAGCACGA
TCGCCTTTGAATTCAAGAAGATCACGAAGAACATTAACAGGCCGATTGGCTAAATGCTGCTGGTAGACTGAAAAGGCACTTTGACTTTTTTGACGAACAG
CTTTGTGGAGCAACTTTGACATCTCTGGATTATTTGCATGATACTCCCCTCCAGGTCTAAACTGTATAAACCCAAAGTTTTCTAGCCTTTTAGCTGTATC
TTCAGAAAATGCCTTCACCCAGAAAGACAATGTCTCCCTTGCCAGCTCATCAAAAGTTAATCCACCAATTTTTGATACACTTCCTCTAAATGCAAGATCA
ACAACTTCCTTTCCTAATCCATAGATTTCAAATATTTGTGCGCCACAGTAACTGGAAAGTAATGAGATGCCCATTTTGGAAAGAATTTTAAGAAGACCAG
ATTTAACAGCCTTACAATAGTTCTTCTGTGCCTGTTCAATTGATACGGTAGATATCTTTCCATTCTTCATCAGATTAACAGTCTTATTACTCAAACGCCA
TTGCCGACATGTCTCCAATGCCAAGTATGGACACACGGCACTTGCACCATATCCAATCAAACAAGCAAACTGATGAGTGCTAAAGCACTGAGCAGTATCT
GCTACAAGTGATGCTGACATCCTCAGGCCATTCTGAATTAGATGCTGATGAACAGCACCAATAGCAAGAAGGATTGGGATTGCTGGATGAGTTGGTTCTA
ATGCATCTGAACGATCAGAGAAAATAAGCAGCTGTGAGCCATTTCTGACAGCTTCATCAGCAGCCTCACAAAGTCTATCCAATGCCTTCTCCAAGGAACC
TTCAATTCCTTTGGTTATATCAAAAAATGTCGGTAACACTTGAGGTTTTAAGTGGGGATCATTCAATAATGACTCAAGATCCCCTTCATTCAACACAGGA
CTAGGTAATATAACCTGTGAAGCATTCTCTGGCCCAACTTCCAATATATTCCCTCGCTTCCCTAAATTGACTTCAAGAGACATAACCAAGCCTTCTCGAA
GAGGGTCAATAGCAGGATTTGTGACCTGTGCAAATCGTTGCTTGAAGTAATCAAACAGCATATGTGGCTTCTGAGATAATGCTGCCAGTGGAATATCATC
TCCCATGCAAAATGTGGGCTCCTTTCCTTGAGAAGCCATAGACTCAATCACCATTTGCACATCCTCACTTGAGTAACCAAATGCCTGTTGGTGTCTTAAT
ATTCCATCATTGTCCATGACTGCTGCTGAAAGGAAGTTCGCTGGCTTAGGGGACCGCAAATTCCCCTTGACCCACTCCCCATATGGATTTGATAAGGCTA
CTCGCTTTTTAACCTCAGTATTTTCAAAAACCTGACCACCAAGTAAATCAACCGTTATCATCATCCCTGGACCCAATCGCCCTTTCATTATAACCTTTGA
TTCATCAACTGGTAGAACACCAACCTCAGAGGCAACATAAACAACATTGTCTGATGTTCTCCAATACCTAGCAGGCCTTAGGCCATTACGATCCAGACAT
GCGCCAACAGTGTTTCCATCACTGAATAAAAGCAAGGCCGGTCCATCCCATGCCTCCATTTGACCCTTGTAGTAGTCATAGAAGTCAACCACCTCAGGGT
ATTTGATCATAAGAGTTGGATGATTTTTGTAAGCCTCTGGAACAAGAAGCATCATTGCTTCCTCAGGATTACGGCCACTTCTTATCAACAGTTCTGCAAC
GCTGTCCAGATTTGCTGAGTCTGATCCCTTTGGATCTCCAAATGGACGAATTTCATCCTCCCGACCACGCCATACAGGTGATTTCAATGATGGTTCACGA
GATTGCATCCAATTAAAGTTACCCTGTATGGTATTGATCTCTCCATTATGACCAAGAAGCCTCATAGGCTGCGCAAGAGGCCATCTAGGACTAGTATTTG
TGCTATACCTTCGATGATAAATGGCAAAGGGAGACTTATAAAGATCGTTCTGAAGGTCATAATAAAATAATCCAAGAACTTCTGACCGAAGCATTCCTTT
GTAGACTATGGTTTGATTAGACAGAGAACAGAAATAAAGATCATTTCCCCAACTTTCTGAGCCTACTGCATTTTCAATCAATTTCCGGCAGATGTACAAT
TCACGTTCAATGTCATCAACATTCTCTTCTTTTATGATCTTAACAAATATCTGCTGTATGTTTGGCATTGTCTCCTTTGCATTAGGGCCTACCACAGAAG
CATTTACAGGGACAGGCCTCCACCCAAGCACCTCAAGACCTTCTTGTCTAAATATATTTACAATAACTTTCTTTGCCTCTTGTTGAAGTCCTTCATCTTG
GGGTAGAAATACCATTCCAACACCAGTGTGCAATTTATCAAAAGATGCAATCCCTTGCTTGTTGGCCCAATTCTCAAATAGATCCCATGGAATAGATGTC
ATCAGCCCTGCACCATCGCCTGAGTCATTATCTCCCCCACAGCCACCACGATGCTCCATACAACCCAAGGCAGAGAGAGCATCTTTAACAATCTGATGTG
ACGCATTATTTTCCAAATTGGCGATGAATCCAACACCACAAGCTCCTCTTTCTGATATTATGTCCTCCAAGTTTGCAACCTGTGGCTTAGGATCAGAAGT
AGCAGAATCATCAAGAGGCTTACAGCAACGCTCAAGGTCAAGAACGGCTTTGACAGGGGACGAGTTCTTCGTCAAGTAATGCTGAAAAGCTTTGCGGGAG
GTAAAGGCTCCAAGTCTGCGTTTGGCTCGCTTGGATTTGGAGCAAAGCCCCGTGAAGTCGACAAGCAAATTGCCACTGCCGGAGGCGAAAATAGAGGGAA
CAAGGTCTGAACGCACATTAGTGTGGTGTAGTCGTGCTATGGAAGACGCCGAGTGTAGCGCCATAGCGCGCGGAGAGAGAAGGAGGGGAGAGAGAGATGG
AGGGAAAGGATCGTGTGGAGCTGAAAATGGATGACAGAAGAGGAGGGAGGGAGATAAAAAGAAGAGAGGTCAGGAAGCAGCNNNNNNNNNNNNNNNNNNN
NNNNNNNNNNNNNNNGGTGTCTGCTTCTTAGTACGCCTTCGTCCACCACACTCCTCACTCCGCTGGGTTCTACTCTTCCGTGC
>AA_scaffold175
CGGCGGCTGGTCCGGTGGGGGATGACTGGCTTGTGGGTCTCCGCCCGCCGGTTGGGGGTTTCTGTTGTTCGTGGTCGTGGGTTCGATCCCCACGGTCGGC
GCCAATGTTCTGGTGTAGAACACAGNNNNNNNNNNNNNNNNNNNNNNNNNNNNNNNNNNNNNNNNNNNNNNNNNNNNNNNNNNNNNNNNNNNNNNNNNNN
NNNNNNNNNNNNNNNNNNNNNNNNNNNNNNNNNNNNNNNNNNNNNNNNNNNAGTGGGGTGTGTGCACAGTGTGACCGAATGTAAAGAGTATATGATAGAA
CGTGTGCACCTGTTTAGGGTCTNNNNNNNNNNNNNNNNNNNNNNNNNNNNNNNNNNNNNNNNNNNNNNNNNNNNNNNNNNNNNNNNNNNNNNNNNNNNNN
NNNNNNNNNNNNNNNNNNNNNNNNNNNNNNNNNNNNNNNNNNNNNNNNNNNNNNNNNNNNNNNNNNNNNNNNNNNAGCCTGATTCCGTTGTGGGTGTGGA
TCGGGCCTAGGATCGGACCTGGGCCTATTTGNNNNNNNNNNNNNNNNNNNNNNNNNNNNNNNNNNNNNNNNNNNNNNNNNNNNNNNNNNNNNNNNNNNNN
NNNNNNNNNNNNNNNNNNNNNNNNNNNNNNNNNNNNNNNNNNNNNAAAACTCAAATCGGAAACACTGCTCATTAATGCAGCCACGCATTCCATTTCTTTA
CATCAAAATTTGCAGCCAACAAACTGCTGGAGGAACTTTCAATATCTCTTGGCTACCTTTTCTGGAAATTCAATTTCCCTATGCAATAGGCAAATAGAAA
TGNNNNNNNNNNNNNNNNNNNNNNNNNNNNNNNNNNNNNNAACCACAGCCACAATGTTCAACCGATCGTGATGGAACCCATAATAGTCTTTCAGAAAGGC
ACCTACTGCAACTGGTTTTGGGTTCCCAAGTACAGTTATCTTTGTGTCGATGTCTCCATATTGTGAAGTCAATAGGCCATTCAGAGACCAAGCTGTGGGG
CAAAGCCAGTAACACCAAACCCACCNNNNNNNNNNNNNNNNNNNNNNNNNNNNNNNNNNNNNNNNNNNNNNNNNNNNNNNNNNNNNNGAATATGGTGTAG
ACCGCAGTTGAGAGTATGGAAGCTAAATCGAGATTCAAGCTCAATGAAACTATCAACATTCCGAGATATACGAAGTACAGAAATGTACAGAATGTGGTGT
AGAAGTACCAAAAGATCTTCTCAACTGAACATTGGTAACCTATCATTGGGTAAGTGATAGCCACATATACAATGGCTTGCACTAAGATATAGGGTATCTC
AATGGTCACCTGTGCAAATGAGTAGGCTATGGAAGAATACATTCCAGCAAATTTTTCACGGTACAAGACATTGCGCTCGGTGACCACATATGGTAAGATT
GATGAACAGTTATTTATGCCCAAGAATATTACAGCAATATACATTGATCCGAGTATGTTGAACAAATCCTGCTCATTGTTTATTTCCTTCCCTTTCTGCC
AAAATACTGCCCCAAATATTACTGCTGCAACAACCATGAACAAAAAACGTGTCAAGTTGTACTCAGGACTTCTCCAATAGGACAAGTGTTGCTTCCATAG
ACATGCAGTAAACTGCCCCAAGTAATTTTGTGGAAAACGAGTCGAGAATTGCAAGTCCTTTGAACCTGGCGATGTGTCACTTAACTCTTGTACCAATTCA
AGGGTGTTCCGGTAAAGAGGTGACTCCTTATAGATTTTTGCGAAGTCTACTTTAAGTTCTGCTTCTACAGATGCAGAGGTAGCTTCTAGCATCCAGGTTG
CAGGATTATAATTGTCTTTGATCTTTGGCACTCCTGGTATACTCTGAAAGTATTCAATCAGTCTGCTCGACTGGTGACCAAGTTTTCCATTATAGATAAT
CTGTCCTCCTGCTTTCATAAGAATCAACTCATCAAAAGTCTCAAATATGTCAATGCTTGGTTGGTGTATGGTGCAAACCGTGGTCCTGCCCGTGGCGACC
ACATTCTTCACTGCACGCATGACTATGGCAGCTGCTCGGGCATCTAAACCTGATGTTGGTTCATCCATAAAGATTATTGATGGATTGGAAACAAGCTCCA
CTGCAATGGTAAGTCTTTTACGCTGTTCAGTTGATAAGCCACTTTGGCCAGCTATGCCAACTAAACGATCCTTTATATCATCAAGTTCAATTGTTTCAAT
GACTTCTTCTACAAATGTCCTTTTTGTGACTGAATCAATCTCCATTGGTAAACGCAACCATGCTGAGTATTTTACAGATTCTTCAACCGTTATATATGGG
GAATGTATGTCAACCTGCTCACAGTAACCTGAAACTCTAGCAAATGTCTTCTGCACTTTGGGGTATCCTCCAATTCTTATATCTCCTTCAATGATACCTC
CAGTTTTTCTCCCTGAAAGTACATCCATAAGAGTTGTTTTCCCTGCTCCACTCACTCCCATCAGTGCTGTGAGAACTCCAGGCCTAAATGCTCCAGTTAT
ATCACGGAGCAGTTGAAGTTTTTTCTCATTGGACCCATGCTTCTTCATTTCTGGAGGGGTGTCGACAAAATACTGGACATCCTTGAATACTACTGTCAGT
GGCTGAAAGGGCAGGACCATTTTTCCTGTGTTTTGTTGTATTTTCTTTGCGGTCTGGCTAATGTCAACTGTAACTGATTTATTTTCTAGCTCCACGCTCT
TGCCATTTTCTCCTCCATGTAGTTGACGGGCCTTTGCTTTGGAAACGAAAGCTCGAGACATCTTTGGAGGTTTTAAGTAACTTAATGCTAAGATAAATCC
AAAATCAAAAAGTACTGTGAAACCAAGCAATGCCCCAATTGATAGCCAGTAGAAGTTTGAATTGAAGTCTAAACCACGACTAGTTAAAACCTGCCTCCCT
ATGGACATGCCTCCCTCTTGAATCTTCTGCCATCGAGGAGCAAGAAATTCATTTATTGTTAATCCAATTTCTCCATATGTCATGGGAGAGAGCCAAAAGC
CCCACCTCAACCACGATGGTAATGAAGGTCTAGGAAGAATGAAGCCTCCAAATAAAAACATCAGTACTAAGAACAAGGAACCGACTGTTGTAGCTGCAAC
ATCAGTTTGGAAAACTGAGGCAAGGAATCGGCATAAGGATGTTGATGATAAATGCACAGTGAAAAGTAGAAGAAACTGACGGAAGAACCTTTCTACTTCA
GGGCTGTAGCCTATAACGTAATAAGTTACTGAAGTCCAGACAATTGAATCAATAACTGAAAATGGGATCTTTAGAATGGAAGCTGGAAGACAGTATGCCC
ATGCTGGATATAGATAGAATTCCTTCTGCTTGTAAACAACAGGAAGTCTGGTAAGAGTCAAGATAAGCTCAGCGACTCCATTAGTCATGAGGCGGACAAG
TGTGTAATACAAAGAGCCCAGTAAAAGGTTTGCACTCTTTATGTCTACATTCAACTGAGTGCGTATAAATACTGTCATTGTTATGATTGCTGTGATTGTG
AGCTGTGCGGTTTTGAATACATAGATAAAGGAGTTTCGTTTCATGAGAAGTATCTCCCTCCTCATGCAAGCTTTGAACAATTTCCATTTGTCCAGGGAAT
ACTTGCTAAATGATAAAGCGTTTTTCTGGGATTGAGATTTATCACATGGTTTTGAGAGCTCATCATTTAAACTTCGTCCCCAAAAACTTGTTTTGAAAAT
TTGCGAGAACTCATCCACAGAAACATACTTGTAAGGAATGTCTGTACGATACCAGTATTGTCCTTGGTCCTTCTTAGAGGTTACTTCCTGGAGAAAGTCT
GCAACTCCTTTCCTTTCAGGACACTTGAAACCACATTCCTCAAAAAATTGGAGTGCTTGACCGCATGGGCCATGATATACAATCTTCCCCTCAGCTATCA
GTATAAGATCATCAAATAATTCAAAGGTTTCAGGAGCTGGCTGAAGAAGTGAAACCACTGCTGTTGCATCTGTGATGTGCACCAACTGCTGGAGACAGGT
AATTATTTGAAAAGTTGTGGAGCTGTCCAAGCCAGTTGATATTTCATCCATAAACAAAGTTTTTATGGGACCAACAATCATCTCTCCTGTTGTTAGCCTT
TTCTTCTGTCCACCTGAAATGCCCCTATCTAACGCATCACCAACCATTGTGTCAGCGCAGATATCAAGCCCAAGAATCTTCAAAACATAATGAGTTTGTA
GATTTTCTTCTTGTCCTTCAACTGATATTGCCTTCATATAGGCATCAATATCTGGGTCGGGGATGATTCCTTTATCTTTCTCTTTGGTTGTGATTTCAGC
CAGTATATCAACTCTGTCGCCAACCCCCTGGCATTGGGCTGAAAAGTCAATTGTTTCCCTCACTGTCATCTCAGGTATGTGCAGGTCATACTGGCTTATA
TATGATGATGTCTTTTGAGGAACAAATTCATCTAGCATGTGACCATTGTAAGAGACTTCTCCAGTCACCTTGAGAGATTGCTCAAGTTTTCCGGCCAGTG
CCAATAGCAAGGTCGTTTTCCCACTGCCAGGTGGGCCAAGAAGAAGTGTAAGCCTTGATGGCTTTATGACGCCACTTACATCCTTAAGAATGCTTATGTT
GGTACATTGAGAAGTACAAGGCACTGCCTTCGTAACACCTGAAAAGAAGCTAAAAATAGAGTTCCACAGTGTAGGAAGTGGCTTCCCCTGTACAACCTCA
CATTCTGCTGCTACATGCAGGTTCTTGTACCTGACCTCCACAGTAGGAATCTTCACATTCACCCTCTCAATCCTTTCTCTTAGTCTCTTCAGTAACTGGA
GATTATCATTCTCAATGTGCTTGATGAGCTTGTCAATCAACAAACGCCTTTCATGTGCTCCAAGTTTAGTAACATCAACGACCCTTTTACTGTTTGACCT
CAATTGCCTTCTACTCTCTGATTTTAAATTGATGTCGCTGCTGCTGCTGGTTTGTACACCTTCATCTTCAATCACATCAATAAACGAGGTTCTGATCCTT
TTGAAAGTGGGTAGTTTTTCTATGGCAGCCCACTTGGAGAGAATCTCCCTATCTTGTTCCAAAACAGAGTCTGCATCTCTGTCAAAGCTCAAAGTCAAAG
GAGAGTGCTGGGTTCTTCCTCTTGGAGTTAACTCCATCAGAATTTATCTGCTGGGTCTTTCTTCAAACAATTTGTGGGCACTCTTGAAACACCCAAGTCT
GAAGCTTTTCAAATACACGATTCTGAGCAGAGATTTTCTGGAACTTGATTCTCT
>AA_scaffold1591
CCTTCATCTCCGTTGTTATTATTCCCTGCATTTAGTTTTTCTTCCTCTTCGCTTCCATTTGATTCAGGATTCATCTTATTTTTTCCTTCATTAGTAGATA
GGATTTTTATAATAGCCCTGTCTTTGGCTATTGCATCAGAAGAATTTTCCATTTCCTCGTCTTCTTCTTCACTGACTTTGGATTCATCATCAGCAGAATC
AATATTTTGCTGAGCTGATTTCACAAGCAAGCCAATCAAAATCTTCCTAGCCAGTTCTGACCTCCCAGATTCAGAAACACGCTTTCTTAGGGAACTTCCC
TTCAAATCCTTGCTGATGTTTTCGTCTAGATTTTTGTTTTCTGCCATACTTGTTTCATTGGTCTCCTCCGTTTGCAAAGCTTTTCTGGGAACAAACTCAG
GTGCATGTGGATTCATGATTCTTGGAGCCCCGAATCCACTTCTTTCCCTGATGGGGGTGTGATTTTTCGAATAACCATGTTTCATGCGAAAAGTATAGTT
GGTTCTATAGTATAGAGGTGATCTAGGCCCACAGGGGACCCTAGCAGCGACAGGAGGAGGAGGCACAGGATCTGCAAGAATGCCTTGACTAGCATTTGAA
ACATAAATGTTTGTGATGGGAACCGAATTTAAGTGGTGATGCATAAACAACATTCCTGGGCTGAATGGTTCGGCCGCAGCGGAAAGCTTACTACCATTGG
TTTCTGCAGCTTTTTCCTGATCAGAAGAGAGGGACCCCTCCTCAAGTTCAGAAGAAGAATTTTCTATTTGAATGTCAGGTTCACAGGTCCTCTCCTTTTT
GTCTTGCTCAGAAAGTGCTTCAACTACAGAGTTTTGGCAGCTTTCTTCAGCTGCATTGCACTTCTCACTTTCAGTCTTTGCGTTGTCCCCTTCAGCTTTC
TCCAAAAGGGGCTTTAAAACAGTACCTGGTGGTGCTAGAGCCACCTCTTTGTAAGATATGGACTTTGAAGCCAAAGGACTAAGAGCTGCTGAAGTAGAAG
TAGTTTTAGACATTGAAGCTCTTGTTGGATGATTGACATATTCCTCTTTTACAGTGGAGCTTCTAGCTTTTAATTGTCCANNNNNNNNNNNNNNNNNNNN
NNNNNNNNNNNNNNNNNNNACTTTTGGAGTTCCTTTATTTGGCGATGTAATGTCGTTCCTGTAACTGCTTTCTCTGACGATGTAATTTTCAGAGTTGTTC
AACCTTAGCTTTGCAAGAAGAGGTCTCCTCTGACCAAACTTGCGGTTGGCTGTGTTTCCTGACCGCCCTTTAGAATTGGCTTCTTGCCACCCTTCATCAG
AAGATATTTCCTCAACAACTTCACTTGTCTCAGGCACATATCTAGTGAACTCACCATTCTGTTTCACTTCTTCCGAATGAAGCATGGTTTTTGTTTCTTG
AGTGTTGGCTTCTTCAGTGCTTTTATCATCTTTTGATCCGTCTAAGGGAATGTTCTCATCAGCTATTGAATAATCATGTTCTTGATGGTTTTTATCAGTT
ATAGGGTGTATCTTTGCACGCCGCTGTTTCCTTTGAGTTTCATTTCCTTTTGGCTCTTGTTCAGGATTAATGAAATCCAGGAGATCTGACACACTAAGGT
GACCTTTACTTGCAATAGATGCATCAGGCTTTGGAGTTCCATTTTTAGCTGCTTCTTGTTGCTCTATTGCTTTTGATTCAAAATAGTCGAGCCATGCAGC
AGCATCCTGTGTACGAAGATCTTCAGGTCCAAGCTTGTCNNNNNNNNNNNNNNNNNNNNNNNNNNNNNNNNNNNNNNNNNNNNNTGTTTGCTCATGTTGT
ACACTCAGAGAATATGCTTCCATCAATGAAAGAGCAATGGCAATGGCATGGAAGCTCGCAGCAGTCTGGATATGATCTTCTACTAACAATCTTTTGTTGC
ATTTAAGAGCTTCATGCAAATATCTGAGCGCCACATGAACATTTCCCATACCCTCTTCCATCATTGCCACATTTATATATGTTGCTGCCGTGTTCGGATG
AGACAGTCCACATGTGAAGTGAAGGAGGAAGAGAGCACGGTTGACATACTTCAGAGCCAGCTCCATGTGCTGCAGACGATAATAAAAGACAGAGAGATCC
CCATAGCTTTTCATTGTGTCTGGATGATCAAGCCCAAGCTCCCTCTCATTTATATCCAGGGCCTTTTGCTGATATATAGTTGCTTGATTAAAATCTCCAG
TGTGGTAAAGAACCACAGCTAGAAGACTATAAGCACTCGCGGTAGTTCGATGATAAGGACCACAAACAGCCATCATCTTTGCCAACGCCTTTGTTCCATA
ATTTACCGCATCATCAAGCTTTCCTTTATCAAGAGCCATTTTGGATGATTCCAATAAATTGCGTCCATCTGCTGAGGAGCATCCTAAGTACTTGCAAACA
GGAATTAGGCTGATAATATCGTATTTCCCAAATGGTTGGGAGGTCTCCATGTCATAATCTCTTAAGAATAATTCCAATCCAACCTTATGACAAAGCCCTC
TCAGGATTGATAACTTCCTCAAATGTTGAAATTCATCATTTAATGTCCATCCAAATTTTTTGCTTAAATATTTCCGTAGCCACTGCAATCTGAGATGATT
GTCTTCAATCAAATTTTTGTCAGTAGTTTCCAATTGACAGCTCCCAAGTAAGAAATTCAGAGTTGATGCAATAACGGGAGATAAGTCTGCTACATTATCA
ACTGAGGCAATTACGGCTTTGAGTAGATGCTTGAAAGCTCGAGTAACCATCTCATGAATACAAAGAGATTGAATGTGTGGAAGACTTTCTGCAAGCTTAA
CTACTTCACCAAGGGAGCGCATTTTTAATCCTCTTAGATGCATGAAATCAGTTAGTGTACGGCCATCAACTGGAGAAAGTTCAAGTGATCCAAAGTCTGT
AACCAGCTTAGGTAAGGCAATTTCGTCATAGTACTTGTGTGCCATGTTGATAAGCTCATCAACTGTCTCTAGATGCAGACCAGTTCCAGATTCTTTCAGT
CGTAAAAATGCTTCTTCTGAAAGAAGGTTCTCCAATTCAGCAGAGCTATTTAAGTCACCATTGTTTAATTCCGCTTTATCAGTTTCCACATCAAAAGGTC
TAGAGTCATTCTGCTCTCTATGGTCTGTACAATCTAAATTAGCTGGTTTCTTTTCCCTCTTCTTCAAAAATTTGAATTGCTTTCCAAGACCTTTGACAGC
TTGTACAGCATCATGGCCATCTTCCTTTTTTTCAGAACTTTTATCTGTTGAAGTTTCCTGCTTTTGCAGATATTGCACCCAACAAGAACCGAGTTCCCAC
CGAATAGACCTTTCTAAATTAACTGGCTCCTCACTTTCCTTTTCCAAACTTTCTTTAATTACCTTCCGAACAACATTTCTTGAAGAGTTTAAATCATCCA
AAGTTGGTATTGATGATCTCCCTTCGGATGGCTCAGCTCCAAACTTGTGAAACAGTATCCTCAAGCTATTGACATTGAGAGCATTTGCCCCTCCATCTGG
TTGATCATCAATTTCAATATCTTGAAATTCAGGCTTCCTTGTGTTAATGTTGCCCACCACACTTACTGTTGCAACATATCCGCAGTAGCGTACAACGACA
ACAGCCAAGGAAGAAGTATCACGGACAATTACACTTTCATCTGCAGTCAATCCCTTGAGCAAATTCTTTTGAGCATCTTCCTTACTAGAAAGTTTCCTAT
CATCCTTATGGTTTGTGTCTCCGATATCACGTTTGACTACTATGGACAAGTCCCCCACACGATCTTCATGCAGGATTGAATCCGGAGAACAGTGCAATTT
GTTATTTTTATTGGACTTTGACTCCATGACATGTCTTATCGCTGCAACAGCTTTAAATATTGAGGTATCTACAAATTGACTATGCAGCAGAAAAGCTTTT
CTGTCTCTGACCACCCTCTCCTCTTCAGTTTTGCATGGGAGAGAAGCCAATATAGCGTAGTCCGTAGCCCATGGTCTGAGATTGTATTCACCATTTCTTC
CCTGGCCACCACCATTACCACCCCAGCTTTCATCCTCAGTAGGTAGGTCAACAAAATTTGAAGAACTCTCAGTAACACACGGAGGGACAAGCCAAGTATT
TGCTCGGAATCCATATGGAAGATTACCAAACTTATTATGTTCCAAAAATGCTTTCATCAGAGATCCATATGCATTAGCAAAACCTCTGCTGAGCTGTTTC
AGAAGTTCCACTAAAGAATGGCTCTGAAGCGACTGCTTCCCCATAGTATAAAAGCCTTTTTCTGATGCCACCACTTCTATCAGCTTCCCGTTGCCGATTT
TAATTTGAAGCTGAAAGTGATCTCCTTTGCGTCTGTCATCCCCATTCTTCAGTTCACATCTCTTCAAGTGTAAAATCGGAGGAGACAGATGAGAGAAAGA
GAAGAACTCGTAGAAATCTGAAAGCTTGGGCGTGGGATGAATGGCTACCATGCCTACATTATCGGAAATCGGCGAGACAGTCGCCGGCGACCCGACCCGG
GTTTCATCATTGGGCGTTGTTAGTGGTGGGCTCGAATTCCGCTTCTGATTATTTTGGGCCTTACTAGTTTTCTTAGCTTTGGATTCTGGGCTTATCAAGG
CCCGCCTAGGCTTCGCAAACTTGGTTGTGCAGGCCACAATGTCCAAGAGTCGCCTCACATGTGCAATAGCTTGGGCTTCCTCTATGTAATCCTCTTCAAC
CATTTTTACAATACATGGCTTTAGAGTAACAACCTCTACTCTGTCATTTAATCTCTGTCCTTTAACCTCATGAGAGAGAGAATAGTCAGTAAAATGGCAG
GTTTCCACATTTACAGCTAATAGCCTTCTCACATCGAGAATCTTATCAGTAGAGATACCCTTAAGAACAACTTGAGAATCATAAGGGGTAACGACATTGA
TGTCGATGAGAGAAGACACTGATGCTTTCTCTTCTCTCTTCTTCTTCTCTGCCTTGGCTTTATTCGATTTACCTCTGCCGGACCTCGGCGCCATTTTCTT
CAAAGACGAAATGAAATCCGATTGCGAGGAAGAGACGAAGAAGCTAAACTCGAAGCCGGACTTGAGAGAGACAATCGCAATCAGGAATCGGAGCGATTAA
GTAATTACTGAAGCTCGGAGAAATGAAGAGAGGAAGAAGAGGAATTACAGAGGGAGAGAGTGAGAGTGAGAGAATGGAACTTTTTAAGTTGTATCGGAGA
AGAAGATAGGATAAGGGTGTTATAAGTTTC
>AA_scaffold303
GAAAGAAGGAACATTTGCTTTGCTGACTCTCAACGCAGAATGACGCCTTTCGTCTCCAAAGCATAAAGCTAGATACGATCACACTAGCCTTCTCACATTC
TGAGCTGAGGTTTTTTGCTCCAAACCTCCGATAATGCTGGACGGGCAGGCCTCTGGCATAGACGATTCCTCGGACTCAGAGTCGTCTTCAGGTCTTTCTG
ATCATTCGTGGTCTTCATCTCTCAATGAAGTGCATAATCAGACGGAGTCGGTTTCCGAAGACCAATATGTGAAAAAAGATCCGCGGAAAATTGCTAGAAA
GTATCAATTGGAATTATGCGAGAAAGCTTTGGAGGAAAATATAATTGTGTATCTGGAGACAGGTTGTGGGAAGACTCACATCGCCGTGTTGCTTATGCAT
GAGATGGGGCACTTGATACGGAAGCCTCAGCAGAGCTTATGTGTTTTTCTTGCCCCTACAGTGGCATTAGTTACCCAGCAAGCAAATGTTATAGAAGAGT
CTACGGATTTTAAGGTTGGGGTTTACTGTGGGAGCTCAAAGCGCTTGAAATCTCATCATGATTGGGCACAAGAGATTGAGCAATATGAGGTTCTTGTCAT
GACACCTCAGATACTATTGCGCTGCTTATATCACACTTTCATAAAGATGGAGATGCTTTCACTCTTAATTTTCGATGAATGTCATCATGCTCAAGTCAAA
AGCGACCATCCTTATGCAGAAATCATGAAAGTCTTTTATGAACCGAAATCCACTAAGCTTCCCCGCATATTCGGCATGACTGCTTCTCCAGTTGTAGGGA
AAGGTGCTTCTAGTAAAGAAAATATATCAAAAAGCATCAATAGTCNNNNNNNNNNNNNNNNNNNNNNNNNNNNNNNNNNNNNNNNNNNNNNNNNNNNNNN
NNNNNNNNNTCAAAGGTATATACAGTCTCACGAAAAGAAAAATTGGATACTTTTGTGCCCTCCCCTTCGGTTACTATACATGATTATGGTCCTTGTGACA
ATGGAACATCTAGTTTGTACNNNNNNNNNNNNNNNNNNNNNNNNNNNNNNNNNNNNNNNNNAACTAGTTGAGATTAAATGTGAGTGCATAGATATCCTTA
GAAGGAGTACAGAAGATCACCTGAAACGCAGGAACATGAAGAGGCTGCTGAACCGCGTGCATGATAATGTGCTTTTCTGTCTGGTGAATCTTGGCATTTT
TGGTGCATTGCAAGCTAGTCACATTCTTTTGAGTGGTGATCACTCTGAAAGGCTTGAGTTAGTGGAGGAGGAAAGAAGTTCAAGTGAATCCTCTTTTTGT
GACAGATATCTAGCCCAGGTGTCGGAGTTCTTTATTTCTGAATGCATGAAAGGTGACCATGTGTCTGATCTCTCTTCTCTGGACATTTTAAAAGAGCCTT
TTTTCTCGAGAAAGCTTTTATGCCTCATTGGGATACTATCCTCATTTAGGCCACGACCGGATATGAAATGTATAGTTTTTGTAAATAGAATTGTTACTGC
AAGATCCATGTCATACATCCTACAACAGCTCAAAATTTTAGCACGTTGGCAAAGTGAATTTTTGGTAGGAGTTCATGCTAGAATAAAAAGTTTTTCACGT
AAGACCATGGGCATCATTCTTGACAAGTTCCGTTGTGGAGAGGTGAATTTATTAGTTGCAACCAAAGTGGGTGAAGAAGGATTGGATATTCAGACATGTT
GCCTTGTTATACGATTTGATCTTCCAGAAACTGTTGCAAGCTTTATACAATCAAGAGGTCGTGCACGTATGCCTAAGTCAGAATATGCATTTTTGGTGGA
CAGTAGCAATAAGAAGGATATGGAGTTGATTGAATGTTTTAAGAAAGATGAAAACCGAATGAACATGGAAGTTGTTTCACGCACATCCTATGATAGACAT
ATGGTCCCTGAGGAAAGAATTTACAAAGTCTTATCATCTGGTGCTTCTGCCAGTTCTGGATATAGTGTCTTATTGCTTCACAACTATTGTTCAAAGCTTC
CGCATGACGAGTATTTTGATCCCAAGCCAAAATTCTTTTTCTTTGATGATTTAGGGGGAACTGTCTGTCAGATAATTTTACCTTCCAATGCTCCCATACA
TCATATTGTTAGTACACCACATGGTTCAATGGAAGCTGCTAAGAAGGCTGCTTGTTTGAAAGCAGTTGAGGAACTGCATATAGTAGGTGCTTTGAGTGAT
TGTCTGTTGCCAAACCAAGATGATGCAAACCCAGAGGCGCTTTTGGATNNNNNNNNNNNNNNNNNNNNNNNNNNNNNNNNNNNNNNNNNNNNNNNNNNNN
NNNNNNNNNNNNNNNNGAGGAGAATTATGTGAGATGCTAGTTCCTTCAGCCTTAAGACAGGCCTGGGCAAATTCAGTTGATATTGTCCATCTTAACTCTT
ACCTTATAAAATTTAGACCCTCTCCAGAGGATCGGATCTATAAGGAGTTTGGTTTGTTTATGATGACATGTCTTCCTGCGGAGGCTGAGAAAATGAAACT
TGATCTTCATCTTGCTCGTGGTAGAACTGTGATGACATGGACTGTCCCATTTGGTGTTATCAAATTTGACAAAGCTGAGATTCACATGGCTCAGACTTTT
CAGGAGATATCCCTAAAAATTATTCTCGATCGATCAGAATTTGTTCATGAATTCGTACCCTTGGGCAGGGTTGATGTCTTGCAAACAAGCACTTCAACTT
TCTATCTTTTGCTTCCTGTTATAATGCAAGACTCTGAAAAGACTATGACAGTAGATTGGAATACTGTGAAAAGATGCCTTTCTTCACCAATTTTTAGGCT
CCCAGAGCAAACTATAACTCCAAAATTGTTTCCTTGCGATGGGACCCTGCAACTTGCTGATGGTTGTAGAAGTGTAAGAGATCTTGAGAATAGTTTGGTG
TATGCCCCACATAAGAAGCTGTTTTATTTTATTACTAAAATTGTTTANNNNNNNNNNNNNNNNNNNNNNNNNNNNNNNNNNNNNNNNNNNNNNNNNNNNN
NNNNTTTGGGCCCTTCAAGCTATGTGGATCGCTATATTCGAAGGTTCTCCATTCATCTTAAATACCCTAAGCAACCGCTTCTTTGTGCAAAGCCACTATT
TAATCTGCGCAACTTGCTGCACAACCGAAAGCAAGAGGGTACAGAAGCTCATGAACTGGAGGAGTATTTCGTCCATTTGCCTCCTGAGCTTTGCCAGCTA
AAAATTATAGGCTTCTCAAAAGATATTGGTAGTTCCCTATCTTTGTTGCCATCAATAATGCATCGTCTTGGAAACTTGCTGGTTGCAATTGAACTCAAGA
ATCTGCTCTGTTCTTCCTTCCCCGAGGCAGCTGAAGTTAGTGCAGAAAGAGTTCTAGAGGCATTGACCACCGAGAAATGTCAGGAGCGCCTTTCTCTTGA
AAGACTTGAAGTTCTTGGTGACTCTTTCCTTAAATTTGCGGTTGCACGCCATTTTTTCCTTGTGAATGATAGCCTTCATGAAGGAGACCTTACAAGGAGG
CGATCAAATGTTGTGAATAACTCGAATTTGTTCAAGTTAGCTACTCGATGCAATCTGCAGGTGTACATTCGTGATCAGGAATTTGATCCCTCTCAGTTCT
TTGCATTAGGCCGTCCTTGCCTGAGAGTTTGTTCTAAGGAAACTGAAGAGAGCATTCATTCTTGTTTAAATTCTCAAGAGGAGCTGGACCAGGGAAGATC
AACTGAAGTTTGTTGCAATAAAAATCACCACTGGCTTCATCGAAAAACAGTTGCTGATGTCATTGAAGCTCTCATTGGAGCATTCATTGTTGACAGTGGC
TTTAAAGCAGCAACTGCATTTCTTACCTATCTTGGCATACAAGTTAAGTTTGAATCCTCACAGGTGGTCAATGCTTGTAGAGCAAGTATGAGTTACATCC
CTCTTTCCCCGCATATAGACANNNNNNNNNNNNNNNNNNNNNNNNNNNNNNNNNNNNNNNNNNNNNNNNNNNNNNNNNNNNNNNNNNNNNNNNNNNNNNN
NNNNNNNNNNNNNNNNNNNNNNNNNNNNNNNNNNNNNNNNNNNNNCAGCGACTGGAGTTTCTTGGAGATGCTGTCTTGGATTATTTGATTACTTCTTACC
TTTACTCAGCTTATCCAAAGCTAAACCCTGGTCAATTAACGGACCTGAGATCATTGTCCGTTAACAATAAGGCTTTTGCCTATGTTGCAGTGGATAAAGA
ATTTCATAATTTCCTTTTATGTGATTCTAGTGGTCTGTCTGATGCAATAGAAAAGTATGTGGACTACATTAAAGGATCTAAAGCGCATATTGGTGTTCTT
GGAGGGCCTAGATGTCCCAAGGCCCTAGGTGACTTGGTAGAGTCTTGTGTTGGTGCCGTTCTGCTCGATTCTGGTCTCAATCTGAACACTGTTTGGAAGA
CTATGACTTCATTCTTGGAGCCCATAATGAAATCTTCGTCAGGCTTGCAGCTTAGTCCTATCAGGGACTTACAAGAACTTTGCCAATCACATGGTTTGGA
GTTGCAGTTTCTGAAACCCAAAACAGCCAAAACAAGCAGAATATTTTCCGTTCAAGCCAAAGTGACGGGGAAAGATTTCTCTGAAACTGATTCAGCAACC
AGCATGAGTCAAAAAGAGGCTTCTAGAATTGCTTCACAACTATTATTTTCTAAATTAAAGTCTAAGGGCTGGAAACCAAAGTCAAAATCTTTGGAGGATG
TTCTTAAATCAACGTTTAAGGCAGAAGGGAAACTTCTCGGTTATGATGAAACACCCATTGATATAACTGAAGCTGGCATCATTGAGCCTATAACGATTAA
TGGAGACCAATGCAGCAATTTTGATCCAGAAATTTTTCCCATTGGTGGTGATGTGGTAGATGACAAATACCCCTCACATTCAACAAATGCTGGCCAACGG
CTTCCATCTTCTTCCATCATAGGGAAACTTGACGAGACAGTTGAATATCATGATTGGGACTGTGATCCACAGAGGGCAGGTTGTACGGTCAAGGAAACAT
CAAGATCACGGTTGTATGAATTTTGTGCCGCCAATTGCTGGAANNNNNNNNNNNNNNNNNNNNNNNNNNNNNNNNNNNNNNNNNNNNNNNNNNNNNNNNN
NNNNNNNNNNNNNNNNNNNNNNNNNNNNNNNNNNNNNNNGCTTCAAATATGATTTTGGAGTGTGTTGGAGCACCTCAATCAAAGAAGAAAGAAGCAGCAG
AGTCCGCGGCTGAGGGCGC
>AA_scaffold9899
GCTCTAAGGAGATATCCCTCTACTAATTTCCCATCATCAAACCGCAAGGACTGCACCAGCTGTGGCATGAAAAAGGTCACTCGTTCAGGAGGGTAGGACT
CAAGAACCCTTAGAACATATGCCATGACACGGGGATGCCCCTTGTACGCAGGGGTGAGGAATTCTAGCGCTTGGGTGATTGAACAAGCAGCCCAATGAGG
TAATTGTTGCAGAAGCACTGAATTATCATCAACGGCCTTGGGGGTGATAAAGTAAGGTAACGCTTCTGGTATGTTGCGCATATCCAATATATGTGCCTGA
ATCAGCCAGGTTACTTCAGCCTTCAGCGAAGCATTGGTTGGAAACCTTGAGGCCAAGGATAAGGCAATTCTAGGATCCACAGAGAAGGCAGTCCTAGCAT
ATTCTGTCCATTTGTCTGAGCTGATCTTGGGCCGCACGCCAGTATCCTTCGTGTTTATCGGCTGTGCCCAGACCTCAAGCCTATCTACCTCATGTTGACA
AAGCATTAAAAGTAGCTGTCTACGTTTTTCTCTTCCTACAGCATAGTCGTCCATTTGACCCCAGACAGGATGATCTTGATTATTCGCATCTACCAAATTG
TTCCCATTTTCTTGTGCACTTCCTTTTGAACCATTCTGGATAACATCTCCTTTCTCGTTTGAAAGGTAGTGAAGAAATAGAGAAACAGATTGAGCCTCAC
TCTGTGCAAAATTTGCATTGTTTGAGTCATACCATTCGGGCTCATTTGTAAACCAACCCAAGGAAGCTCGATAAACCCGGTCTTCCAGAAGCTGAAGCCC
TAGTTGAAAGTTATGTAGATTGTCCTGGAACTTGCAAGAGCAAAACTTGAGCCCTAGGAGCATGAAAGTAAAAAAGGTACCAGTAGCTGCAGGGTGGCGA
GAAAAGACTGAGCAATGATATATTGTCCCCTGTAACATCCGACCCAGAAGCAGGAGTTGCTCCACACTTTGGTGCCGANNNNNNNNNNNNNNNNNNNNNN
NNNNNNNNNNNNNNNNNNNNNNNNNNNNNNNNNNNNNNNNNNNNNNNNNNNAACAGGATCGACCTCAGGCTGCACTTCAGGATCCCCAGGGTAAAGATGA
GGCCTCAGTTTTGCAGCTGGCCCAGCAAACCTTGCTTCAGATGCAAAAAGACCCCGCTTGGTGTCAATTGTCCATAACCAAGCATCAACAAGCTCAGCAA
GGACAAGAGACCCAAGCTGAGGTGCAGCAGAAACCAACCATGTCCATATGAAAACACCAGTTTCCATTGCATCAGAAGTAGAAATGAAAGCAGGACACCA
ACAAAGAAGGCGCAGAAGTTGTGAGAAGCCCTCTACATTTGATTTGGATTCAGAACCCAAATTTGACAAAAGAAGTGCGGTGGCCTGAGAACAAGTCTCA
CGAAATTGAGACTTATCAACCTCCCCACCTTTTTCTGCTATGTTGACAAACTGCTGAAGCAAACGTACAAACTTATTAAGCAGTATTGCATTAAAAGCAT
CATCTTCAGCTTGTGGCTGTTGAGGAAATGCTCCAGATATAATTCTTTGAAGCCCAGCACTGAACCCAAAACCAGTTGGTGCAGTACTTCCTTGAAAACC
GCCAATGCTGTTGTACAACCTTCTCATGCCGGCAATTTCACCAGCATGGTTGCACTTAGCTGTTGCACTCACTACACCAGTACTTAGAACCTCTAAATTA
AAGGCTTCTGACAATTTTACATTTGCTCCTGAAGCTGCAGCCGCAGCAGCCATGACTGCAGGTGTATTTGCTGTTTGTATGCCTGTCCAACAGTCATTCT
TCCCAGTGCCAATCCGTATCTCAGATAAAAGTGAAACAACATCAGTTGTGGGCTGTGCCCTTTGCCAGTTGTTCGCCTTACAAAGTTTGTCCTGAAGAAG
NNNNNNNNNNNNNNNNNNNNNNNNNNNNNNNNNNNNNGTGATTTAATGATCCACTCCCGAACAATTCTTTGATACAAGGACCGGACTGTTATTGTCCAAG
CAGGATCATTGATAACAGCAGATGAAGAATCCTTATGAAATGAAAATAGCAATGAATCTACACAGGATGAATCCCACAAGACCTGTGGAAACTTATCCCT
AAGTTGAGTCAACAAGTTCACAGCAATATCTCGAATATGCTCCTCCCTGAGGGACAGACTTTTGATCAGAAAACAGGTATGCACAATAAGGGCTGAGTCC
CTGGCATCAGCCTCATGACCTGTTTCAGATACTCGATCTTCCAGCCATGCAACAGCAGTCTCAAAAGCCCTGTGGACAATTGCTGTTAAACACTGTGAGA
CTGCAGGCATTAGATTTTGAGTCTTAAGATATTCAAAGACACATGTAAAGGCACTTCTAGAAGCAGTCATGGTGCCGTCACCATTTAGGACACCACCATT
GCTTCTGAAGCGGATAATCTCCAGAAAAGCTACAGCAAGAAGATAAGTAGCCTTCACACCTGAGATTGTGGTCATTGCTGCAACATCAACCCGCCCCCCT
AAAGCTCCAGAAAGAGCAGCTCTCTGAGCGAGAGCAGCTTTTTCATTGCCACTTCCTTGGCCACTTCCTGGGTTGTGCAGAGCATTTAGTTCAAATTCAT
CCTCAAGCCACTTCACTGTGCTAACAACTAGTGGAGGAGTCCCTTGAGCAATACGCTGGACGGCAGAAGACCACTGCATATTCCACATATATGGTCCGCC
TACAGCCTGCAGAGCAATAGCACCCATGCTTCCCAAACTGTTCAGGGTATTGGAAACAGACTTTGTAGAAGGTAGCTGAATTTTCTGTATTGGAGGCGCT
AAGCCAAAAAGAGCAATGTAGAACCATAGGTTTCTAAACAACTTCAGAAGTGATGGTTCCACATTTAAACTAAAATCAAAATCAGAACATATCTCAGNNN
NNNNNNNNNNNNNNNNNNNNNNNNNNNNNNNNNNNNNNNNNNNNGGACCCAGGAAATCTGCTCCACTCCTTCCGCTTTTGGACTCAGCAGCCAAACCAAC
ATCTGAGCACAAGGAAAGCAATCGATGACGATAATCTGAACGCAACTTAGTATCACTGAGACCACCAGCAATGAGCAGAAACCCTGCAGGAAGAGTTTCA
ACACGCTCAGTCGTGGCCTCAGATGCCTCTGTTTTGCTCTCAGCCGATCCAACACTAGAAAGTTTATTTAAATAGCTTCTAGTCATCAGAACAACTGTTT
CCCGGTAAGACTTCTCAAAACCTAAGCTTGCCATTCGAGATACAGCATCAAGAAGTTGAAGTCTCAATAAACTGGGAGTTGAAGCATCACCCTCTTCTAA
GTTCTCAATAAAAAGGGGCAGTATCATGTCTGCCAATTCAGACTTGTTGGCTGCAACAGTTAAATCAGCAAGTAGGCGTATACCATTTAGCTGTACAGCA
GGAATTGCAGGTTTCTCCTTGTTTTCCCGTTCCTCATAATCATTTCGTTCACGGATGCTTGCAGCTAATCCCATGATGTATGTGTCTACAGGAGCTCGCT
CCTTAGACCAGCATGATTCAATTATTTGACAACTTGCCTTGGTGACACTCTCAAACATAGCCCCTTGGCTGCTTCTCCAGGTATCAGCCTGTGCACAAAC
AGTCAGAACAATTGGTTTTAATCGAATGAGCAAAATACGCAATGGCTGACCTCCTCTGGCAATAGCAATTTCTGCTACTCCCAGAAGCAAGGAACTAAAG
AGCTCTTCACAAGTTTTCAATTTCCGCCATACGGAGAGTAAGCATGCCTCAGCAGCATCAATTAATAATGCAACTGCCCCATAAACTAATCTCTTAACAG
ATTTCCCATCAGAATCCAGTGATGAGAGACATTTGGTTTTCAGTTTTACAGCAGCTTGATAAACTGACAATTTCGTGTTGATTCTGTCTTTTAGATCTGA
CCCTTGCTCATTCCATTCCCTCTTCCTTATCCTGAGGAAAACAGACATGGACTGAATCTGCTTCTTTGCAACTAACCCAACCTGCGCCAAAAGTCCAGGA
TCAATTTGGAGCTTATCCAATATGTGTGCGATCAATTTAAAGGCTATTGCTTGCTTCTCCAAGCTCCCCACAGACTCTTCCTCAAAGGAGGCAACTTGCA
GTCCAGACGAAGTGCTACTCACACCACCATCGTTTAAACCCAAGTTCACGGTCAATTGATCGGCGCCACTTAACCACAAATTGCGGTCCCCGTTCATCAC
CGACCCTCTTGACGAGGCAGTGCTAGCATCGTCTGCAGCTTTAGAAGCTGCACTGCTGGTAGAATTTCCCGGGCTTGCAACAGAATTGAGTTGAGAATGG
TAGTTTACATTCAGGGGAGAGCTCTGAGACGACGAACTCTCAGAGTTGACCCCATTATGTTCCACTGGCGTCCCAGTAACGGGGATCGTGAATGCAAACT
GATCAATAAGACAATTAATCAGTTTATTCGCATCCGCAGCTGAAATGGGAATAAAGTTTTGCGACAAAGCGACCAAAAAAGCCTTAGAAATACCCGATAG
TTCACCCCCCTTGCCAATCGCCGATATGATCACTTCCCCTGAGAACTCAGCGACCTCGTAAGCAAACTCTGGCGACAATTCAGTCGCTTTCACCATGTAA
CTTAAGAAATTCACAAAGAAACTTGCAATGGAATTACCATTAAACGATTGCGGCCAAAATGATTGGTCGAAAGAATAAGGAATAGACCGTAGGAACTCAA
GAACGACAGACTTGGGCCGGAGATCGCTGCAATCGGAGCACTTGGATAAAAAACGAGCCGCGACAAGGATGGCATTAAGCTGAGGGCGGGAAACCCTAGN
NNNNNNNNNNNNNNNNNNNNNNNNNNNNNNNNNNNNNNNNNNNNNNNNNNNNNNNNNNNNNNNCCACGATAGTTTGTCAGAGAATTGCGCTGGATTCTGC
GCAATCAGGTCGCAGAGCTCGATCAAAGCCTCCATTTCAATCAGGGGAGAAAAATCCGAACACAAAATTGCCAAAATGTGAGGGGAATTCACAATGAGGG
ACTCAGAATTGTTCGATTACGGCGCTCGGGAAAGCCATCCAAGGCGTAGCCCCGCCCTGAGACACCGCAGGGGAGAAGGAGAGAGACTTTGGAGCGAAAA
GTGTAGAGAGAGAAATGGGATAAAGAGTTGATGTTGACGAAGAAACCAAAGAATTCAAACCTCTCTCCGCCACAACAATCCAGTTTAAGGTCATGCCATT
GCTTCGCT
>AA_scaffold980
TGACATTCTCTGGTTGAAAGAAGCCATCATCTGCGAATCATTGTGATACATAAGTGACCCGAATTTCTTTGACTTGCTATGGTGAAATTTGGGAACAATA
TTTCTATCAAATCCATCTCTGTTTGTTGCGTAATATGCCATGCTGGCAGCTCCCCTTGGTGAGAATACCCTTGGTGATGTCTGGGGCAAAGGAGAATCAT
CCATAGAATCATAACTATAGCCTGGGTATGAGAACTTTTCATCGCCAAATGCAAAGCCATTCTGTCTTCTTCCAAAAGCATGAAAACCATCTTGATCTGT
CAAGAAGTTGTGAGTGTGCCCAGAGACTGAAAATTTCTTTTGTGATCGTTGTTTTGATCCCTTGTTCATTACTTCTAACCCCCTTGGTTTCAAACAGAAA
GCAAACATAGGTGGCTTCTCCAAAGGTGCAGCTTTATCCAGGCAGCCATTAGGAGTTGGTATATTGTTCTTGGTAATAGCTACTTCCCACTCTTTCAGTT
GTTGTTGATACCTTTCCCTCATGGGAGGCTGGAAATGTCGAATTAAAGCCATTCCCTTCTTCTTTCTTCTCTGCTGCCAATGCTCATAGATGCTATGGAC
AACACACAAGGGCCTAATTTCAGGCACGAGCTCCTCTATTTCATTTGGAGAAAACTCAGCACGTTGCTGAGCATATGCAGCCTTTTCAAACATGTCCATT
GTCTTCTCAAAAATTTCATCAGATATACCTTCACATTCACTGTTGTCTTTTTTGGAATTTCGAGTTTCAAAAAGCCACTTTTCATCTTCACTATCCATGT
CATACAAGACACGTAATGGATCCAAAGCCATCTCAACATCTGTTTCAACCTGCTCGAAATACTTGGAACTACGAACAAATGCAACTTCATTTCCATTTTC
GTCATCCTCTTTTACAAAGCGAACACCAGGAATGGGTATATTTTTTACTGAAGCAGCACGTATGTTCCGATTATAGCATTCCTGATGCATCTCCTTGAAA
AGAGCCCACTGACTCCTATCAGTAAATTCCAATACCCAATCCTTACCTCCTTTCCACATCATAGCATGTGTGTAACGATTTGTTGATCCAGGCTGAAGGA
ACTGGTGTGCTTTATATGAATATCTTGTAATCCCAGAAAGTTTTACAGAAAGTTTCCACTCATTATGATCAAAGAGCACTAACACAACCTGTGCGCCAGA
TTCTCTCCACCCCTTATCACCAAGGGTAATCAACACATTTACATCACAATATAAAGAATCAAAATTCTTTTCAAGGCCTCCCGCAACATCAGATAACTTT
TTTTCATTGGCTTTTCTAATTCTTTTGTTAGGAGACCCTTTCTGATTATGGTTTTTGTGCCTTGAACTAAAATCATACCCANNNNNNNNNNNNNNNNNNN
NNNNNNNNNNAATCATACCCATGAAAAGGCAATGAATATGATACATGTGTACGAGGCTTCTTGGGTCCATTACTAAAACCATTGTGAAGAGCGTCAGCCT
TTCCATCTGACCACCCATGAGATGGTAATCCAAATGATGAAGAGCTATTTCTGTTCCTATGCCAAGAACTTCTGGGTGCAGTTGGATTAGGGCTTGGAAT
GAAACCTCCGTTTATATTCCAAGACAAATCAGAAGAATGCAGAGAATCATGCAAATCGCAATCCATAGATTTATCAATATGGTGAAGTGAAGATATATGG
ATACTAAGATCACCCGCAAAAGAAGGGGATACACCTCCAACCTTATCCTCACCAGTCAAAGAACTTGAGGGTAAAGGACAATGTTCTGGCCTTAGATTAC
AGGATTTCTCCTCTGATAACTGAATATCACTAAGCCTCTCAGTGCCATAAGAACCAGAAGTTCCAGCACCACTAAGAACGATATTCTGACAGCTTTGAGG
AAGAACTCCATCACTGCGAACAGAAGAACCAATTATCGACTCGGGTTCATCAGAAGATTCATCTTTTGACAAAACCATCATATCTTGCTTCGCATTAATT
TCAGGATTCCTGTTAGAGCAATCATCAAGAATAGAGCAGCCATCTGTCATGAGACCAGAGCTTTCTTGATCAGTTAGGGGCATGTGATCACAAAAGTTTA
TATGAGCTACAGATCGCTCCATCAGCAGCTTAAGGTGCAAACTAAGAAAAAATGTAGGTGCAGCAGCGAAAGAAAGAGCAAATGGAGGAAGCTTCTGATT
GGCAGAATCAAGACAGTGATTAGTACGGACCTTGGAGAACTCTTTAGAAATACCCATAATATTAATTCCTTGCCTAGTTCTCTTCCGCATGACCTTGAAT
GAGGAGGACTTGCCAGCAGAAGAAATAGAGAACTGGCTTGATCCATTTTGAAGGGCCTGGACGTTATCATATGTGCACTCAGATATATGGAGCTGCTTAC
TGAGTAGGCAACGACTCTTGAGTTTAGAATCTAGGTACATCCATTTCGAATTCTTCACTCTGGAGAAGTTATAAAATTCAAACACAAGCTGCTTCTTTAA
GTCACATAAACATGAAAACTTGAATCTTATAGATGTAACTGGCAACTGCAAGTCAAAATACATCCCTTGATCGGCAGGTTGATGAAATACCCTAAGGACC
AGAAAGACAAAGGATGCAGCCATCTTCAAGCAACCTTCAAATAACAGAAATCTCAACCCAACCACATTATCCACAAAAAGCATCTCCAAATGAACTCTTG
GCCACTTCATCATCAGAGTACCACACTGAAGCAGCAGTGCAGAATGAAGTAACTGCAAATTCTGCAATTCAAATGAGCTGTTTATCACCAAATGCACTGG
ACATTTCAGGTCAAATTTGAACGCCGCTGGCTCCATGTCAAGAAAACATATTTTCAATACCCCTGCATTGTAAGTGAAACACAAAGGGCCATCAACCTCA
ATGCTCCTATCATCTGGTTCTTTTAATTCCCCAGCCCTGCCAAAGACAGGGTTAGAGTACCTGGAAGCAGATGCAATTACTGTAACAAGTTTCTCTTCAG
CCAGGGAAGATATTGGAGTTGACCTATGAAACCGCCTTCTAAAGTATACAATAGGTGTCTTGCCATCTTTAGGGCAAGCAGACCTTGGCAATGAAGAATT
CTCACTATACCTATTACCTAATTTATCTTGCAATAAGGAACCACTGGAAAGGTTACTTCCATCGCCTCCACAGGAACTCTTCGCTAAACATTCCCCAGCT
GGTTCCTCATACAAGGTAGAAGCTGAATTCAAAACTGTAGCAGAAGTTTTCTGTTTCTTAATGCCATGGAAAGAGGATTTAACCCGACGAGAAGTCCGAG
CCAGCCAAGAAATTATAGGCTCAGAATCCATAGAGTTTTCATCACAGCTATCATTCTTTGTAATCAGTTCTATTTGTCCTTCTTGTCTGGTCTTGCTTCT
CCTTTGCTCATCGGGTCTTTTGCTCCTCTTTACAGCTCTTTTTCCCTCAACCTTTCCTGGAACTTCACTGGGAAGTAACAGGAGTTTGAACCTTTCAGTT
TGGAGATTAATCCACTCTTCATCACGATCATCGTATTTGATATGGTGAAGCATTTTTTCTTTGTCATAGTCATTGATAAGTCCATAATACCAACTTTGGT
CTAGAGGCCAAAAAACCTTAATTCTCCTATTCAATACCCAATCTGCATCTGAATGACCCAAGAAAATTTCATAAAAGTGGCGCCTCTTCCTGGAGTTACC
TTTCTCTTTGTGTTGATTCCTTGGCCTCAAGACCCTAGAAGCCGGGTCAACAGATGCCAATTCAGCACCTGACAAAGACTTCGACCCACGACAAACATGA
TTTTGATCAGAAGATAGCAAAAAGGGCAAACCGTTTTCTGCTGCTAAAGTGGAAGACTTGCTACCAGAGGAAAACCCCGTACAACTGGGATCAAATCGTG
AAGATAGCATCCTTGCTGCATTCTCCTCAAGATTCTCCTCCTCATCTTCCTGTAGTTCATCAGATATTTTAGTACTATNNNNNNNNNNNNNNNNNNNNNN
NNNNNNNNNNNNNNNNNNNNNNNNNNNNNNNNNNNNTGAATTATCAAGAACTAAAACATCTTGCTCCCTCCTGGACTTCTTCAAGGAATCGTCACCATTA
TTCACAACAGAACAACAGTCAGGGTCTTCTTTCTCCTTGAAATGCTTAATCAAATTCAAATCATTACTCTTGTTTTCCTTAGGTTCGTCAAAATCCCTCT
TCTTTCTGATTGGTGGTGATTCGGTCCTCCTGTCCAAATCATCATTACTTAGATTAGTCATCAGATCACCTTCACTACTTCTACAATCGTTCTGCCCTAC
CAGAATCGGTCCTTGACCAACTGAAAATTTCTTCCTCCGCACAAAACCCCTTTTCCGCTTTGGAATATGAACAGCATCGTCATCTAGACTAAGAGAGACT
CTATTTAAATCACTACTGCCACACAATCTCTGACTCAGCCCCAACTTCGGTTCATGCAAATCCTGTTTACCTGAACTTGGCTCAACCTGACATTCTTCGT
TAGCAATCTTTTTGCCACCACTATCAGCATTCTCTAAGCTCCTTAAAGACACTTCCTTCCTGGACTTCTTCTTCTTGTTCCTCTTCTCATCATCAACCCT
GGGAGTAACACCCTTCCTCTTCAAGTTCTTATTTAGAATCTCAGTCGTCTCTTTTGATTTATACAAACTTTTAAGATCCAAAGTTCTCGATTTTTTTGGG
AATNNNNNNNNNNNNNNNNNNNNNNNNNNNNCAGAGTCCCATAGGAATTTTCTGATCTATCTTCCATCAACAATCCACGGAGGAGACGCCCAGACAAAAA
TTTNNNNNNNNNNNNNNNNNNNNNNNNNNNNNNNNNNNNNNNNNNNNNNNNNNNNNNNNNNNNNCACAATACCAGAAATATTAACCACGAAATGAGAGCA
CTTCGCATACTTACCTCAAGTGATTTACCAGGAAATATTCGATTCATCCAACAGATCATGGAGATCACGAACACGAATCATGGATGAATGTTCGAGTCTC
ACCTACGCCATTTGAAACCCTAACAAAATCCCCGATTTGGGAACAATTTTTCCGGATAATTCGATTTCTCCATTTTATTTTTCTACTAAAAAATCACAAT
GGTCCGTCTAGGGTTTCTTCTAATTTCTCGAGAAAAGGTTTT
>AA_scaffold7024
AGTAGCGTGATTATGTTTACATTCCATAGTATAAATAGATATAGATATATAGACTAGGATACCTTGGATTCATAATATTGAATTGAATGATAGATTCTTC
TGAATTTTAATGTAGTCAACCCAATATTTAATTGTAAATTACTGAAATTCTTGCTGAAATGCACGTTTATGAAATCCAGATTCATCTAAATCATGTTATA
ACTTGCATTTCAGTTCACAAGCACTTACCTGGCTAACTTACTAGCTCAAAGCTTCTTCTTTTCTCTTCTGAGTTCTGAGATACAGTGTACCATGTATATT
ACTATTTGCCTCTCGTTTAGTATTTAAGATTGCGAACGTTTCAGTTCATAGGCCACTGCTTGACAGACTGGTTAAAATAAAACAGGAAACAGAACAGCTT
AAAGCAGCTTTGGAGAAAGAAGTTTTGTTGATTGAGGCAAGTCAGTCATCTTATTGTGTTCGTAGACCACTGCTTGACCGACGTTTCAGTATTTTAAATC
TCCTTTGATTGTTGATTACTTGCCAAAATGTTTTATTCTCTTATTCTCTTCTGGATTCCAGTTTTCTATGTTTCAAATGGAGATAGAAAAACAATATAAC
AGTAGAAGAGAAATATTGCAGAGATGCTGAGCAATGAGCCCAGGCGGATATGCTCTATATATATACTGAAAAATATTACACACAGAGAGATAATACGGTT
ACAGGAGCAGTAACAGAACCTATGAGCAGCTTACACGTGTATACTGAATATCTGTACAATAGGAATACAATTAGTAAAGATTACTAAACACTAATTATAT
TCTAACATCCCCCCTCAAACGAGAGGGTGTTACTAACAAACCGAGTTTGTCACGAAAGAAATTGAACTGATGAGGTGACAATGGTTTGGTGAGACAGTCT
GCAAGCTGAAGTGAAGAGGGAATATATCTGACATCTATGATTCCAGACAGAACCAAATCTCTGATAAAATGCACATCGACCTCAATATGTTTACTTCTAG
TATGCTGAACCGGATTAGAAGCCAAAGCCTTTGCACTCAAATTGTCACACCAAATCACAGTTGGGCGTTTAATAAACAATCCTATTTCAGACAATAGAGA
ATTTAACCACTGAATTTCTGATGACCCATCAGCAAGAGACCTATACTCAGACTCTGTGCTAGACCTTGAGACCACTTTCTGCTTTCGAGATGACCAAGAA
ATAAGATTCTTACCAAGAAATACACACATTCCAGCTACTGAACGTCTATCATCAAGGTCACAAGCCCAATCCGCATCTGTATACGCAACAATTTCAGGAT
TTCTAAAGGGTTTGATATGCAGACCGAGATTATAAGCCCCTTTGAGATATCTAAAAATCCTTTTAACTGCCTGTAAATGCAGAGTTCTTGGCTGAGACAA
ATACTGACTTAGTTTATTCACAGCAAAAGCAATATCGGGACGAGTAGTGGTGAGATACTGCAAAGATCCTATCGCCTGCCTGTACTCAGTGGGATTTGTG
AGCAGCTCACCATCATTAGCAGACAACAATTTGCCAGTTACCATAGGCGTGGTAACTAGAGCACAGTCAGACATGCCAAAACGACTCAACAGATCAACTA
CATACTTGGTCTGATTCAGGAAAATTCCACTACTATCTCGATACACCTCTAAACCGAGAAAGTAGTAAAGTGGTCCTAAGTCTTTTAAAGCAAAAGAGGA
ATTCAATTGTTTAACAAATTTATCAACCAAAACAGAATCATTTCCGGTAACTAGAATATCATCCACATACACTAGGATAAATATCGTTAGTTTGTTTTTC
TGAAACATGAAGACCGAAATATCACTTCGCAAGTTTTGAAACCCCCAGCTGAGAAGAGTGAGACGCAGACAATCAAACCAAGCTCTCGAAGCTTGTCTTA
AACCATAAATAGCTTTATCTAACTTACAGATGTAGTGAGGCCGTTGTTGATCAATGAAACCCTCAGGTTGGGACATATAGACTTCCTCCTTTAAGAATCC
GTTCAAGAATGCGTTGTTTACATCCAGCTGTCGTATCGGCCATCTGTAGGTCACGGCGATAGATAGAATTACTCTGATTGTAGAAGGTTTCACCACAGGA
CTAAATGTCTCGCCGAAATCAACTCCGGGAGTCTGTTGAAACCCTTTGGCGACGAGCCGTGCTTTGTGCTTCAAAATGGACCCGTCAGCTCGAAATTTTG
TCTTGAAAACCCATTTGTGATCAATCAACTTCTGATTTGAGTAAGGTACGAGGGTCCAAGTGTGATTGCGCATCAAGGCGTTGAACTCATCTCGCATTGC
ATCGCGCCACACAGGCGAGGACAAAGCTTCACGAGCAGTCGAGGGTTCGTGCGACTCGGAGCTCTGTTTTACCGCTAAGCCAACATATGGAGGATTGGGC
TTGCTAATGCCAAGTTTGGCCCGAGTTACCATTGGATGCAAATTGTTGGGCCCAACTGGACATGAAGCTTCTCGGGCTAGCTCAGGTTGACATGAAGCGT
CTCGGGCTGGCTCANNNNNNNNNNNNNNNNNNNNNNNNNNCCAATTCTGGTTGCTGGATGCTCGGAGACGATGGCGAGTCTTGTTCATCGTTAGTATCTA
GATGAATAGTCTTGGCATCTTCTTCCAAAACATTGTGATTGCTATTTAATTGAATAATAAGTGGAACTGAATCTGCGAAGTTGTCACTTGGTTGAGAACA
CTTCATGAAGCCTGTGCGAAAAGGAAACAGAGAAGGGTCAAACACAACATGTCTTGACACAATGATTTTACCTGACGAAGTCAAACATCGATGACCCTTT
TGTTGAGAAGCTACACCGAGATACACACATTTCTGACTGTGAAACTGAAATTTCTGTGAATTGTATGGCTTGAGACATGGAAAACACGCACAACCGAAAG
ACTGCAGTGACTCATACTGTGGTTCTGTTTTAAACAATCTGAACAGAGGAGTATCATGATGTAACACAGGCGTTGGCAAACGGTTGATGAGAAACACTGC
NNNNNNNNNNNNNNNNNNNNNNNNNNNNNNNNNNNNNNNNNNNNNNNNNCATTCCGGCATGAGCAAGTAACGTTAAGCCCATTTCGACGATGTGGCGATG
TTTTCTCTCTGCTCGCCCATTTTGAGCTGACGTGTATGGACAAGTAAGCCTAACATTNNNNNNNNNNNNNNNNNNNNNNNNNNNNNNNNNNNNNNNNNNN
NNNNNNNNNNNNNNNNNNNNNNTTAAACTCAGTCCCGTTATCACATTGGATTGCCTTGATTTTAGAATTGAACTGATTCTCAACAAACGCTTTAAAAACT
TTGAATGCGTGAANNNNNNNNNNNNNNNNNNNNNNNNNNNNNNNNNNNNNNNNNNNNNNNNNNNNNNNNNNTGAGAGGATAGAGCCATGTGTAACGGCTA
TAGTCATCTACAAAATGGATGTAAAATCGATGTCCTCCAAGAGAAGGAACAGACGCTGGGCCCCAGAGATCAGTGTGAACCAATTCGAGCGGATGAGTAG
ACTGTGAGACAGATTTGGGAAAGGGTAATAACTTTGATTTTCCTAACTGGCATGCTTCACATACATAATTGTCTATAAGATCAAATGATAGTTTCGTATT
ACATTTTTTCAGTGCAGAATTCAAAACACTATTGCTAGGATGGCCTAAAAGATGATGCCATTTGAGAAACTGTGAGTTCTGTGAGATCTGTGAGCTCTCG
TCCTTCTCAGCCATAAGTACTCTTGGCTGAACACTAAGCTTTCTTGCGTTCACGGCCTCCTGCATTGGGTACAATCCTGCCACTGGCACTCCTTGAAGTA
TCAGATTGCCGGTCACCAAATCCTTCACATCGCAACCATTATCAGTGAAATTTACAAGAACAGAATTATCACGCAAGAGTTTGCTAACACTTAAGAGTTT
CTTGGTTGCAGATGGAACATATAAAACATCTTTTAGAATAAGCTTAGATGAATTAATTCCAAATATAGCAGATGACCCGATAGCTAATATTGGACTTGCC
TCACCTGTACAAGTCTTAAGTTGAGACTTACCAACATGAACAATGTTTTCAAGATTCTCAGTAGTTGGAGTGATGTGATAGTTCGCTCCACTATCCACAT
ACCATGAGGAGTCAGCCGTGGAATGGGTGTCTACAGAGTAGGCTTGAGGATCCACCGAGCAGTTTTGAGGAGGGAAGTAATTGTTGTAACTAAATTCATC
ACGACGATGTGAATCACGATAGTAGCAGGTTGCCAGAGTATGTCCTGGCCTTTGACAGTGAAGGCAGTAAGGTCGACCTCCTCCTCCGCGTCTACCACCA
CGGAAACGACCCCCTCGGCCACGAGGATGGCGAGAACTTCCTCGCTAGCCACGTGAGTTGTGTGACTCGTGCACAGTGGCGTTGGGAGAATCNNNNNNNN
NNNNNNNNNNNNNNNNNNACAGATGGCTGAATGCTCAAGGTGGAGAAGTGAGTGAGCTGATTTATTCGTGATTCAAAAGAAAGCAGATCTGCCTGAGCTT
CGATCCATGAGAGATCGAGTTTGTCGACAAGCTTGACGACGATGGCGTTGTATTCCGAGTCAAGGCCATTAAGTGTATGAAGAATAAGATCTTCAACAGC
GATGAGAGAGCCTGCCAACGCAAGCTCATCAGAGAGATTCTTCATTTTGTTGAGATATTCAATCATGGTGAGAGCATTCTTGCGGGTGTTGTGGAGTTCA
TTTTTGATAACCATCACCCTTGCTTTTGTGGATGCACAGGTCAAGTCTCTGGCACAGTTCCAGAGATCCTCGGCAGTGGTACAATGGAGGAGCTGAGCTC
CCACATCCTGTGTCATCGTGTTTCGAAGCCAGCCGACCAACAGGCGATCGACTGAGAACCACTCGGCAAATTCCGGGTTTGCCCTGTTTCCCCCTTNNNN
NNNNNNNNNNNNNNNNNNNNNNNNNNNNNNNNNNNNNNNNGGCGCACTCGTCGTGCCATTGATGTGGCATTCGAGGCGATTTCCTTCAATTAATGGAAGG
ACTATAGATTCCCCGACCAGAAAATTATTACGATCCAGCTTGATCGTAGTTGTCTGGCTGGAAGAACTGAACAGGGAGTATGTTTTCAGAGAAGCAGAAA
TGGCAGTAGCAATAGGAGCAGCAGAAGACGATGACGACG
>AA_scaffold2956
TTGGTTGGTGAGGAGGTTGAGTCTCCCTACCTCTCTCATCCCCAGTCATCACAATGTCCTCAGTAGTGCCCGACATCCTTGCCTCCACAATGGNNNNNNN
NNNNNNNNNNNNNNNNNNNNNNNNNNNNNNNNNNNNNNNNNNNNNNNNNNNNNNNNNNNNNNNNNNNNNNNNNNNNNNNNNNNNNNNNNNNNNNNNNNNN
NNNNNNNNNNNNNNNNNNNNNNNNNTGATCACTCCCACGATCTTGGCTAAGTCAGCCGAACCCTCAAGAGTAGGCAATGAGCACAAGAACAAAGAGAACT
TTTAGAGAGAGGAACACTTAGAGAGAGAAGCTCTGGAAGGTAAAGAACTTGTATTGCTTTCGAATGATTACAACTGAGGATGACACCTCCTATTTATAGG
CATCCACCTCCTCAATGGACGGCTAAGATCTAATACATCCAACGGTTGAGATTGGTTCTCCAGAACCTTCTCCCAAAATATCTAGATATTTACAGCTTTC
CTGAGAGTTCTAGAATTCTCTATACATTTCTATATCTATGTACAAAGATCTACAACAATCTAGAATTATCCAGAAACCTCCATGAGAGTGCCTTGTGCAC
AAAATATCTTGCGTTCCCTGCGATCCGTGACACTCTCCCCCACCTAATCCGGTGACGTCCTCGTCACTTACTTGTCTTTGTACCGGTGTAGGTGGTCTTC
GAATTGCCAAAGATCCTCCTCAGGTTCCCATGTGGCTTCGCTCTCTGGCAATCCTTTCCATTTGATTAAGTATTGGGTACTTGGTGGTACCCCTCGTCGC
CGCACCACTCGATCGGCCAGTACCTCTTCTACCTCTCGATCAAATGACTTAGTCATGGTCGGAGGTGCTCTCGTCGAAATGGCTCGATCAGGATCATCCT
TGTCTTCATGGAATGGCTTGAGCATACTAACATGGAAGACAGGATGGATCTTCAGGTTTGAAGGTAGGTCCAGCTTGTAGGAAACCTTTCCTACCTTTCC
CACGATCTTGTACGGACCAACATATTTGCGGATGAGGCCCTTGTGCACCTTTCGGAACACTTTGAATTGTTGAGGAAGAAGCTTCACCATTACCTTGTCT
CCCACTTGGTATTCAGAAGCGCGCCTCTTCCTATCCGCAAACTTTTTCATCCGCTTAGCCGCCTTGACAAGGAAGGATCTTGTCACTTCAGCTTGTTCTT
GCCAAGACTTGGCCATGTGATAGGCCCCTGGACTTTTGCCCTTGTAGGTGGTGGCAAGGGCATGAGGAGTGAGTGGTTGTTGTCCCATCACCACTTCAAA
GGGACTACTTCCTGTTGCCTCACTCTTCTGCAAGTTATAAGAGAACTGAGCCACATCAAGAAGTTTGGCCCAATCCTTTTGGTTGGCACTCACAAAGTGC
CGTAAGTAGCATTCCAACAAAGAATTCACCCTTTCTGTTTGTCCATCGGTCTGCGGGTGAAAACTTGTAGAGAAGTGTAGCTCAGTGCCCAGGAGCTTGA
ACAACTCGGTCCACAACTTTCCAGTAAAACGAGGGTCTCTGTCACTAATGATTGTCTTTGGTAGCCCCCAATACTTCACCACATTCTTGAAGAATAGCCT
GGCCGCCTCTTCTGCTGTACAATCCGTAGGGGCAGCAATAAACGTTGCGTACTTTGAAAATCGGTCTACCACCACCATTATAGAGCCGCACCCTTCGGAC
CTTGGCAAAGCTGAAATGAAATCCATGGAAACACTTTCCCATGGTTGCCCTGGTATGGGGAGAGGCTCCAGCAGTCCTGCAGGTTGCTGGTTGACTATCT
TGTCTTGTTGGCATACAAGACAAGTCTCCACATAAAGTTCCACCTCGTCCCTCATCTGCGGCCAGTAATAAGTTGCTTCCAACAAAGCAAGTGTGCGTCT
TTGTCCCGGATGACCAGCCCACTTGGAGTCATGACACTCCTTGATGAGCTCTTTTCGCAAGTTGTCCCATTTCGGAACAAAGACTCGTCTCCCAACAGTA
TAGAGAAGGCCATCCTCTAACCAAAACCTCCTGGTTTTCCCTTCCTTGGCCAACTCTACTAGTTGTTTAGCAAAGGGATCATGGTTCATACCTTCAATGA
TTTTTGGGATCAAGTCGCCCTTGGCTTGACTCATCGATGCCAATTCTGCTTTCCGGCTCAATGCATCTGCCACTACATTAGCCGTGCCGGGTTTGTACTC
CATCACATAGTCAAACTCGGCTAGGAAGTCTTGCCAACGAGCTTGCTTGGGTGACAATTTCTTTTGAGATTGGAAATATCTCGTAGCCACATTATCAGTC
TTGATCACAAACCTGGATCCCAGCAGGTAATGCCTCCAAGTGCGCAAGCAATGCACTACGGCGGTCATCTCCTTCTCTTGGACCGTATAACGCCGCTCGG
CATCATTGAGCTTGCGACTCTCAAATGCTATTGGATGCCTTTCTTGCATCAGTACCCCTCCAATAGCAAAGTCAGAAGCNNNNNNNNNNNNNNNNNNNNN
NNNNNNNNNNNNNNNNNNNNNNNNNNNNNNNNNNNNNNNNNNNNNNNNNNNNNNACTGCTGCCTTCAAGTCTTCAAAGGCATCTTGGCACTCTTTGGTCC
ATTCCCATGGCTTGTTTTTCTTCAACAAGTCTGTTAAAGGGGCTGCCCTGGCAGAATAGCCCTTGATGAACCGCCTGTAGTAATTCACCAACCCAAGAAA
AGATCGTACCTCGGATACTCGGGTGGGTGGCTCCCATTCCTCAATAGCACGAATCTTCTCCTTATCCATCATAAGGGTCCCCTGGCGAATGATGTGTCCA
AGGAAGTGCACCTCCTCCTTGGCAAAGGAACATTTCTCCTTCTTAACGTATAGCTCATTCTTTCGCAGAGTCTGGAACACGGCCCGCAAGTGATCTACAT
GAGCTTCCAAGGTATCACTGTAAATGACTATGTCATCCAAGTAGACCACCACGAACCGATCGAGAAAAGGATGAAAGATCTCATTCATCAGGGTGCAAAA
TGTCGCCGGTGCGTTGGTTAGTCCAAAAGGCATCACCAACCACTCAAATGACCCGTACCTCGTCACACAAGCGGTCTTGGGTTCATCTCCTTCGGCAATG
CGAATTTGATGGTACCCCGACCTCAAGTCTAACTTGGAGAAGTACTTTGCCTTACCCAATCTGTCAAACAAATCTGCTATTAAGGGAATAGGATACTTGT
TCTTAATAGTTACCTTATTAAGGGCCCGATAGTCGATGCAGAGTCGTAACGATCCATCGTGCTTGCGTTGGAACAAGACAGGTGCCCCATAAGGTGCTTT
GGAAGGCCGTATATGCCCAGCATCAAGCAATCCCTTCAATTGCCTCCTTAGCTCTTCCAACTCAGGCGGTGCCATGCGATAAGGTGCCATGGCGGGGNNN
NNNNNNNNNNNNNNNNNNNNNNNNCTCGATCTTGTGGTCCACCTCCCGTCTAGGTGGCAACTTCTTAGGAAGTTCTATCGGCATGGTGTCCTCATTCTCC
TTGAGGACGTTCTGAATGATAGGGGGAAGACTTCCGCTGTCCTCTTCATCAGAGTTCACCTCCTTTAAGGCTGCAAGGTAGGTGACTTCCCCTTTCTTGA
GTCCCTTCTCTACCTGCATAGCCGACAAGTGAGCAACCCGACCATCACTTGTTGCAGGTACTGTGCAAGCAAGCCCCTTTTCCATGATGCACATAGAGTC
ATAACACGGCATAAGGAATGCTTTTGCTTTGCGCAAAAAGTCCATCCCAAATACCACTTTGAAATCATCCATAGGGGCCACTGATAGATCCACGGTCCCC
TTCCACGTGCCAAGGCATAGCTCTACCCCAGTTGCTACGCCATTGAGGGGTCTGGCAGGAGCATTCACCGTCTTCAACCATCCTCCTCGTGGTTGAGTAA
TTGAGAGGCCAACTCGCTTAGCCTCCTCTGGAGTAATAACATTATGGGTCGCCCCAGTGTCNNNNNNNNNNNNNNNNNNNNNNNNNNNNNCCCATTTAGC
TTGGCCTCCACGTACATCAGTCCGTTGCCCCTTGGAGCAGGTTGCACCAGTTTAGCCTTTAGAGCATTCAAGAGTCTAAGAGACCCTATTTGAGAACTTG
GCCCTTCCTCATTAGGTGCATCTTGCCCTTCAACGATGGCTGACAAGGTACCGAGCTTGGGACAATTGCTCATGCGATGTGGCCCTTTGCACACGAAGCA
GCTGATTGTGTAGTTCTTGTTCTTCTTCTTCTCCTCATATTGATTCTTGTGGAAGGATTTGATAGGTCCTCCCTTGNNNNNNNNNNNNNNNNNNNNNNNN
NNNNNNNNNNNNNNNNNNNNNNNNNNNNNNNNNNNNNNNNNNNNNNNNNNNNNNNNNNNNNNNNNNNNNNNNNNNNNNNNNNNNNNNNNNNNNNNTAATA
GCTTCATCTACATTGGTGACGCCACGCCTTTGGAGCTCGTTTTTAGCCCAGTTCTGGAGACCGTCTATGANNNNNNNNNNNNNNNNNNNNNNNNNNNNNN
NNNNNNNNNNNNNNNNNNNNNNNNNNNNNNNNNNNNNNNNNNNNNNNNNNNNNNNNNNNNNNNNNNNNNNNNNNNNNNNNNNNNNNNNNNNNNNNNNNNN
NNNNNNNNNTTCTCCGGATAGAACTGCTTCTTTAGTTCTTTCTTAAAATCTTCCCAAGTGGTAATAGTACAAAGACCTTTTTCCATATCGGCATGCTTCC
TACGCCACCATAACATAGCATTATCAGTAAGGAATAAGGAAGCAGTGCGTACCTTGTCTGTGTCGTTGGCCAAGTTCATGCTCTCAGCATATCGCTCCAT
TTGCCACAAGAAGTTCTCGACCTCTTTGGCATCGCGGACACCTTTGAATTCCTTTGGCTTAGGGAGGTCCAGCCTTACCTCCCTCCCTCCACTGGTCCCA
GCTACTAGCGGAGTCCTAGCTTGACTCTCCAAAGAAGCCTTAAGAGAGTTTAGTTGATCCTGCATGGCGGTAATGGCATCCATTACCTTAGCTTCGAGTC
GCCCCATGGACTCGGCTCGTTCCTCCTCGACATTGAGGTGCGAATCAAGATCCGACCTCACATTGTCCAACTGCTCTAGGGTGTGACTCTCAAGAGTAGC
AAAGTCACCTTCCATTTTGTTGACCCT
>AA_scaffold5093
GCCTTCCATCCAAAATTCCCTGCAGTGTTATCACGGCGTCCTTGGCCGTCTTGAGAATGCTGTTGTCATCTTCAATTTCAAGTTGGCGAATATCATTCTG
GGATGAGGTCATGCTGACAGCAAGGGCAAATTGCGCTGCAGCTGTCCAGAGAGATGAAGCTAACCATTTCCGCTGTCCATCGAGATGATTCCCCTCTTGC
ACCGGCTTGTTTCCACCATCCCCATTGTGCACTAAGCTGCGTAGATATTGAGCATTTGCAGCTCCAGTACTTTGCACCATCTTTGAGAAAGCACTACCGT
CGTTTGACAGTAGCTCCTCAGGGGTCCCATATTCACGAATCCGACCACCATCAAGCAGAAGGATCCGATCACAGTCAATAATGGTATTCAGTCTATGAGC
TATAATTAACATAGTACAGGATTTAAACTCTTCTCGAATTGTTTTCTGTATCAGTGCATCAGTTCTGACATCAACCGCTGCAGTTGCCTCATCAAGTACC
AATATCTTTGATCTGCGTAATAATGCACGAGCAAGACTCAATAGTTGCCTCTGTCCAACGCTGAAATTCTCTCCTCCCTCAGATACCTCGGCTTCCAGTC
CCAATGAATTCCTTCGAACCACGTCCTTCAAATGTGCTCTCTCCAGAGCCTCCCAAAGGTCAGCATCATTGTGCTCATTAAAAGGATCAAGATTAAATCT
CACAGTTCCTGAAAAGAGAACAGGTGACTGTGGGATAATTCCAAGAACTTTACGTAAATCAGTCAGTCCAAACTTAGCAATTTCACAGTCATCAATTAAG
ATTTTTCCTCTTTCCAACTCTACAAGTCGAAATAAAGCATTGAACATGCTACTTTTTCCTGCTCCTGTCCTACCGACAACGCCAACCTTGTCACTTGGAA
AAATTGTGAAAGACAACCCATGTAAGACAGGTGGAAGTTCAGGCCTATAGCGAAGAACAGCATCTTCAAATCTGATTGATCCAGATGATGGCCACCCAGG
AGGAGGACGGTTACTCTCAATGATAGATGGAGCCTCTGAAGGCAGATCAACATAAGTACCCACACGCTCAACAGCGTTTAAACTATTCTCAGCCAGACTT
GCAAGTCTGAGTACGCCTGTGAGCAGACTAGTAATATTTAAAGCATAACTAAGTAGAAGCCCCATCGTGGATGCAAATGCCTGCTGATTCTCAGCCCTCC
CATTTTGCAATACAGCAAAAGATGCAGTAAACCATATCATAATGCCGCCCAAAGTTTCCAGACGAATTGCAAGCCATCGGTTGCCACTCATGTTCACAAG
AGTGAATCGTATATTATTGTCCACGGCTTTTCCATTAATGTAAGCCATTCTATCATAAGCTTTGTAAGCACGGATGGTTGATAGACCATTAAGTGCTTCT
CCAAATTGAGCATATACAGGAGATCTACTGATAGAATCTAAGCGCTTCACTTCTCGGGCCATGCTCTGATAATATAGATAGGCTCCATAAAACACCACTA
ATAATGGCATTATTGCCCACAAGGACATTGTGCTTACAATCCCTATCAAGATGAATGTTGAAAGAAGCTGGGAAACCTGGCCCAAAAACATATTCACAAA
TGGAGCAACATTACGGTCTATATCACCAAGATCCTTTGCAAACCTATTGATGATCCTTCCAAGAGGATTGGTATGGAAAAAAGACATAGGAGCCCTTAAA
ATTGAGTGGAGCATAGCGTCGTGCAATCTTTTAGCAGCATAAAGACTTGATATGATTAGCCAGAAAGAATTTGTTAAAGTCACCAAAACCTGACAAAATG
ACAGGGCTGCATATATCAGATTGTAGTAACCAGGATTATAACCCTTTGACGCACTCTGATCAGTCCAATGGCTTAACCATGTGCTACTAGAAACTCGCAA
CACTTCTGTTAAGATATAGCATGTAAAAAGCACTAGCACCACCCAAAATCCTCCTAATGCATTCTTGTACCTCTGTAGAACTTTCAGACTGACAACACCT
GTTTCTCGTTCTTCTTGCTTAATAAGAACAGATTTGGCTTCTTTTGGTTTATTTTCAATTTTTGCCATATCATTAGGTTGTCCGTTGGGAACTGATTTTG
AAGAGGTGTTTTGATCATTACTTTCAGTGTCTCTGTTTTCTTCTGCATACTCCTCCATCTTTCCGGCATTTTCCATAAGCTTTTGGAACAGCGGTCCATG
GTTAGAGAGATCCTCAAATGTTCCCTCTTCTTTTACCATACCATCATGGACCAGCACAATTCTATCGACTTGTGAAAGAAAATGTAGCTGATTTGTAACA
AGGACTCGGGTTTTTCCTTTCAATTCACCTTTGATGCATTTATCAAATACCTGTCTTGCAACATGCGCATCCAGAGCACTTAAAGGGTCATCAAATATGT
ACACATCTGAATTGGAGTAGACAGCTCTAGCCATGGACACCCTTTGTTTTTGACCACCACTAATATTTACCCCTCTTTCACCAATTTCAGTAAGGTCACC
ACCAGGAAGCAACTCGAGGTCATGCTGCAGTTCACTCACATCTATTGCCTTCTCATATCTCACAGGGTCAAAGCGAGAGCCAAATAAAATGTTATCCCGC
ACGGTTGCGTTAAAGATCCATGAAATTTGTGGTACATAAGCAACTGTCCCTCTTATAACAACAGTTGTATCTGCAGTAGGAGGAAGCTCCCCAAGCATCG
CAGATATGAGTGATGTCTTTCCTTCTCCAGTACCGCCCACAATTGCAACAAGGCTACCAGCAGGTACATCCAAATTGACATTAGACAATGTAGGCCTCCC
AGCCTTTGCATCCCATGAAAAGTTTCCATTCTTCACTGAGATTGCTGGTAATCCTGGCTCTAGAGGTGGATTAGGCATAAGAACCCGTTCTTCTGCCAAG
AGCAACTCTTCTAGTCGCTTCAAGGATACATTTGCGTTGACAACCTGAGTAATAATATTAGGAAGCATGAAGAGGGGAAACCGTAACACAGCGAACAAAG
AAAGGGATGTAAATGCCCTAGAAGGTGTTAGATCCCCTCCAAGCAAGGTGAATACTCCAAATGAAAGAACAGTAACAAAAACTGGAATGCTATTTAGTAT
AAATCCATTACACGCTCCAAGTAATGATGCCTTCCGGAACCATGATAATTCATCATCTCGTACAACTTGTACTTTAGATTGGAAACTACTCTCCCACGCA
TAACACTTTACAGTGTCCATAGCAGCCAAAATTTCATTCATCAGACCAATTCTCTTGTCTGTACGCTGCAACCCTTCCTTGGACCACTTTTGCATTCTAC
TAATGATAAAAGTCTGTATAGGGAACAATAGAACCAGCAATAAAGCGCCAAGAAGAGAAGCAACACCTAGTTGTTGGTATAGAAGAACCAGCGCAACAAT
GATACGAAATGGAGCTGACCACAAAGTATGAAGTGACTGACATATTTGCTGAAGTGCCTCAGCATCAGTAGTCATCAAATTGGTTATTTTCCCAGATGCA
AATTGCTTTCGGGCTTCATGAGTAAGTTTTAAAGATTTGCGAAACACAGCTGCCACCAAAGTTGATCTTAGCCGAAAACCAACTCTCATGACATTCTGAA
AATATTGGGCTTCACATAAAACTCCGAAAACCACTCCAGCAAATATTGAGAAGGCATACACATAGCCAATCCACCCCGGCTCACCTCTTTGCATGGACTG
TAGCAGCTGGTTCAATATAAGAGGCCCCATAAATTGGGAAATGTCATTGCCAATCTTCCAAAAGCCTCCCCACCAGAACCTTCCTCCAAGGCTACTATTT
AATGCTCTTAATAGCCATGGTTTGGACTTTCGAGATTCCTCATTCCAACATGTTTGGAACTTGTTGTTCAAAGTCTCTGTCCGATCCCAAGTATCTAATT
TCCATACATCTTTCTCGGTAAGTGGTCGTTGATATCCCAACTTCATTATAGGATTCATCCAAGTGAAAAGTATTTTTGAAAATATGCTGCCATGTCTCTC
GGGACATATTTGTTCCCCACCTGGGAGTTCTTCATATGCAGTATCAGTGACCAGTTCACTTTGGATGGGAGTATAACCAGGATAAGGATCTAAATTAGGA
ACATACACAAGCAACAGTATTCCAAACAAAGCCTGTGTGACAACCTCACTTGTGTATAAATATAACGTCGATCTAGTGTAGAATTCCTTCGCAGAAAATA
TGAGGTTGAACATAACAGAATCCCCCACTATAGTATAAATCACAGCAAATCTGACAAACCATCGGAATTCATGGATATAAACTCTAGTTTCAGCAAGAAT
TAGAACCAGCATAGAGCACCAAGCAAGAGCTTCAATGATGAGTGAAACCATCTCAAATGGAGCAAGACCAGTCTGCCCATCTAAATTCAAAACTGATAGT
CCCATAACCAATCTGAATAATGGCTCAGCTGTGCAATATGCAGCTAACAAACCCAGAAGATAATTATAAAGCTTTGACCTCAAACAATATCTCTTGACTT
TGAAATTCTTGTTAATCAACCATATTCGATAGAAGCACAAGCCAAAAAGGATCAAATGCGAAATGATGATCACAAGAGAATCAACTGCACAAGGAGTATA
AGCACCAAAGGCATTCTGAACCACTTTTGTCCATACTCCATTTTCCACTGGCTGACAAAACCAATCCACTGGCTCAAATGCCATATTTGCCAGCGGTTTA
GCAGAGATGCTTAAACAAGAACATGAACAGGAGAAGCCTTGTCTACTCGTGAGAATAAAGATGAGCCACTCGCTGGTGCATCCAAAATGAAAAGTCAATC
ATTATTTGAAAGCATATCNGGAGCAAATAGATATCCAAAATTAGCTGCTTTTGCATATTAGTATCAAATGAAATAATAGACCAAAACATGTAATTCACAT
TTTAGGAGTTCCTTCACCTCAGCTATGAGGAAATAAATTATTAGACTTGTAACATCTTAACTTTCATTATTTGATATAATTATCGGCATGCTTGAATTGC
AATGTCCAACCTTGTTACGGAAAGCAACAACTATTTTTCATGCTTTATGCGTTACATGCATATATTGTGTGACCCAATATGTAAATTTTCCTTTGAAAGA
AATCCCAACAGAAGCGTAT
>AA_scaffold17660
GAAGGAAGCAAATATACGGTAACCATTGTCATTGGAATCGGTTTTATGGAACTCCATTTGACTTGTTTCCTAATTTGTTGGAGTGTCATGCTAGCATTGC
TACTGCACATGTTGATCAGTTGTGCAATCAAAATCTCGTAAAATGATTTACAGATTGACATGGTAGGAGGAGGACCAGGAAGTTATAGATTGAGGATGAA
TGAATCCGAAGTAGAAGCAGAGATACATACTTTACGGGATGGAGGTTTGCTAATGCAGTTGGATGGAAACAGTCATGTGATATATGCAGAGGAAGAGGCA
GCTGGAACTCGTCTTCTAATAGATGGAAGAACTTGCTTGCTTCAGAATGATCATGATCCATCAAAACTAGTTGCGGAGACACCATGCAAGCTTCTGAGAT
ATTTGGTTACAGATGATAGTCATATTGATGCAGACACACCATATGCAGAGGTTGAGGTCATGAAGATGTGTATGCCTCTTCTCTCACCTGCTTCTGGAGT
TATTCATTTTAAAATGACTGAAGGTCAAGCAATGCAGGCTGGTGAACTTATAGCAAGGCTTGATTTAGACGATCCTTCAGCTGTAAGAAAAGCAGAACCT
TTTCATGGGAGCCTCCCAGTTTTGGGTCCTCCAACTGCAATTTCCGGCAAAGTTCATCAGAAATGTGCCGCAAGTTTAAATGCAGCACGCATGATTCTGG
CTGGCTATGAGCATAATATTGAGGAAGTTATGCAAAGTTTACTCTATTGCCTTGATAGTCCTGAATTGCCTTTCCTTCAATGGCAAGAGTGCCTGGCTGT
TTTGGTGACTCGTCTTCCCAAAGATCTCAAAAATGAGTTGGAATCAAAATACAAAGAGTTTGAGAGGATTTCAAACTCCCAAAATGTTGACTTCCCCGCC
AAGTTATTGAAGGGAATCCTTGATGCTCATCTTTCCTCCTGTCCTGACAAGGAAAAAGGAGCCCAAGAAAGGCTTGTTGAACCTCTGATGAGTCTGGTGA
AGTCTTATGAGGGGGGACGAGAGAGCCATGCTCGTATTATTGTTCAATCCCTTTTTGAGGAGTATCTTTCTGTTGAAGAACTATTTAGTGATAACATACA
GGCTGATGTAATTGAACGTCTCCGTCTCCAATACAAGAAAGATCTACTGAAGATTGTGGATATTGTGCTCTCTCACCAGGGTGTCAAAAGTAAAAATAAA
CTCATACTGCGATTAATGGAACAACTGGTTTACCCAAACCCTGCTGCCTACAGGGATCAACTGATCCGTTTCTCCGCACTCAACCATAGAAATTATTCTG
AGTTGGCTCTTAAGGCAAGTCAATTGCTGGAGCAAACTAAGTTGAGTGAACTTCGTTCTAGCATTGCTAGAAGTCTTTCTGAACTAGAGATGTTCACCGA
GGATGGTGAAAATATTGACACTCCCAGGAGGAAGAGTGCCATTAATGATCGAATGGAGGACCTTGTGAGTGCTCCCTTGGCAGTTGAAGATGCCCTTGTA
GGTTTGTTTGATCACGGTGATCATACTCTTCAAAGGAGGGTTGTGGAAACTTATATTCGCAGGCTGTACCAGCCATATCTTGTCAAAGGGAGTGTTAGGA
TGCAGTGGCACAGATCTGGTCTTATTGCTTCATGGGAGTTCTTGGAAGAGTATGTCGAAAGCAAGAGTGGAACTGAAGACCAAATGTCTGATAAAGCATC
GTTGGAGAAACATAGCAAGAGGAAATGGGGAGTGATGGCTATAATTAAATCTCTTCAATTTTTGCCTGCAATCATCAGTTCTGCAATAAGGGAAGCAACC
CATAACTTTCACGGAGCACTTCCAAATAATTCTGCTGAACTGGTTGACTACGGCAATATGATGCATATTGCATTGGCAGGCATCAACAATCAGATGAGTT
TACTGCAAGACAGTGGTGATGAGGATCAGGCTCAAGAAAGGATCAATAAGTTAGCCAAAATACTTAAGGAAAAGGACGTAGGCTCCACTATACATGCTGC
AGGCGTAGGAGTAATTAATTGTATCATACAGAGGGACGAAGGTCGAGCCCCCATGAGGCACTCCTTTTACTGGTCAGCAGAAAAGCTCTATTATGAGGAG
GAGCCCTTGTTGCGTCATTTAGAACCTCCCCTATCCATTTATCTTGAATTGGACAAACTTAAAGGCTATGATAATATACGTTACACTCCATCCCGAGATC
GTCAGTGGCACTTGTACACAGTTCTAGATCATAAGCCTCAACCGATTCAAAGAATGTTTCTCCGAACACTTGTAAGGCAACCGGTTACAAGTGATGGATT
CTCTTCATATCAAGGGTTAGATGCAGAAATATCCCGTGCCCAATTGACTATGCCTTTCACTTCAAGGAGCATTTTGAGGTCCTTGCTGACTGCAATGGAG
GAGTTGGAACTTAATGCACACAATGCCACTGTCAGACCTGAACATGCTCATATGTACCTCTATATCATACGCGAGCAACAAATTAGTGATCTTTTGCCGT
ACACAAAGAGAATTGACATAAATGCTGACCAAGAAGAAACAGCAGTTGAGGCAATTTTGGAAGAACTGCCACGTGAAATCCATTCTTTTGTTGGTGTAAG
AATGCATAGATTAGGTGTTGCTGAGTGGGAAGTCAAACTCTGGATGGCATCTTCTGGACCAGCAAATGGTGCTTGGAGGATTATTGTAACTAATGTGACT
GGTCATACATGCACTGTACATATATACCGAGAACTGGAGGATACCAGCACTCATAAAGTGATATACAGTTCAGTCACTTTAAAGGGTCCTCTGCATGGTG
TACCAGTGAATGAAAACTATCGACCTCTGGGAGCCATTGACCGAAAACGTCTTGTAGCAAGGAAGAACAACACCACATACTGCTATGATTTTCCACTGGC
ATTTGAAACAGTGTTGGAGCAATCATGGACAAACCAATACCCAGGATTTCAAAAGGCTAAAGATAAAGTTCTAAAAGTAACAGAGCTAAAGTTTGCTGAC
AAGGAGGGCAATTGGGGTACTCCTCTTGTTCCTGTGGAGTGTCCCCTTGGACTCAATGACGTAGGCATGGTAGCCTGGTTAATGGAAATGTGTACTCCTG
AGTTCCCAAATGGAAGGAAAATCTTAGTTGTAGCAAATGACGTGACTTTTAAAGCTGGTTCTTTTGGTCCAAGGGAGGATGCCTTCTTTCATGCAGTAAC
TGACCTTGCGTGTAAGAAAAGATTGCCATTGATTTACCTAGCAGCAAATTCTGGTGCCCGTTTAGGCGTAGCTGAGGAAGTCAAAGCTTGTTTCAGAGTT
GGTTGGTCTGATGAATCTAACCCTGAGCATGGTTTGCAGTATGTATACTTAACACCTGAGGATTATGGTAGGATCAAATCATCTGTAATAGCACACGAGT
TGAAGCTGGAAAGTGGAGAAACCAGATGGATAATTGATAGCATTGTTGGGAAAGAGGATGGTCTAGGGGTTGAAAACCTAAGTGGCAGTGGAGCTATTGC
TAGTGCGTATTCAAGGGCATATAAAGAAACTTTCACCTTGACATACGTGACTGGAAGAACAGTGGGAATAGGGGCTTATCTTGCTAGGCTGGGAATGAGG
TGCATACAGAGGCTTGATCAGCCCATTATTCTTACTGGTTTTTCTGCATTGAACAAACTCCTTGGTCGAGAGGTATACAGTTCTCACATGCAACTTGGTG
GGCCTAAGATCATGGCAACAAATGGAGTTGTTCATCTTACTGTCTCAGATGATCTTGAAGGTGTTTCTGCTATCTTGAGGTGGCTCAGCTACATTCCTTC
TCATGTAGGTGGTACACTTCCAATTGTACAACCCCATGATCCTCCAGAAAGACCAGTGGAGTATTTCCCAGAGAACTCATGTGACCCTCGTGCTGCCATA
TGCGGTTCCGTGGATAGTAATGGAAAATGGCTGGGTGGAATTTTTGACAAGGAAAGCTTTGTGGAGACGCTAGATGGATGGGCCAGGACAGTTGTTACAG
GAAGGGCAAAGCTTGGAGGAATCCCTGTGGGAATTGTTGCTGTTGAGACGCAGACTGTGATGCAAGTTATACCAGCTGATCCAGGTCAGCTTGATTCTCA
TGAAAGGGTGGTTCCTCAGGCAGGGCAGGTCTGGTTTCCTGATTCTGCAACTAAGACAGCCCAGTCAATACTAGATTTCAACAGAGAAGAGCTCCCACTT
TTCATTCTTGCAAATTGGAGAGGTTTTTCAGGTGGGCAGAGGGACCTTTTCGAAGGAATTCTTCAAGCTGGATCAACCATTGTGGAGAACCTTCGAACAT
ACAAGCAGCCTGTATTTGTATATATCCCAATGATGGGTGAACTCCGTGGTGGGGCATGGGTTGTTGTAGACAGCCGAATTAATTCAGACCACATTGAAAT
GTATGCTGATCGCACAGCTAAAGGAAATGTCCTTGAGCCAGAAGGGATGATAGAGATCAAATTTAGGACAAAGGAATTATTGGAGTGCATGGGTAGACTT
GACCAGCAGCTGATAAACCTCAAAGTAAAATTACAGGAAGCCAAGAGTAATAGCGCTATTGGGACCATTGATTCCCTGCAGCAGCAGATTAAATCCCGGG
AGAAACAGCTTTTGCCTCTGTATACGCAGATAGCTATCAAATTTGCTGAATTACATGATACCTCCCTAAGGATGGCCGCAAAGGGTGTAATAAGAGAAGT
TCTGGACTGGCGTAACTCCCGATCTTTCCTGTACCGGAGATTGCGCAGGAGAATTGGTGAACATTCACTGATAAACAGTGTCAGAGATGCTGCTGGTGAC
CATATGTCTAATATATCTGCAATAGAGTTGATAAAAAATTGGTATTTGAATTCTGCTATTGCCAAAGGGAGAGATGATGCTTGGTTGGATGATGAGGCTT
TCTTCACATGGAAGAATGAGCAGCAGAATTACGGGGATAAATTAAAGGAATTGCGTGCCCAAAAGGTGCTGCTTCAACTGACAAATATTGGCGATTCAGT
TTTGGATTTGGAAGCTTTACCTCAAGGTCTTGCTGCTCTTTTAAGCAAGTTGGAACCATCAGACCGAGTGAAATTGATTGATGAGCTCAGGAAGGTA
>AA_scaffold3020
TCCCAAATACCTGTGTATAGTAGAGAGTTAAAACATGCGGGTCGTCCAATAGAGAGAGTATGCCACTGGAGAAGTATACGGCATTGGCTTGGATTATTGG
CCATGGGGCATCAAAAGCCTGAACTGTTGATGCCATATANNNNNNNNNNNNNNNNNNNNNNNNNNNNNNNNNNNNNNNNNNNNNNNNNNATAAAATGTTT
GGCAATGTCTCTGAGGAAGTCCTCATAGTTGCTTCGGTGATCTGAAAGGAAACTGTGCGTGTTCACCGGTGCAAGCAACTCTTCACTTTCCATCATCAAG
CAAACCCGCTTCAGGGTTATCCGACAAGCCTGCCTGACACTGACGTCTTCATCATGCAGATGCAAAACAACATGAGGAATGGCAGCATGTACCTGCTCAA
GAAACGCCTCCCTTTGTGCTCCCATTCCATAATTGCTAAGCACTCCAAACGCTGCAAAAGAACTAGCTCGCATCTTTGCATTCATGCTTGCCTGAAGATT
TTGAAGCCGTACAGCAAGATTAAGCAAAATGGGTTCAACTGCATCATTAGGTGAAGACTCCAGGAACATCAGCAAGCATGATACAGCAGTTAATTGCACA
GATTCATCTGAATCATCCAGCAAAGCTAATATAACCCCTAAAACTTGAGTTGCATACTTCAGAATATTAACTGATGGAACCTTTACTAGCCCTCTCAAAC
ACAAGCGTCGAACAGTTGAAGATTCGTCAAATACATGCTGACATAAAACCTCAATCATGTGCTCTAAGAATGATTCAACTCCGCTGCTNNNNNNNNNNNN
NNNNNNNNNNNNNNNNNNNNNNNNNNNNNNNNNNNNNNNNNNNNNNNNNNNNNNNNNNNNNNNNNNNNNNNCCGATGGTTTTTATGGGGTCTTTCCAATG
ATTTTGTCAAAAATAGACAAATACTTTGTACCTCTTTTGGCCTCTTTATAGATATGCAGCCAGCTATGTCTCCAATGAGGTTAACCCAGCTCTCATTTTC
GGACAGTTCTCCATCTCTAGCCAAGATCTTCCCCATCTCAAGGTCACCAACACATTCACAGAATGCTTGAAACGCAGTAAGTAGACCCCGTAATGGTTCC
TGCTGACCTGAGTTAGCTAGTCCATGACAACTTCCAAGTTGCAGCATTAGTTCAGATATAACAGAGGCATAGTTTTGTTCAACAACCCTTTTTCCAATCT
TTCCCCCACCTCTAAAGAAAGCAGTAAGAGCTAGTATTGCAGCCTGAAGCATGCCATCCTCTGTCTGGCTGTCAACATGGCTATCAGCAACACTGTCCAT
ATCACCTTTGAAGATAGAAGCCTGGCTAAGTACCAATACCACGTGTTCCAGAAAAGATGTTGACAGCACCATGTGCTGAGAAAATGCATCGAATGCATCC
TGCATGGGCCAGCCACCACGGAGCCTCGATATATCCTTTGTCACTATATCCCTTTCAGCAGTAGCCAGGACTTCATCAAAAACAATTTTAGGACTAGTGT
TTTCANNNNNNNNNNNNNNNNNNNNNNNNNNNNNNNNNNNNNATCATTGTATGCATAACATGTCAACACTCGACATAAGTTAACATCAAAATCTACCAGG
TAAAGAANNNNNNNNNNNNNNNNNNNNNNNNNNNNNNNNNNNNNTGAGATGTCAATTTCACTCAGCTCATTCCCCCTCTTTGTAACAAGCTCAATAACAG
CTTGAATAGCTCCTTCAGCTGACTGCTTGATCTTATCACAAATCGCTACAGAGCAATTATGCAATGTAACTACCAACTCATCCTTGGTCAACAAGATGGA
GAGTGAGGACACAATCCTGTTGAAAACTTCTGGTGGATCAATGGAAGTATCATTCCTTAATATGGCTATAACATCCTCTAACGAAGACAAGGCACCATAT
GACAATTCGATATCTTCAGAAGTTATAGAAGAAGTTGCAGGCCGTGGAAGAGAGAGAGAGATACTGAAGAGTTGATCCAGAATTTGAGCAGAAATTTTTC
GAACTTCTGAATTTGTGTCAGCACATCGTGGGAGATACATTATTACTCTATCTCCTAGGCACAAAACTTCACGGCTTGGCAATATAAGTGCAGCTGGAAG
CTTTGAGTAGTTCCCATATAAAGTCTGGTCAATTTGCTTGTTATGTATGCAAATCCCACGGCAGCCAACTGCACAATACCCACCCACGCAAACCATCCGA
AACTTGAGAAGCATCTCATGGACTGCAAGACAACCTCTTTTCCTTTGATACTCAATAGGGGAAGAAACAAATTGATCAAGTTGCCTCAAAATATGTTGTA
GGAGCTCTGCCCGATTTCTTCCATCCTCTCCACTACTGAGAAGCATTGCACATAAAAGAGTGATCAGGTTGTCTATGAGGGTGTTTACAACATCTACTGG
ATCATTTGGTACAGCAAAGAACCCCAACGTGGCCTTCATAACATGATTTCTAGTTTCGACTGTTAGTTTGGGCTCTACAGAGATCAACGTAGTACAGGCA
CTTATAGCAAGGGCCTGAGTACGCAAAAGTTCGTTGTAATCAGCAAAGCCATCATTGTCATCTCGACGCATCAAAGTTAATACATAATCAAGCAATTGGT
CCCTTCTTTTCAATGGAAATGGTGTGCCACTTTCAGCAGCATTAATAACAGCATTACCTAATAAATCAATTGCTGTAATGACAGCCTGCTTGGATCTGGG
GTTTCGCACATGTAGAAGCCTTGAAAGCATGTTAGTCCCAATAAGGGCATTTATTCGGGCTTCGATAACTGTTGAAGGGGCATATTTTGCAGCATATCCA
TACATTAGAGCCAAAGCAGCATGTATGTCATCAGTGTCTTCTGTCCTAAAACTATCAGAGAAGAATGACAATATCCTATTAAACATGCTCTGTCCAACAT
TATCCAGAATATCCTTCAGCTTTCCCAGCACAGTGTCCAAGTGAGAAGCAGCAACCAATCCCATTGCTTTAGCTAACCCAAGCCTATTTGTTGGGATAGC
AATGTTGGCCTGTGTGTACATCCAATCTATCTTATCACGAACATAAGCTCTGTCATTAACCTTTTGAAGAAGCATTCCCAAGCATCTGTGAAGAAGAGCA
ACATGTTCATCATCAGATGCATAAAGTTCATAATGTTTGGTAAACACATTACCAAGAGACATGATCCAATCTGAATCTTGAATCACGTCCAAAGATTCTG
CAAGAAAATTGATTATCATGTCATCCCAAGTGTCTTGATATGATACGTCCTGTTTCAAGTCTTCTGTATCACAAACATATGCCTTCATCTTTGGAATCTC
GTCTTGCCACAACAAATTGATGTTTTTTGGAAACAAAGGTGCAATGTGATAAAGAACAGTCAAAATGTGGGTAGCCAACTGGCCCCTTGCCAGAGGATTA
TGCAAAAGAACCACCAAACGAGCAAAAAGATCCTCAATAGCTGGCATACCAGCATTGTTTTTACATTCACTCAACATATCATTGTCATGCGATCTATGCC
TCCACAATTCAGAGATACATCTGCAAACCATGGCAACAGCACTTGTATAGGTCCGTGGGATAATCATTTTCAGTAGAAAAGGCCAAAGAATGAGCTCCAT
TTCAGGAATCGTAATAGCTATTAGAAGGAGCCCTTTTTCACAAATAGCTCTCAAGTCCCCTGGAGTCACAGCACCAATTTTCATCTCAAATTTCTTATTT
GGCCTGTCGTCACTATCACTCTGATAATGATCTATCAGAGCACAATGGCGTACAAGATATTCAACGAACAACTCACCAGATGAACCAACCAAGTAACAGT
GTGAAGCCATGACCACAATCAACTCTGAGAGTGCCTTTCGGACGCCTAAATTCTGCTCATCTAGCAAGGATCTAACAGCTTCAACTAGCAGAGGTCTTTT
ATTGTGCCAAACTTCCAATAACCTTGGCAAAAGGTGCTTCAAAACACAAAGTGCACTAAAGGTCAATGGTTCTTCCCTCAGCCTGCATTTATTTACCAGG
AATACAAATAGATCATCTGGATACACCAAGCCAACCGTAAGAAAGCAATGCTGAACCTCATTATATGTCTTCAATGCCACTTGTTCTTTGCCATCGGTAT
TGATACAAATCTCCAGAAGAAGTGTTGACAGTATAGGTGCTAGGTCCTCAAAATCAATCATAGGAGGACCACTTTCAGACAGAAGGGAGGCACTTAAGAG
GCTGTGAAGACTGCATGTTGCCAGAAAAGCAATATCTTGATCCTTTTTGTATAAATCCAATATTGTAGGAATAAGCCTTGGTAAAGCTGCCTTCAATTGG
GTTCGTGTTATAAGACCAACCATCTGACCTAAGGCTTCCACTGATGCTACCCGGACCTTTAGATCACGCGAAGCAGCCCAAACTCTCAACAAAAGCTCAA
AAGCAGAATTTAGAAAGGACATGACATCACCATCAAGGGAGGAATGTGTAGGGCAATCCATACTCCATTGGCAAGCAGCTTGACACCAACACTTGAATNN
NNNNNNNNNNNNNNNNNNNNNNNNNNNNNNNNNNNNNNNNNNNNNGCCGGTGCGCATCTCGCACATTTCCAAGGATTGGCAGAATTCGTGAAAGAACACC
TTTCCAACGGGGAATGAACTGCATTGGGTCAGAAGAAGCAAATTCTGCAAGAATTTGGACCATAGCTGGAAATGCTGAAGCTGGCCCAGATAAATGAAGA
TAAATCTCCTCCATCATTAGGTCAGGTATATGTGAGCCTATTGCAACAAGTAGGCTCGTTGCTGCTTGTAGCCAATTAGAATTGAGTTCCTTAGAGGGTA
AAATCTCAGACGTAGCAATTTTCGAGAGCTTTGCCATAAAAGATTTATCAATTTTTCTTTTGTCTAGCGCACGAACTCCATATGCCATCACTTGAAAAAT
TTCCGCCATGTCTCCAAATCGCCTACGTCCTCCTCGNNNNNNNNNNNNNNNNNNNNNNNNNNNNNNNNNNNNNNNNNNNNNNNNNNNNNNNNNNNNNNNN
NNNNNNNNNNNNNNNCCGCTCTGACGAGAGAAGAATCATCGGCGAGTAACGACACCAGAACCTGGACGGCCTCAGAGTCAG
>AA_scaffold14585
GCAAAGATCTCGAAGATGATCAGAAGGGGGTTGGAAAACTTTCATATCAAAGGGAAGGTTGGTTAGCTCTATCGAACGAAGGTTAGGTTTTCAAAGTGGT
AGGCTTAGAGCCATCTGGGTGACTTTTATTTCTCATTCACAAATCACTGGAGCATGTCTCACATTTTCGTCTTATTGGGCCCTACGATATTTCATATAAG
ATTATTTTCCGAAATCTTAGCTAATCGTATGAGGCCATGGCTTGATGATTGTGTCTCTCATAGTCAAAGTTTGCTTTTATTCCGGGCAGGCTCATACATG
ATAACATCATTATTGCCCATGAAGTATACCACTATTTACGCAACAAGAAAATAAGTAATAAGTATGAGTTTTCACTTAAAATAGACATGAGTTAGGCCTA
TGATTGATTTGAATGAGATTTCTTGTGACTTGTTTTGCTGAAATTGGGTTTTTGTTTGGAATGGGTCCAGCTTATTATGAAATGTGTAAAATCCATATCA
GTCTTAATCTTTGTGTCTCAGGTGAAAAGATTGGCTCTATTAATCTACGAAGAGAACTTCATCGAGGAGATCCATTATCTTCGTATAATCTCTTTATCCT
CATGGCTGAAGCTTTATCTTCTATATGATTCGTAAATGCCTACAAAATGGGGAGCTCAAAGGCATAAAACTTAGCATATCTTGCCCAATGCTCATGCATA
GCTTCTTTACAGATGATGCACTCTTTTTTATGAATGCCAATGAATGTAATTGCCACAAATTGTCCAATATACTTCGTCTATACTGTACTGCTTCTGATCA
AGAGGCCAACTTGGAGAAGTCAAGTCTCTTTTTCTCGGCTAACACTCCTGAACATTATCATACTAGAATTGGTGAAATTCTGGGCATCAATGAAGTAAAT
GATCCAGGAAGATACATGGGCATTCCATGCATTTAGGGGAAGATAAAACACCAGGCTCTCTCTTACATTAGAGAGCGAGTGAAATCAAGAGTATTTACTT
TCGAAATAATCCTAATGATATTTGGGTTTGAGTCCTCAAGAGTATTTACTTTCCTAAAGAAGAGTTTGATGATTCCAAAAAAGGTGCTAAAGCTTCGTGG
TGCTGGTCAAGTATCCCAGATGGTAGAGTTTCTCAATAAAGATCTACTATGGGATATTGGAAGTTGATCCTCGATTCGAATCTATGGTGAAAATTGGATC
CCTAACATTTCTCTACTTGTACAACCTAAGAATAACAAAGAACTCATTGTGAAATATGGAAGAGTTAAGGACCTCATTCCAAATGGTGATTGGGACTTCT
ATGATGTTCGAGCCCTGCACAAGCTCACCTAGCACACATTGCTTAACCAAGGTCTAACCTTAACTCCTTTCCAATAAGCTAAGGCCACTATTCTCATCTA
TTAGTGGCCAACTAACAAACAAGACATTGATATCACAATTAAGCAAACTGAATTTATTGAATTAAAACAAATAATCTGGGTTCAAACTTGATGAGTCATA
TTTATGCCATGTATTCCATGTGTGTTATGATTGTTTTGAATGGTGATTCTTGGCTTAATTGTGTTTGATTTGATAAAATGTTAGAATTCATTCACATAGG
GAAATAGAGGATATATTTTGTAAATTGTTACATTCACCATATTATCCTGTACATGTGCATAAGAAAAAGTCTACTTTATGATCTATTGCGAAAGTGCATA
ACAAAGCTGATACATTGCTATAACAATTGGTATTCACAAGGTCAATACCAACTTAGGCAATCAATATCACCAAATCAACTACCAAGACGTAATCGAATAG
TCAAGAATTGCAAACCAAACAGAATGATCCATTAAAACCAAAATGTCCAAGTTCATAACATGTAGTAATCATAGAAAGAGAGACTGTATTTATTTTCAAA
AAGCAAAGTGGAAAAATAAAAACAAATAAAAGAAAAAGGGAGAAGAAAGAAGAATACTCCCTAAGGGATTTATGGAGGATAAGTGGCATTAATGAGGAGA
ATCTTGCTTCCTATAGACTGTTGCTGGGATCCCTCATGAAATTGCTTGAGGCGATGTCCATTTACCTTGAAGGTTCTTCCTATGGGTGGATCACATAGCT
CAACAAGACCAAATGGAAATATGCTAGTGATCACAAAAGGGCCATCTCATTTAGATCGAGGCTTACTAGGCATAAATTTCATACAGGAGTTAAATAAAAG
AACTTTATGGCCCATAGAAAAGTCTTTCCTCAAGATATGCTTATCATTGAATGCCTTAGTGTTTTCCTTGTACAACCGTGAACTCTCATAGGCATCCAAT
CTAAGCTCATCCGACTCTTGCAATTGCAGCTTCCGCTCCATCCTAGACTTAGCCAAATCCATATTACACTACTTAATGGCCCAATAGGCTTGATGATCCA
ACTTGATCGGAAGATGACATGCCTTACCAAAGATAAGCTGATAAGGAGACACCCCAATCGGAGTCTTGTAGGCAGTGTGATAGCCCATAAAGCATCATCT
AGTTACTTACTTCAATCTTTTTGGGTAGAGTTAACAGTCTTCTGAAGGATTTGCTTAATCTCTCTATCTGAGACTTCAACTTGACAGTTGGTTTGAGGAT
GGTATGCTGTGGAGACCTTGTGAAGCACTCCATACTTGCATAACAAGGCACCCATGCTTTGATTGCAAAAAATGGGAACCCTGGTCACTGATAATAGCTC
TAGGAATACCAAACCTTCAGAAAATGTTAGACCTAACAAAATCCACCACCACAGAAGAATCATTAGTTTGGATGGCTTTCACTTCAACCCATTTTGAGAC
ATAATCAATAGCTAGCGGTATGTAAGTATAACCATATGAAGTAGGAAATGGTGACCCATAAAATCAATACCCCAAACATCAAAGATCTCAAAATAGCATA
TGGTTCTGGGGCATCTCATACCTATGAGAAATACTCCTTGCTCTTCGACAGTTATCACATAACTTACAAAACAGATGGGCATCATGAAACAGGGAAAGCC
AAAATAAACCACGTCTAACACTTTCCTATNNNNNNNNNNNNNNNNNNNNNNNNNNNNNNNNNNNNNNNNNNNNNTGACCAACACATGCAGAAGCATGAGA
AAATGCAATATGGAGTGAAATTCATGATTAGGCACACATCTCCTAACTACTTGGTCATTAAAAATTTCCACAGACAAGGATTATCCCAAACATAATATTT
AGACTCACTTTTCAATTTTAGGATTTGGGCCCTAGTGGATTCTACAAGAAAAGCACCAACTAACAAGTAATTAACCAGATCAGCATACCATGAGATCTTA
CCGTGCAACTGTAGAAGTTGCTCATTAGGGAAATCATCCCGAATAGGAGGGGAGTNNNNNNNNNNNNNNNNNNNNNNNNNNNNNNNNNNNNNNNNNNNNN
NNNNNNGTGACTCAAATGGTCAACTACCTAATTTTGTGCTCCACTTCTGTCTTGAATCTCAACATCAAATTCTTGGAGCAATAACATCCACCAGATAAGT
TGTGGCTTAGCATTTGCCTTTTTCAAAAGAAACTTTAAAGCAGTATGGTCAAAGAAAATAATTATTCTACTAGCTAGCAAATATGACCTAAACTTATCAA
AAGCAAATACAATAGCCAACAACTCTTTTTCAATAGTGGTGTAATTAGACTGGGCAGGATCCAAAGTCTTGGAAGCATATGCAATGACACGAAATGCTTT
GTCAACCCACTATGCCATGATAGCACCAACCGCGTAGTGGGAAGCATCGTACATCAACTCGAAAGGGAGGTACCAATCAAGTGGTTGGATTATGGAGTTA
TGGTCAAGCAACGCTTCAAGTTATCGAAGGTAGCCTTACACTCATCATTAAATACAAAGTCAGTGTCCTTATGTAGAAGGTTGGACAAGTGTCGAGCAGT
[truncated: 9,153,728 more chars]
