# Supplementary material for: Development of high-throughput SNP-based genotyping in Acacia auriculiformis x A. mangium hybrids using short-read transcriptome data
Source: BMC Genomics. 2012 Dec 24;13:726. doi: 10.1186/1471-2164-13-726 (PMC3556151; doi:10.1186/1471-2164-13-726)
Supplement: Additional file 5 — A SNP summary of 96 SNPs validation and 768 SNPs genotyping. This Excel file contains three sheets, namely “96plex”, “aaOPA3” and “amOPA3”. Each sheet contains SNP information of dbSNP id, SNP contig and position, design score, SNP score, homologous genes in Mt3.5, assay success, polymorphism, mapping population, minor allele frequency in A. auriculiformis and A. mangium natural germplasms. Description of each column can be found on the right in sheet “96plex”. [file 1471-2164-13-726-S5.xls]

## Sheet: 96plex
dbSNP_ss	SNP	Segregation	SNP_score_1	SNP_score_2	Probe_score	Assay_failure	Polymorphic	Population	Exon_intronboundaries	Paralogs	bwa	Mt3.5	AA	AM		Column	Label	Comments
525190542	AA_scaffold3620_470	AM	228	116	0.88	1	0		1	0	0	Medtr6g023790.1	0	0		1	dbSNP_ss	dbSNP accession
525190520	AA_scaffold6698_331	AA	171	105	0.505	1	0		0	1	0	Medtr7g009330.1	0	0		2	SNP	SNP name
525190599	AA_C434534_186	AA	141	86	0.67	1	0		1	0.5	0	Medtr2g019620.1	0	0		3	Segregation	Segregation in individual/s. AA = AA3 & AA6; AM = AM22 & AM20
525190527	AA_scaffold10796_270	AM22		97	0.539	1	0		1	0	0	Medtr4g012910.1	0	0		4	SNP_score_1	SNP score
525190592	AA_C431554_196	AM22		105	0.998	1	0		0	1	0	Medtr1g105370.1	0	0		5	SNP_score_2	Another SNP score if segregate in more than one individual
525190612	AA_scaffold9366_320	AA3		228	0.418	1	0		0	0	0	Medtr5g083790.1	0	0		6	Probe_score	Final design score from Illumina ADT
525190529	AA_scaffold17986_779	AM22		104	0.744	1	0		1	0	0	Medtr2g087520.1	0	0		7	Assay_failure	1 = failed assay; 0 = sucessful assay
525190561	AA_scaffold19368_319	AA3		95	0.604	1	0		0	0	0	Medtr4g081370.2	0	0		8	Population	Polymorphic in population; Both = WD & FL
525190605	AA_scaffold17474_311	AA3		148	0.845	1	0		1	0	0	Medtr7g117040.1	0	0		9	Polymorphic	1 = polymorphic; 0 = monomorphic
528933947	AA_C444244_323	AM20		151	0.767	1	0		0	0	1	Medtr4g010100.1	0	0		10	Exon_intronboundaries	Presence of exon intron boundaries. 1 = yes; 0.5= possible; 0=No
528932644	AA_scaffold17708_104	AM	208	228	0.903	0	1	Both	0	0	1	None	0	0.09		11	Paralogs	Presence of paralogous genes. 1 = yes; 0.5= possible; 0=No
525190610	AA_C412226_159	AM	228	228	0.827	0	0		0	0	1	None	0	0.03		12	bwa	SNP detected by BWA software. 1=yes; 0=No
525190558	AA_scaffold8654_276	AM	228	155	0.638	0	0		0	0	0	None	0	0		13	Mt3.5	Homologous gene in Medicago truncatula Mt3.5. None = no homologs
525190524	AA_C440786_213	AM	228	145	0.971	0	0		0	0.5	0	Medtr5g064040.1	0	0		14	AA	Minor allele frequency in A. auriculiformis natural germplasm
525190587	AA_scaffold19336_449	AM	228	228	0.896	0	0		0	0	1	Medtr4g097170.1	0	0		15	AM	Minor allele frequency in A. mangium natural germplasm
528932441	AA_C413540_97	AM	149	228	0.571	0	1	Both	0	0	1	None	0.18	0.2
525190588	AA_scaffold7972_5885	AM	228	228	0.539	0	0		0	0	1	None	0	0
528933051	AA_C443200_911	AM	139	164	0.581	0	1	Both	0	0	1	Medtr4g036260.1	0	0.08
525190547	AM_scaffold503_1399	AM	228	133	0.54	0	1	Both	0	1	1	Medtr1g083020.1	0	0
525190629	AA_C409100_117	AM	139	85	0.937	0	0		0	0	0	Medtr4g081010.5	0	0
525190560	AA_C429424_288	AM	89	228	0.759	0	0		0	0	0	None	0	0
525190569	AA_C412668_192	AA	228	203	0.673	0	0		0	0	1	Medtr7g088050.4	0.23	0
528932602	AA_scaffold7789_630	AA	228	228	0.936	0	1	Both	0	0	1	None	0.45	0
528932666	AA_scaffold18006_716	AA	228	228	0.896	0	1	Both	0	0	1	Medtr8g085380.1	0.16	0
525190545	AA_C444874_793	AA	122	228	0.742	0	0		0	0	1	Medtr1g023180.1	0.45	0
525190633	AA_scaffold17191_780	AA	228	228	0.673	0	1	Both	0	0	0	Medtr5g018670.1	0.41	0
525190603	AA_C430728_54	AA	228	92	0.902	0	0		0	0	1	Medtr3g089940.3	0.02	0
528932562	AM_scaffold16464_1053	AA	87	228	0.548	0	1	Both	0	0.5	0	Medtr2g026080.1	0.5	0
525190578	AA_C434838_158	AA	143	70	0.927	0	0		0	0	1	Medtr8g104980.1	0	0
525190636	AA_scaffold3868_468	AA	228	84	0.615	0	0		0	0	1	Medtr2g025050.1	0.09	0.1
525190522	AM_scaffold15314_5307	AA	178	54	0.907	0	0		0	0	0	Medtr1g005770.1	0	0
525190583	AM_C363096_480	AM22		91	0.427	0	1	FL	0	0	0	None	0	0
525190543	AA_scaffold962_1970	AM22		86	0.407	0	0		1	0	1	Medtr4g030140.1	0	0
525190517	AA_C441504_361	AM22		76	0.934	0	0		0	0	0	None	0	0
525190626	AA_C443538_484	AM22		53	0.831	0	0		0	0	1	Medtr2g028790.1	0	0
525190590	AM_scaffold14332_757	AM22		72	0.618	0	0		0	1	0	Medtr5g010470.1	0	0
525190565	AA_scaffold18933_456	AM22		94	0.946	0	1	FL	0	0	0	AC233657_22.1	0	0
525190585	AA_scaffold962_2000	AM22		111	0.444	0	0		1	0	0	Medtr4g030140.1	0	0
525190531	AA_scaffold16213_295	AM22		129	0.506	0	0		0	0	0	None	0	0
525190570	AA_scaffold5169_436	AM22		150	0.464	0	0		0	0	1	None	0	0
525190534	AA_C437732_101	AM22		228	0.434	0	0		0	0	1	Medtr8g085740.1	0	0
525190549	AA_scaffold13381_903	AM22		153	0.886	0	0		0	0	1	None	0	0
525190554	AA_scaffold17636_148	AM22		228	0.911	0	1	FL	0	0	1	Medtr4g084110.1	0	0.35
525190620	AM_C354478_115	AM22		102	0.662	0	0		0	0	1	Medtr7g055840.1	0	0
525190538	AA_scaffold14846_1166	AA3		228	0.964	0	1	FL	0	0	1	None	0.18	0
525190614	AA_scaffold18677_238	AA3		100	0.601	0	0		0	0	0	None	0	0
525190567	AA_scaffold18112_229	AA3		172	0.729	0	0		0	0	1	None	0	0
525190594	AM_scaffold2920_1520	AA3		116	0.446	0	0		0	0.5	1	Medtr2g069310.1	0	0
525190533	AA_scaffold16016_845	AA3		202	0.569	0	0		0	0	0	Medtr3g031800.1	0	0
525190618	AA_scaffold18054_782	AA3		108	0.444	0	0		0	0	0	Medtr4g119880.1	0	0
525190617	AA_scaffold11078_1166	AA3		71	0.688	0	0		0	0	0	None	0	0
525190576	AA_C428854_171	AA3		62	0.892	0	0		0	0	0	Medtr5g040570.1	0	0
525190580	AA_scaffold6568_1511	AA3		87	0.965	0	0		0	0	0	Medtr2g014490.1	0	0
525190631	AA_scaffold15455_529	AA3		96	0.47	0	0		0	0	1	Medtr1g116240.1	0	0
525190574	AA_scaffold19257_368	AA3		52	0.592	0	0		0	0	0	Medtr4g129070.1	0	0
525190596	AA_scaffold9848_480	AA3		85	0.525	0	0		1	0	0	Medtr5g020850.1	0	0
525190572	AA_scaffold17986_913	AA3		76	0.547	0	0		0	0	0	Medtr2g087520.1	0	0
525190622	AA_C423842_118	AA3		97	0.705	0	0		0	0	0	None	0	0
525190634	AA_C423842_155	AM22		92	0.597	0	0		0	0	1	None	0.02	0.25
525190615	AA_scaffold9240_69	AA3		228	0.567	0	1	FL	0	0	1	None	0.41	0
525190581	AA_scaffold9240_339	AM22		168	0.649	0	1	FL	0	0	1	None	0	0.38
528932682	AA_scaffold16990_1714	AA6		104	0.894	0	1	WD	0	0	0	None	0.07	0
528932480	AM_scaffold12205_471	AA6		228	0.665	0	1	Both	0	0.5	1	Medtr5g055210.2	0.07	0
528933070	AA_scaffold3688_994	AA6		228	0.931	0	1	Both	0	1	1	Medtr8g086600.1	0	0
525190627	AA_C418572_228	AA6		196	0.938	0	0		0	0	1	None	0	0
525190598	AA_scaffold18560_1087	AA6		228	0.756	0	0		0	0	1	None	0.25	0.31
525190551	AA_C442916_275	AA6		125	0.958	0	1	Both	1	0.5	0	Medtr3g085130.1	0.09	0
525190552	AA_scaffold19213_944	AA6		228	0.899	0	1	WD	1	0	1	Medtr5g018280.1	0.23	0
528932471	AA_scaffold1065_526	AA6		116	0.755	0	1	WD	0	1	1	Medtr5g096460.1	0.48	0.25
525190540	AA_scaffold10386_1774	AA6		116	0.889	0	0		0	0	1	Medtr3g117490.1	0	0
525190525	AM_scaffold12469_1596	AA6		155	0.707	0	0		1	0	0	Medtr7g100040.1	0	0
528932637	AA_scaffold7998_698	AA6		120	0.936	0	1	WD	0	0	0	None	0.07	0
528932469	AA_scaffold7944_636	AA6		118	0.619	0	1	Both	0	0	1	None	0.16	0.07
528932998	AA_scaffold12959_377	AM20		208	0.63	0	1	Both	0	0	1	Medtr6g072220.1	0	0
525190608	AA_scaffold13381_558	AM20		123	0.867	0	0		0	0	0	None	0	0
528932741	AA_scaffold5443_1472	AM20		228	0.785	0	1	WD	0	0	1	Medtr4g085570.1	0.24	0.44
528932735	AA_scaffold16058_1786	AM20		228	0.923	0	1	WD	0	0	1	Medtr4g086660.1	0	0
528933505	AA_C443262_317	AM20		228	0.947	0	1	WD	0	0	1	Medtr4g015630.1	0.07	0.15
528932777	AA_scaffold12126_964	AM20		134	0.73	0	1	Both	0	0	1	AC235488_12.1	0	0.48
525190606	AA_scaffold3574_130	AM20		119	0.799	0	0		0	0	0	None	0	0
528933044	AA_scaffold1251_1246	AM20		122	0.896	0	1	Both	0	0	0	Medtr1g098550.1	0.16	0.4
528933500	AA_C424532_103	AM20		149	0.891	0	1	WD	0	0	1	None	0	0.43
525190563	AM_C341666_105	AM20		228	0.865	0	0		1	1	1	Medtr5g086700.1	0.09	0
528933791	AA_C443848_999	AM20		228	0.744	0	1	WD	0	0	1	Medtr3g065080.1	0	0.38
528933546	AA_C440904_72	AM20		228	0.754	0	1	WD	0	0	1	Medtr3g092490.1	0	0.04
528932430	AA_C444244_218	AA6		228	0.642	0	1	WD	0	0	1	Medtr4g010100.1	0.14	0
528932694	AM_C362518_634	AA6		157	0.939	0	0		0	0	0	None	0.02	0
525190601	AA_C444244_294	AM20		135	0.809	0	0		0	0	1	Medtr4g010100.1	0	0
525190536	AA_scaffold13837_1716	AA6		176	0.703	0	0		0	0	1	Medtr6g068970.1	0.41	0
525190556	AA_scaffold13837_1662	AM20		164	0.971	0	0		0	0	0	Medtr6g068970.1	0.14	0.23
528933964	AA_C442764_518	AM20		228	0.971	0	1	WD	0	0.5	0	Medtr1g035230.1	0.09	0.21
528932622	AA_C442764_789	AA6		220	0.981	0	0		0	0.5	1	Medtr1g035230.1	0.5	0
528933784	AA_C438188_374	AM20		228	0.662	0	1	Both	0	0	1	None	0	0.33
528932869	AA_C438188_63	AA6		215	0.919	0	1	Both	0	0	1	None	0.35	0.34
528932786	AA_scaffold10388_145	AA6		228	0.739	0	1	WD	0	0	1	None	0	0
525190624	AA_scaffold10388_474	AM20		228	0.918	0	0		0	0	1	None	0	0

## Sheet: aaOPA
dbSNP_ss	SNP	Segregation	SNP_score	Probe_score	Mt3.5	Assay_failure	Polymorphic	Population	AA	AM		Column	Label	Comments
528932494	AA_scaffold11118_883	Female	228	0.883	AC235006_15.1	1	0		0	0		1	dbSNP_ss	dbSNP accession
528932756	AA_scaffold7358_381	Female	193	0.676	Medtr3g105950.1	0	0		0	0		2	SNP	SNP name
528932489	AM_scaffold16761_1045	Female	228	0.926	None	0	0		0.4	0.1		3	Segregation	Segregation type/individual. Female = AA6; male = AM20
528932604	AA_scaffold10723_110	Female	115	0.631	None	0	1	WD	0.19	0		4	SNP_score	SNP score
528933068	AA_scaffold17389_555	Male	208	0.636	Medtr8g077920.1	0	0		0	0		5	Probe_score	Final design score from Illumina ADT
528932530	AM_scaffold13114_839	Male	228	0.627	Medtr4g083150.1	0	1	Both	0	0		6	Mt3.5	Homologous gene in Medicago truncatula Mt3.5. None = no homologs
528932613	AA_scaffold9622_187	Male	207	0.68	None	0	1	WD	0	0		7	Assay_failure	1 = failed assay; 0 = sucessful assay
528932714	AM_scaffold4759_466	Female	219	0.895	Medtr1g090430.1	0	0		0	0		8	Polymorphic	1 = polymorphic; 0 = monomorphic
528932680	AA_C408194_110	Female	228	0.643	None	0	0		0.45	0.25		9	Population	Polymorphic in population; Both = WD & FL
528932580	AA_scaffold3088_1169	Female	228	0.983	Medtr4g071660.1	0	0		0.2	0.2		10	AA	Minor allele frequency in A. auriculiformis natural germplasm
528932782	AM_scaffold5959_491	Female	228	0.418	None	1	0		0	0		11	AM	Minor allele frequency in A. mangium natural germplasm
528932664	AA_scaffold3516_1018	Male	212	0.81	Medtr7g077800.1	0	0		0.35	0
528932873	AA_scaffold7277_1613	Male	169	0.414	None	0	0		0	0
528932854	AA_scaffold6680_1387	Female	228	0.909	None	0	1	Both	0	0.45
528932553	AM_scaffold4853_669	Male	228	0.85	None	0	0		0.44	0
528932587	AA_scaffold7557_2287	Female	105	0.633	Medtr7g080920.1	1	0		0	0
528932534	AM_scaffold7821_588	Female	220	0.691	None	0	0		0	0.3
528932956	AM_scaffold205_936	Male	213	0.456	Medtr7g021500.1	0	0		0	0
528933035	AA_scaffold7068_1142	Female	202	0.786	Medtr7g098440.1	0	1	WD	0	0
528932821	AA_scaffold6230_2127	Female	118	0.426	None	0	0		0	0
528933055	AA_scaffold15093_269	Male	228	0.976	None	0	1	WD	0	0
528932830	AA_C421888_119	Male	203	0.449	None	0	0		0	0
528932992	AM_scaffold4265_356	Male	228	0.707	None	0	0		0	0
528932751	AA_C446324_2488	Male	228	0.787	Medtr4g113200.1	0	1	WD	0	0.05
528932707	AA_scaffold15280_58	Female	228	0.582	None	0	1	WD	0	0.4
528932482	AA_C442762_857	Female	228	0.547	Medtr4g038440.2	0	1	WD	0.4	0
528932905	AA_C410978_174	Female	228	0.52	Medtr4g090970.2	0	0		0.3	0
528932668	AA_C443154_606	Female	210	0.845	Medtr3g025230.1	0	0		0	0
528932945	AA_scaffold11421_489	Female	228	0.667	Medtr8g103750.1	0	1	WD	0	0
528932797	AA_scaffold16265_1111	Female	228	0.687	Medtr4g057410.1	0	1	WD	0	0.45
528932819	AA_scaffold19071_319	Female	126	0.771	None	0	0		0	0
528932446	AA_scaffold3637_149	Female	228	0.741	None	0	0		0	0.25
528932625	AA_scaffold18851_436	Female	228	0.689	None	0	1	WD	0.28	0
528932413	AA_scaffold3633_625	Female	102	0.581	None	0	1	WD	0.44	0.39
528932916	AA_C436296_295	Female	228	0.567	None	0	0		0	0
528932443	AA_scaffold8024_258	Male	228	0.993	None	1	0		0	0
528932561	AM_C357680_484	Male	228	0.435	None	0	0		0.1	0
528932917	AM_scaffold4364_171	Male	228	0.909	None	0	0		0	0
528932567	AA_C439292_212	Female	228	0.985	Medtr6g042530.1	0	1	WD	0.1	0
528932947	AM_scaffold3510_1000	Female	228	0.627	None	0	0		0.25	0.3
528932836	AM_scaffold1251_536	Female	107	0.985	Medtr2g036510.1	0	0		0	0
528932571	AA_scaffold9747_2005	Female	167	0.702	Medtr3g086350.1	0	1	Both	0.15	0.05
528932784	AA_C428444_101	Female	228	0.948	Medtr1g104710.1	0	0		0	0
528932522	AM_scaffold3069_2651	Female	183	0.988	Medtr5g022000.1	0	0		0	0
528932884	AA_scaffold13381_533	Female	228	0.582	None	0	0		0.5	0
528932781	AA_scaffold8654_768	Male	228	0.946	None	1	0		0	0
528932807	AM_scaffold16331_136	Female	228	0.883	Medtr8g072000.2	0	1	Both	0.05	0.05
528932410	AM_scaffold3990_246	Female	228	0.931	None	0	1	WD	0	0
528932606	AM_scaffold14787_1182	Female	203	0.499	Medtr2g098580.1	0	0		0	0
528932453	AA_scaffold4572_756	Female	207	0.843	Medtr8g068300.1	0	0		0	0
528932973	AA_scaffold11420_506	Female	222	0.735	Medtr4g084040.2	0	1	FL	0.44	0
528932627	AM_scaffold7911_2068	Female	197	0.562	Medtr8g038820.1	0	1	Both	0.25	0.25
528932827	AA_scaffold1562_1636	Female	228	0.691	Medtr8g060700.1	1	0		0	0
528932765	AM_scaffold2920_903	Female	228	0.902	Medtr2g069310.1	0	0		0.12	0
528933048	AA_scaffold1427_506	Female	221	0.862	None	1	0		0	0
528932455	AA_scaffold16768_402	Female	161	0.739	Medtr6g015190.1	0	1	WD	0	0
528932527	AA_scaffold13618_1336	Female	228	0.591	Medtr2g048900.1	0	1	Both	0.25	0
528932871	AM_scaffold2696_828	Female	208	0.938	None	0	0		0	0
528933031	AA_scaffold6946_470	Male	228	0.914	Medtr4g090890.1	0	1	WD	0	0.35
528933013	AM_scaffold14701_256	Female	197	0.482	None	0	0		0	0
528932981	AA_scaffold17674_789	Female	114	0.822	None	1	0		0	0
528932772	AA_scaffold4455_239	Female	228	0.983	Medtr6g013420.1	1	0		0	0
528932974	AA_C425248_169	Female	228	0.773	Medtr6g084470.2	0	1	WD	0	0
528932901	AA_scaffold16032_1426	Female	228	0.829	Medtr3g098650.2	1	0		0	0
528932506	AA_scaffold12865_1520	Female	228	0.898	Medtr3g108800.1	0	1	WD	0.2	0
528932763	AM_scaffold5522_175	Female	213	0.575	None	0	0		0.22	0.05
528932862	AA_scaffold16027_121	Female	228	0.94	Medtr8g011210.1	0	0		0.35	0
528932879	AA_scaffold4855_723	Female	228	0.939	Medtr6g077430.1	0	1	WD	0.05	0
528932697	AA_scaffold17439_458	Female	228	0.925	Medtr4g132360.2	1	0		0	0
528932923	AA_C431228_217	Female	228	0.893	None	0	0		0	0
528932623	AA_C431138_84	Female	217	0.542	Medtr3g061720.1	0	0		0	0
528932634	AA_scaffold7239_410	Male	228	0.976	AC233657_20.1	1	0		0	0
528932890	AA_scaffold3753_1853	Female	208	0.979	Medtr3g096870.1	0	1	WD	0.15	0
528932538	AM_C363056_536	Female	228	0.92	Medtr5g032190.1	0	0		0	0
528932441	AA_C413540_97	Male	228	0.571	None	0	1	Both	0	0.2
528932497	AA_scaffold17912_393	Female	226	0.92	None	0	1	WD	0.06	0
528932818	AA_scaffold67_2390	Male	210	0.914	Medtr5g089900.1	0	0		0	0
528932639	AA_scaffold13220_538	Female	207	0.436	None	0	0		0.2	0.2
528932910	AA_scaffold6060_726	Female	228	0.517	Medtr7g104900.1	1	0		0	0
528932958	AA_scaffold6795_394	Male	228	0.952	Medtr1g019120.1	1	0		0	0
528933020	AM_scaffold15132_835	Female	115	0.885	Medtr5g085870.1	0	0		0	0
528932683	AA_scaffold18223_1317	Female	228	0.756	Medtr4g127660.1	0	1	WD	0.35	0.3
528933077	AA_scaffold14831_1550	Female	165	0.468	Medtr5g079940.1	0	0		0	0
528932422	AA_scaffold10842_4371	Female	228	0.991	Medtr7g103830.1	0	0		0	0
528932996	AA_scaffold10797_815	Female	184	0.853	Medtr3g076630.1	0	0		0	0
528932585	AA_scaffold7466_501	Male	228	0.593	Medtr2g100110.1	0	0		0	0
528932938	AA_C442810_225	Female	228	0.947	None	1	0		0	0
528932967	AM_C359224_69	Female	216	0.969	Medtr8g091470.1	0	0		0	0
528932716	AA_scaffold14563_377	Female	228	0.957	None	0	0		0	0
528932687	AA_scaffold6653_253	Female	119	0.671	None	0	1	WD	0.25	0.25
528932749	AM_C359584_76	Male	197	0.503	Medtr7g115080.1	0	0		0	0
528932659	AM_scaffold15390_1558	Male	228	0.936	Medtr4g031090.1	1	0		0	0
528932775	AA_scaffold6568_1997	Male	155	0.531	Medtr2g014490.1	1	0		0	0
528932632	AM_scaffold2965_908	Female	182	0.623	Medtr1g056180.1	0	0		0	0
528932978	AA_C425658_74	Female	228	0.736	None	0	1	WD	0	0
528932779	AA_scaffold6997_1454	Female	228	0.526	Medtr4g107010.1	0	1	Both	0.35	0
528932853	AA_scaffold14895_968	Male	228	0.874	Medtr8g012450.1	0	0		0	0.3
528933003	AA_C426486_140	Female	228	0.677	Medtr8g092590.1	1	0		0	0
528932692	AA_C422740_69	Female	156	0.466	Medtr5g096890.1	0	0		0	0
528932520	AA_C414836_68	Female	117	0.976	Medtr2g027600.1	1	0		0	0
528932675	AM_scaffold331_716	Female	228	0.694	None	1	0		0	0
528933015	AA_scaffold15130_683	Female	228	0.715	None	1	0		0	0
528932694	AM_C362518_634	Female	157	0.939	None	0	0		0	0.05
528932727	AA_scaffold1198_245	Male	209	0.989	None	0	1	Both	0	0.25
528932594	AA_scaffold245_1069	Male	228	0.614	None	1	0		0	0
528932437	AM_C341666_78	Male	228	0.94	Medtr5g086700.1	1	0		0	0
528932582	AA_scaffold9234_396	Female	221	0.921	Medtr1g091210.1	0	0		0	0
528932806	AA_scaffold10153_1029	Female	228	0.925	AC233655_19.1	1	0		0	0
528932543	AM_scaffold3124_1017	Male	216	0.971	None	0	0		0.4	0
528932670	AA_scaffold18606_469	Female	120	0.963	Medtr4g134030.1	0	0		0	0
528932841	AM_scaffold2138_287	Female	105	0.983	None	0	0		0	0
528932994	AA_scaffold18505_990	Female	228	0.975	Medtr3g070310.1	0	0		0	0.25
528932427	AA_scaffold6458_1503	Male	228	0.924	None	0	0		0.25	0.05
528932711	AA_scaffold17526_1291	Female	228	0.9	Medtr8g088580.1	0	0		0	0
528932971	AM_scaffold8277_2129	Female	228	0.575	AC225526_5.1	0	1	WD	0.5	0.05
528932834	AA_scaffold17876_1718	Female	171	0.934	None	0	1	WD	0.05	0
528932921	AA_scaffold12844_110	Male	228	0.558	None	0	0		0	0
528932576	AA_scaffold14848_1872	Female	228	0.978	Medtr6g074910.1	1	0		0	0
528932758	AA_scaffold14127_453	Male	220	0.858	Medtr3g007750.1	0	0		0	0
528932840	AM_scaffold2923_88	Female	133	0.66	Medtr8g092590.1	0	0		0	0
528932653	AA_scaffold4662_604	Female	202	0.589	Medtr1g116380.1	0	0		0	0
528932502	AA_scaffold4808_482	Female	140	0.543	None	0	0		0	0
528932847	AA_scaffold19498_927	Female	228	0.884	Medtr1g014270.1	1	0		0	0
528932965	AA_scaffold2956_821	Female	150	0.892	None	0	0		0	0
528932578	AM_scaffold2725_593	Female	200	0.928	Medtr8g011410.1	0	0	FL	0	0.15
528932809	AM_scaffold11646_1146	Female	228	0.991	Medtr5g005380.1	0	0		0	0
528932406	AA_scaffold18069_427	Female	228	0.417	Medtr3g079200.1	0	0		0	0
528932789	AM_scaffold12298_691	Female	228	0.66	Medtr4g032800.1	0	0		0	0.06
528933007	AM_scaffold5980_592	Female	228	0.66	Medtr4g051180.1	0	0		0	0
528932569	AA_scaffold19496_1986	Female	197	0.497	None	0	0		0	0
528932706	AA_scaffold9307_1515	Male	228	0.948	Medtr8g020330.3	0	0		0	0
528932829	AA_scaffold10963_1677	Female	228	0.883	Medtr1g064090.1	0	1	WD	0.05	0
528932791	AA_scaffold12312_1004	Female	205	0.813	Medtr6g077740.1	0	1	WD	0.05	0
528932934	AM_scaffold5950_921	Male	228	0.849	None	0	0		0	0.45
528932420	AM_scaffold4978_963	Female	228	0.984	Medtr5g097410.1	0	0		0.35	0
528932991	AA_scaffold11080_824	Female	191	0.821	Medtr8g089380.1	0	1	FL	0.45	0.15
528932702	AA_C441504_283	Female	228	0.916	None	0	1	WD	0.1	0
528932689	AA_scaffold2120_756	Female	153	0.875	Medtr2g069050.1	0	0		0.1	0
528932925	AA_scaffold19146_119	Female	121	0.849	None	0	1	Both	0.28	0.05
528932404	AA_scaffold13203_342	Female	215	0.909	None	0	0		0.4	0
528933084	AA_scaffold3738_652	Female	204	0.928	Medtr5g089900.1	0	0		0	0
528932798	AM_scaffold45_1027	Female	228	0.944	Medtr3g030040.1	0	1	WD	0.05	0
528932754	AA_scaffold3889_3891	Female	228	0.954	Medtr6g008970.1	0	1	WD	0	0
528932573	AM_C363074_688	Female	228	0.976	Medtr5g077180.1	1	0		0	0
528932858	AA_scaffold13727_194	Female	113	0.477	Medtr4g080580.1	0	0		0.05	0
528932469	AA_scaffold7944_636	Female	118	0.619	None	0	1	WD	0.16	0.07
528932637	AA_scaffold7998_698	Female	120	0.936	None	0	1	WD	0.07	0
528932646	AM_scaffold14447_1234	Male	228	0.711	Medtr8g022010.1	0	0		0	0
528932908	AM_scaffold5089_1225	Female	228	0.709	Medtr7g090510.1	0	1	WD	0	0
528933037	AA_scaffold11759_995	Female	228	0.908	Medtr1g099000.1	0	1	WD	0	0
528932480	AM_scaffold12205_471	Female	228	0.665	Medtr5g055210.2	0	1	WD	0.07	0
528932539	AA_scaffold246_1454	Female	142	0.595	None	1	0		0	0
528933009	AM_scaffold10200_684	Female	222	0.859	Medtr2g008820.1	0	1	WD	0	0
528932954	AA_scaffold8571_499	Female	228	0.573	AC235677_37.1	0	0		0.45	0.05
528933022	AA_scaffold13086_2880	Female	228	0.604	Medtr6g013660.1	0	1	WD	0.28	0.06
528932989	AA_C440476_382	Female	228	0.581	Medtr5g094230.1	0	1	FL	0.1	0
528932713	AM_C359860_139	Male	213	0.968	Medtr5g062280.1	0	0		0	0.05
528932622	AA_C442764_789	Female	220	0.981	Medtr1g035230.1	0	1	WD	0.5	0
528932602	AA_scaffold7789_630	Female	228	0.936	None	0	1	Both	0.45	0
528932912	AA_scaffold13900_2365	Female	181	0.985	Medtr1g005080.1	0	0		0	0
528932700	AA_scaffold14928_1773	Female	228	0.996	Medtr8g035590.1	0	1	Both	0.4	0
528932644	AA_scaffold17708_104	Male	228	0.903	None	0	1	Both	0.06	0.09
528933025	AA_scaffold8042_287	Male	228	0.584	Medtr7g111060.1	0	1	WD	0	0
528932462	AM_C338556_209	Male	185	0.58	None	0	0		0	0
528932983	AA_C446202_2079	Female	186	0.954	None	0	0		0	0
528932892	AA_scaffold11368_2190	Male	217	0.961	None	0	0		0	0
528932869	AA_C438188_63	Female	215	0.919	None	0	1	Both	0.35	0.34
528932856	AA_C416148_124	Female	111	0.609	None	0	1	WD	0.25	0
528932877	AA_scaffold18114_321	Female	228	0.959	None	0	1	Both	0	0
528932800	AA_C437920_389	Female	135	0.427	None	0	0		0	0
528932495	AM_scaffold2167_97	Male	217	0.941	Medtr5g026930.2	1	0		0	0
528932786	AA_scaffold10388_145	Female	228	0.739	None	0	1	Both	0	0
528932504	AA_scaffold6205_61	Male	228	0.407	None	0	1	WD	0.17	0.06
528932961	AM_scaffold9820_996	Female	228	0.641	Medtr4g130310.1	0	1	WD	0.15	0
528932583	AA_scaffold19445_642	Female	180	0.948	Medtr8g105250.1	0	0		0	0
528932552	AA_scaffold15526_1420	Female	105	0.62	Medtr4g019090.1	0	1	WD	0.1	0
528932436	AA_scaffold16633_1391	Male	225	0.963	Medtr3g090900.1	0	1	WD	0	0.45
528932490	AA_scaffold16652_1106	Female	228	0.933	AC233577_20.2	0	1	Both	0	0
528932695	AM_C361708_766	Female	172	0.972	AC233112_1009.1	0	0		0.25	0.1
528933053	AA_scaffold13274_2271	Female	191	0.946	Medtr4g006010.1	0	1	Both	0.3	0
528932980	AA_C406060_95	Female	228	0.649	None	0	1	WD	0	0
528933040	AA_scaffold1707_861	Female	228	0.947	Medtr5g085580.1	0	1	Both	0.22	0
528932545	AA_scaffold9568_383	Female	172	0.86	Medtr2g104400.1	0	0		0.45	0
528932770	AM_scaffold2501_736	Female	176	0.575	Medtr7g045510.1	0	1	FL	0	0
528932647	AA_scaffold5198_1756	Female	228	0.512	Medtr3g106220.1	0	1	WD	0.1	0
528932882	AA_scaffold7547_932	Female	228	0.969	Medtr3g091180.1	0	1	WD	0.05	0
528933085	AM20_C350326_207	Male	228	0.97	Medtr4g085590.1	0	1	WD	0	0.45
528932654	AA_scaffold9477_194	Male	228	0.584	Medtr7g037440.1	0	1	WD	0.05	0.45
528932976	AA_scaffold219_632	Female	228	0.914	Medtr2g089140.1	0	1	WD	0.1	0
528932419	AA_scaffold3783_775	Female	208	0.702	Medtr1g094780.1	0	1	WD	0.15	0
528932457	AA_scaffold5180_1644	Female	228	0.795	Medtr3g109330.1	0	1	WD	0.2	0
528932766	AA_scaffold19488_123	Female	228	0.885	Medtr8g089180.1	0	1	WD	0.45	0.05
528933071	AA_scaffold15712_548	Female	228	0.748	Medtr5g016600.1	0	1	Both	0.25	0
528932657	AA_scaffold7833_1280	Male	167	0.868	Medtr3g014090.1	0	1	WD	0	0.25
528933057	AA_C432684_84	Female	224	0.924	Medtr7g080810.1	0	0		0	0
528933049	AA_scaffold18263_80	Female	226	0.947	None	0	0		0	0
528932508	AA_scaffold6845_554	Female	228	0.981	Medtr5g037080.1	0	1	WD	0	0.05
528932730	AM_scaffold7257_2333	Female	210	0.827	Medtr3g064050.1	0	1	WD	0.2	0
528932952	AA_C435980_162	Female	228	0.623	None	0	0		0	0
528932559	AM_scaffold14019_1492	Male	228	0.977	Medtr4g127480.1	0	1	WD	0	0.17
528932630	AA_C444886_1239	Male	228	0.879	Medtr5g099240.1	0	1	WD	0	0.2
528932744	AA_scaffold6335_863	Female	172	0.691	None	0	0		0	0
528933018	AA_scaffold9948_575	Male	228	0.475	None	1	0		0	0
528932541	AA_scaffold827_359	Male	228	0.991	None	0	1	WD	0	0.1
528932960	AA_scaffold3900_222	Female	228	0.799	Medtr6g021730.1	0	1	WD	0.22	0.05
528932802	AA_C429912_133	Female	228	0.718	None	0	1	WD	0.17	0
528932704	AA_C440208_404	Female	228	0.982	Medtr3g023110.1	0	1	WD	0.35	0
528932864	AM_C361516_385	Male	228	0.77	Medtr2g039910.3	0	1	WD	0.1	0.2
528932860	AA_C443846_911	Female	206	0.51	Medtr5g075450.1	1	0		0	0
528932588	AA_scaffold19143_302	Female	228	0.847	None	0	1	WD	0.3	0
528932838	AA_scaffold6488_1304	Male	228	0.967	None	0	0		0	0
528933075	AA_scaffold19424_67	Female	228	0.637	AC233577_36.1	0	1	WD	0.25	0
528932656	AA_scaffold9696_514	Male	202	0.932	None	1	0		0	0
528932843	AA_scaffold19296_584	Female	219	0.698	None	0	1	WD	0.25	0
528933066	AM_C363096_389	Male	169	0.629	None	0	0		0	0
528932725	AA_scaffold17939_213	Male	228	0.912	Medtr7g076660.1	0	0		0	0
528932592	AA_scaffold1922_1605	Female	228	0.869	Medtr6g005770.1	0	1	WD	0	0
528933046	AA_scaffold6504_1183	Male	228	0.853	Medtr4g070910.1	0	1	WD	0	0.35
528932555	AA_scaffold19280_3406	Female	228	0.996	AC233112_1023.1	0	1	WD	0.15	0
528932804	AA_scaffold2640_8842	Female	228	0.909	Medtr5g066710.1	0	1	Both	0.1	0
528932464	AA_C446380_3600	Male	228	0.982	None	0	1	WD	0	0.45
528933033	AA_scaffold15554_1230	Female	228	0.809	Medtr3g108690.1	0	1	WD	0	0
528933073	AA_scaffold17648_844	Female	206	0.845	None	0	1	WD	0	0.1
528933027	AM_C349980_72	Male	228	0.647	None	0	1	WD	0.15	0.45
528932903	AA_scaffold12919_696	Female	228	0.96	Medtr7g076900.1	0	1	Both	0.35	0
528932969	AA_C439498_64	Female	206	0.838	Medtr3g082140.1	0	1	WD	0.2	0
528932615	AA_C441274_145	Female	228	0.953	Medtr6g018430.1	0	1	WD	0.4	0
528932532	AM_scaffold4368_255	Female	195	0.435	Medtr3g083910.1	0	0		0.2	0
528932445	AA_scaffold9392_346	Female	228	0.979	Medtr6g091690.1	0	1	Both	0	0.1
528933024	AA_scaffold17828_1028	Female	228	0.74	None	0	1	Both	0.05	0.05
528932851	AA_scaffold13837_1389	Female	228	0.943	Medtr6g068970.1	0	0		0.15	0.3
528932478	AA_scaffold8792_1816	Female	164	0.625	Medtr2g007000.1	0	0		0	0
528932753	AA_scaffold8636_903	Female	228	0.71	Medtr7g088370.1	0	1	WD	0.3	0
528932412	AA_C444486_604	Female	228	0.734	Medtr3g092900.1	0	1	WD	0.35	0
528932599	AA_scaffold679_605	Male	194	0.976	Medtr8g073480.1	0	1	Both	0	0.1
528932564	AM_scaffold6485_499	Female	228	0.869	Medtr6g087670.1	0	1	WD	0.15	0
528932629	AA_scaffold13091_431	Female	147	0.801	Medtr2g005110.1	0	1	WD	0	0
528932518	AA_scaffold4634_209	Female	180	0.946	Medtr5g053430.2	0	1	Both	0.1	0
528932932	AM_scaffold10804_708	Female	228	0.879	Medtr7g059170.2	0	1	Both	0	0
528932595	AA_C411312_189	Male	206	0.777	None	0	1	WD	0	0.25
528932523	AA_scaffold8301_432	Female	228	0.91	Medtr3g056110.1	0	1	WD	0.3	0
528932732	AA_scaffold100_1194	Female	228	0.949	Medtr7g010360.1	0	1	WD	0.35	0
528932643	AA_scaffold3732_80	Female	228	0.745	Medtr6g015120.1	0	1	WD	0.2	0
528932432	AA_C443500_378	Female	228	0.756	Medtr5g087550.1	0	1	WD	0	0
528932529	AA_scaffold8044_1105	Male	228	0.684	Medtr7g100510.1	0	1	WD	0	0.25
528932439	AM_scaffold16507_1869	Female	228	0.938	Medtr4g123630.1	0	1	WD	0.25	0
528933005	AA_scaffold8295_2688	Male	159	0.605	Medtr4g071070.1	0	1	WD	0.05	0.15
528932590	AA_scaffold14807_1992	Female	228	0.958	AC235754_24.1	0	1	WD	0.15	0
528932574	AA_scaffold6619_1680	Female	228	0.889	Medtr4g130510.1	0	1	Both	0.5	0
528932760	AM_scaffold16084_127	Female	228	0.91	Medtr1g070970.1	0	1	WD	0	0
528933078	AA_scaffold5907_824	Female	193	0.903	Medtr7g113570.1	0	1	WD	0	0
528932943	AA_scaffold3724_923	Female	158	0.91	Medtr5g012910.1	0	0		0.25	0
528932930	AM_scaffold16782_1561	Female	228	0.976	Medtr6g045410.1	0	1	Both	0.1	0
528932927	AM_scaffold4353_294	Female	228	0.734	None	0	0		0.4	0.25
528932408	AA_scaffold15609_1405	Female	211	0.793	Medtr5g007640.1	0	1	Both	0.5	0.4
528932914	AM_C361554_769	Female	228	0.781	Medtr7g116960.1	0	0		0	0
528932516	AA_scaffold9366_383	Male	228	0.847	Medtr5g083790.1	0	1	WD	0.05	0.4
528932546	AA_scaffold15796_797	Female	228	0.596	CU651565_9.1	0	1	WD	0.5	0
528932721	AM_scaffold3105_1314	Female	228	0.917	None	0	0		0	0
528932845	AA_scaffold18778_345	Male	228	0.874	Medtr8g056900.1	0	1	WD	0.15	0.25
528932429	AA_C438312_465	Male	228	0.447	Medtr5g042990.1	0	0		0	0
528932777	AA_scaffold12126_964	Male	134	0.73	AC235488_12.1	0	1	Both	0	0.48
528932867	AA_scaffold13122_329	Male	228	0.582	Medtr6g061930.2	0	0		0	0
528932550	AA_scaffold11069_1296	Female	228	0.563	Medtr8g022820.1	0	1	WD	0	0
528932735	AA_scaffold16058_1786	Male	228	0.923	Medtr4g086660.1	0	1	WD	0	0
528932475	AM_scaffold13316_1420	Male	228	0.736	Medtr5g065670.1	0	1	WD	0	0
528932434	AA_scaffold18614_237	Male	228	0.623	None	0	1	Both	0	0.05
528932823	AA_scaffold16079_1047	Female	228	0.923	Medtr7g032640.1	0	1	WD	0.4	0
528932641	AA_C441732_708	Female	228	0.693	None	0	1	WD	0.1	0
528932832	AA_scaffold18232_128	Female	228	0.898	Medtr2g060900.1	0	1	Both	0	0
528932492	AA_scaffold19450_726	Female	228	0.633	Medtr1g012420.2	0	0		0	0
528932430	AA_C444244_218	Female	228	0.642	Medtr4g010100.1	0	1	WD	0.14	0
528932746	AA_scaffold14679_1518	Female	228	0.902	Medtr7g113280.1	0	1	Both	0.17	0
528932723	AA_scaffold18772_460	Female	228	0.998	None	0	1	WD	0.05	0
528932849	AM_scaffold14615_285	Female	228	0.931	Medtr3g035960.1	0	0		0.1	0
528933062	AM_C362780_417	Male	228	0.982	Medtr2g008750.1	0	1	WD	0.35	0
528933044	AA_scaffold1251_1246	Male	122	0.896	Medtr1g098550.1	0	1	Both	0.16	0.4
528933016	AM_scaffold8479_2144	Female	228	0.63	Medtr4g077700.1	0	0		0.05	0
528932742	AA_scaffold7003_1982	Male	204	0.71	Medtr1g062240.1	0	1	WD	0.11	0.15
528932728	AA_C427516_134	Female	228	0.785	Medtr1g075610.1	0	1	Both	0.35	0
528932768	AA_scaffold10644_893	Male	219	0.945	AC233560_1011.1	0	1	WD	0	0.2
528932616	AM_C364280_1444	Male	228	0.998	Medtr3g096480.3	0	1	WD	0	0.3
528932940	AA_scaffold13054_1745	Female	228	0.741	AC235488_25.2	0	0		0.15	0
528932963	AM_scaffold16346_964	Female	228	0.953	Medtr7g038290.1	0	1	WD	0.44	0
528932741	AA_scaffold5443_1472	Male	228	0.785	Medtr4g085570.1	0	1	WD	0.24	0.44
528932720	AA_scaffold12836_597	Female	228	0.952	Medtr7g028160.1	0	1	WD	0.25	0
528933080	AA_scaffold11401_71	Female	225	0.993	Medtr6g012630.2	0	1	WD	0.25	0
528932795	AM_scaffold16125_1469	Male	228	0.983	None	0	1	Both	0	0.11
528932513	AA_scaffold7015_570	Male	203	0.984	Medtr2g039680.1	0	1	WD	0.05	0.2
528933051	AA_C443200_911	Male	164	0.581	Medtr4g036260.1	0	1	Both	0	0.08
528932452	AA_scaffold15662_790	Female	212	0.948	Medtr6g013690.1	0	1	WD	0.06	0
528932450	AA_scaffold15768_2885	Female	222	0.546	None	0	1	WD	0	0
528932895	AA_scaffold173_597	Female	143	0.767	Medtr7g072330.1	0	1	Both	0	0
528932424	AM_scaffold12422_1269	Female	228	0.759	None	0	1	WD	0.2	0
528932566	AM_scaffold14229_724	Female	138	0.639	None	0	1	Both	0.06	0
528932762	AA_scaffold18516_554	Female	228	0.967	Medtr2g010470.1	0	1	WD	0	0
528933042	AA_scaffold1513_1131	Female	228	0.942	Medtr3g088870.1	0	1	Both	0	0
528932677	AM_scaffold14332_1004	Female	228	0.694	Medtr5g010470.1	0	1	WD	0.17	0
528932466	AA_scaffold1652_7152	Female	224	0.577	Medtr8g005820.2	0	1	WD	0.25	0
528933000	AA_scaffold8898_1285	Female	171	0.981	Medtr7g080920.1	0	1	WD	0.15	0.05
528932888	AM_scaffold5242_1374	Female	178	0.712	Medtr6g014050.1	0	1	Both	0.5	0
528933082	AA_scaffold8560_1146	Female	196	0.574	None	0	0		0	0
528932709	AA_scaffold18075_1067	Female	228	0.947	None	0	1	Both	0.44	0
528932814	AA_scaffold8889_425	Female	228	0.958	Medtr4g023260.1	0	1	Both	0	0
528932985	AA_scaffold19402_609	Female	228	0.991	Medtr8g041410.1	0	1	WD	0.4	0.45
528932509	AA_scaffold5417_1086	Female	125	0.869	Medtr6g009410.1	0	1	WD	0	0.05
528932987	AA_scaffold10592_632	Female	228	0.985	Medtr4g005750.1	0	1	Both	0.1	0
528933059	AA_scaffold4456_1844	Female	102	0.646	None	0	0		0	0
528932880	AA_scaffold1620_315	Female	228	0.871	None	0	1	WD	0.35	0
528932536	AA_scaffold14901_294	Female	228	0.947	Medtr2g040350.1	0	1	Both	0.1	0
528932919	AA_scaffold450_1161	Female	169	0.993	Medtr6g008840.1	0	1	WD	0.4	0
528932897	AM_scaffold94_757	Female	228	0.597	None	0	1	WD	0.1	0
528932620	AA_scaffold12652_377	Female	228	0.975	None	0	1	Both	0.15	0
528932476	AA_scaffold18150_73	Male	228	0.796	None	0	1	Both	0	0.2
528932942	AM_scaffold4442_1048	Female	228	0.991	Medtr4g132700.1	0	1	Both	0.05	0.05
528932468	AA_scaffold14415_1572	Female	186	0.924	Medtr6g082650.1	0	1	Both	0.1	0
528932788	AM_scaffold4589_1907	Female	228	0.574	Medtr8g073110.1	0	1	WD	0	0.1
528932608	AA_C445148_1295	Male	228	0.92	Medtr8g102160.1	0	1	WD	0	0.35
528932425	AM_scaffold12469_454	Female	228	0.921	Medtr7g100040.1	0	1	Both	0.15	0
528932417	AA_scaffold14460_133	Female	160	0.985	Medtr3g049410.1	0	1	WD	0.25	0.05
528932936	AA_C446332_1511	Female	228	0.945	Medtr2g035780.1	0	1	WD	0.45	0
528932471	AA_scaffold1065_526	Female	116	0.755	Medtr5g096460.1	0	1	WD	0.48	0.25
528932950	AA_scaffold3947_911	Female	193	0.839	Medtr6g082080.2	0	1	Both	0.15	0
528932649	AA_scaffold9105_131	Female	228	0.839	Medtr1g099700.1	0	1	WD	0.35	0
528932875	AM_C364692_801	Male	228	0.96	Medtr8g012340.1	0	1	WD	0	0.15
528932562	AM_scaffold16464_1053	Male	228	0.548	Medtr2g026080.1	0	1	Both	0.5	0
528932609	AA_scaffold17009_158	Female	228	0.889	Medtr5g053950.1	0	1	Both	0.1	0
528932483	AA_C414636_58	Female	228	0.989	None	0	1	Both	0.05	0.06
528932929	AA_scaffold14730_1416	Female	228	0.935	Medtr2g100630.1	0	1	Both	0.45	0.5
528932485	AM_C364606_637	Female	228	0.98	Medtr2g076670.1	0	1	Both	0.35	0
528933002	AA_scaffold3504_382	Female	228	0.816	Medtr2g025190.1	0	1	WD	0.45	0
528932557	AA_scaffold3076_744	Female	228	0.578	Medtr6g060520.1	0	1	WD	0	0
528933029	AM_C363628_618	Female	228	0.606	Medtr6g090380.1	0	1	WD	0	0
528932812	AM_C363720_489	Female	228	0.941	None	0	1	WD	0	0.05
528932448	AA_C444582_381	Female	228	0.869	Medtr3g098990.1	0	1	Both	0	0
528932748	AA_scaffold5505_1714	Female	119	0.909	None	1	0		0	0
528932661	AA_scaffold12082_1387	Female	228	0.939	Medtr3g105990.1	0	1	Both	0.44	0
528932699	AM_scaffold7451_169	Female	114	0.889	Medtr7g012070.1	0	0		0	0
528932894	AA_scaffold6836_1948	Male	228	0.876	Medtr4g091290.1	0	1	Both	0	0.3
528932601	AA_scaffold9580_1285	Male	228	0.919	Medtr7g005390.1	0	1	Both	0	0.45
528932548	AA_scaffold10313_208	Male	202	0.783	None	0	1	Both	0	0.3
528932678	AA_C435266_335	Female	228	0.563	Medtr3g009180.1	0	1	WD	0.2	0.05
528932773	AA_scaffold14422_1237	Female	228	0.926	Medtr5g018510.2	0	1	WD	0.5	0.1
528932487	AA_scaffold389_579	Male	228	0.862	None	0	1	Both	0	0.28
528932671	AA_scaffold4117_1496	Female	228	0.587	Medtr1g099280.1	0	1	WD	0	0
528932718	AA_scaffold16160_605	Female	106	0.995	None	0	0		0	0
528932415	AM_C360358_649	Female	137	0.94	Medtr1g044100.1	0	0		0	0
528933011	AA_scaffold7169_1793	Male	228	0.956	Medtr8g013720.1	0	1	WD	0	0
528932459	AA_scaffold6771_1249	Male	210	0.581	Medtr7g078170.1	0	1	Both	0	0.25
528932793	AA_C446190_1706	Female	228	0.987	Medtr7g083610.1	0	1	WD	0	0
528932651	AA_scaffold16343_336	Female	210	0.896	None	0	1	WD	0.44	0.45
528932663	AM_scaffold11991_587	Male	228	0.778	Medtr8g008680.1	0	1	WD	0.15	0.45
528932666	AA_scaffold18006_716	Female	228	0.896	Medtr8g085380.1	0	1	Both	0	0
528932525	AM_scaffold12487_1954	Female	228	0.772	Medtr5g065670.1	0	1	WD	0	0
528932899	AA_scaffold885_859	Male	228	0.975	None	0	1	WD	0	0
528932515	AA_scaffold19044_1075	Male	209	0.826	None	0	1	WD	0	0.2
528932690	AA_scaffold16918_948	Female	109	0.839	Medtr5g063920.1	0	1	Both	0	0
528932737	AM_C364968_2176	Female	228	0.887	Medtr5g072480.1	0	1	WD	0.35	0
528932685	AA_scaffold16488_1412	Female	228	0.942	None	0	1	WD	0.25	0
528932825	AA_scaffold7523_1345	Male	228	0.898	Medtr1g023760.1	0	0		0	0
528933038	AA_scaffold7097_538	Female	192	0.984	Medtr6g087140.2	0	1	WD	0	0
528932636	AA_scaffold8668_1232	Male	228	0.942	Medtr1g093860.1	0	1	Both	0	0.4
528932511	AA_scaffold5405_1615	Female	228	0.936	Medtr1g093730.1	0	1	Both	0.1	0
528933070	AA_scaffold3688_994	Female	228	0.931	Medtr8g086600.1	0	1	Both	0	0
528932998	AA_scaffold12959_377	Male	208	0.63	Medtr6g072220.1	0	1	Both	0	0.4
528932611	AA_scaffold12447_115	Female	173	0.849	Medtr6g013720.1	0	1	WD	0.15	0
528932473	AA_scaffold3647_1245	Female	228	0.894	Medtr8g055840.2	0	1	WD	0	0
528932734	AM_scaffold16183_151	Male	228	0.918	Medtr3g019310.1	0	1	WD	0	0.45
528932886	AA_scaffold8116_766	Female	228	0.998	None	0	1	Both	0.4	0
528932682	AA_scaffold16990_1714	Female	104	0.894	None	0	1	WD	0.07	0
528933064	AA_scaffold9005_875	Male	228	0.909	None	0	1	Both	0	0.4
528932618	AA_scaffold19408_388	Female	228	0.619	Medtr8g073130.1	0	1	WD	0.22	0
528932739	AA_scaffold12062_386	Female	228	0.617	Medtr4g006940.1	0	1	WD	0.15	0
528932461	AA_scaffold2835_1048	Female	182	0.919	Medtr6g009370.1	0	1	WD	0	0
528932597	AA_scaffold8073_385	Female	149	0.658	Medtr4g061130.1	0	0		0	0
528932499	AA_scaffold4112_990	Female	228	0.933	Medtr4g043650.1	0	1	WD	0	0
528932866	AA_scaffold7251_578	Female	155	0.757	Medtr7g021640.1	0	0		0	0
528932816	AA_scaffold17351_97	Female	228	0.504	None	0	0		0	0
528932907	AA_scaffold9167_88	Female	198	0.731	Medtr2g075250.1	0	0		0	0.15
528932501	AM_scaffold14020_1524	Female	176	0.855	Medtr5g019590.1	0	1	WD	0	0
528933060	AM_C364588_80	Male	228	0.99	Medtr1g061630.1	0	1	WD	0	0.3
528932949	AA_C446418_5152	Female	228	0.979	Medtr2g064740.1	0	1	WD	0	0
528932673	AA_C444784_1087	Female	145	0.96	None	0	0		0	0
528932811	AA_scaffold144_1921	Female	185	0.845	Medtr3g051720.1	0	1	WD	0.15	0

## Sheet: amOPA
dbSNP	SNP	Segregation	SNPscore	Probescore	Mt3.5	Assay_failure	Polymorphic	Population	AA	AM		Column	Label	Comments
528933562	AA_C410978_136	Male	228	0.95	Medtr4g090970.2	0	0		0	0		1	dbSNP_ss	dbSNP accession
528933602	AA_scaffold11658_248	Male	204	0.947	None	0	0		0	0.3		2	SNP	SNP name
528933397	AA_scaffold11564_1412	Male	228	0.937	Medtr2g069440.1	0	1	WD	0.35	0.4		3	Segregation	Segregation type/individual. Female = AA6; male = AM20
528933486	AA_C420468_237	Male	160	0.662	None	0	0		0.3	0		4	SNP_score	SNP score
528934000	AA_scaffold5505_1630	Male	195	0.412	None	1	0		0	0		5	Probe_score	Final design score from Illumina ADT
528933349	AA_scaffold7358_336	Male	210	0.586	Medtr3g105950.1	0	0		0.15	0.2		6	Mt3.5	Homologous gene in Medicago truncatula Mt3.5. None = no homologs
528933512	AA_C425010_231	Male	173	0.919	None	0	0		0	0		7	Assay_failure	1 = failed assay; 0 = sucessful assay
528933557	AA_C440606_641	Male	228	0.984	Medtr1g023190.1	0	0		0	0		8	Polymorphic	1 = polymorphic; 0 = monomorphic
528933401	AA_scaffold19360_405	Male	228	0.877	None	0	0		0	0		9	Population	Polymorphic in population; Both = WD & FL
528933992	AA_scaffold18075_872	Male	228	0.908	None	0	0		0.25	0		10	AA	Minor allele frequency in A. auriculiformis natural germplasm
528933701	AA_scaffold6653_262	Male	155	0.688	None	0	1	WD	0	0.4		11	AM	Minor allele frequency in A. mangium natural germplasm
528933633	AA_scaffold18606_602	Male	228	0.98	Medtr4g134030.1	0	0		0	0
528933496	AM_scaffold4589_1752	Male	228	0.889	Medtr8g073110.1	0	0		0	0
528933845	AA_scaffold10771_905	Male	228	0.928	Medtr2g101700.1	0	1	Both	0.4	0
528933545	AA_scaffold18263_229	Male	219	0.617	None	0	0		0	0
528933898	AM_scaffold5522_96	Male	222	0.618	None	0	1	WD	0.4	0.4
528933908	AA_scaffold4662_84	Male	212	0.566	Medtr1g116380.1	1	0		0	0
528933347	AA_C436296_152	Male	211	0.971	None	0	0		0	0
528933457	AA_scaffold5357_1915	Male	228	0.768	Medtr2g005240.1	0	0		0	0.45
528933901	AA_scaffold19496_1800	Male	228	0.848	None	1	0		0	0
528933780	AA_C422480_243	Male	228	0.504	Medtr6g031100.1	0	0		0	0
528933728	AM_scaffold5959_791	Male	228	0.585	None	0	0		0	0
528933529	AA_scaffold13618_551	Male	224	0.915	Medtr2g048900.1	0	0		0.2	0.05
528933713	AM_scaffold4353_158	Male	196	0.43	None	0	1	WD	0	0.3
528933509	AA_C416148_143	Male	228	0.541	None	0	1	WD	0.5	0.1
528933502	AA_scaffold19146_94	Male	228	0.871	None	0	0		0	0.15
528933833	AM_scaffold7257_1332	Male	156	0.571	Medtr3g064050.1	0	0		0	0
528933786	AA_scaffold2619_462	Male	228	0.906	Medtr4g128600.1	0	0		0	0
528933775	AA_scaffold13203_245	Male	228	0.879	None	0	0		0	0
528933708	AM_scaffold14229_449	Male	228	0.944	None	0	1	FL	0	0.28
528933766	AM_scaffold7911_2506	Male	228	0.646	Medtr8g038820.1	0	0		0.07	0.2
528933759	AA_scaffold18060_121	Male	164	0.504	Medtr8g097220.1	1	0		0	0
528933923	AA_C440476_385	Male	228	0.739	Medtr5g094230.1	0	1	WD	0.3	0.3
528933580	AA_scaffold19296_1000	Male	196	0.931	None	0	0		0	0
528933749	AA_scaffold5405_1088	Male	208	0.624	Medtr1g093730.1	1	0		0	0
528933592	AA_scaffold4321_804	Male	216	0.715	Medtr8g074590.1	0	0		0.05	0.15
528933434	AA_scaffold17912_330	Male	228	0.446	None	0	1	WD	0.11	0.17
528933482	AA_scaffold2492_788	Male	228	0.532	Medtr4g083580.1	0	0		0	0
528933811	AA_scaffold12082_3383	Male	218	0.927	Medtr3g105990.1	0	1	WD	0	0.35
528933424	AA_scaffold9747_953	Male	221	0.993	Medtr3g086350.1	0	1	Both	0	0.3
528933666	AA_scaffold8898_715	Male	228	0.841	Medtr7g080920.1	0	1	WD	0.05	0.25
528933402	AM_scaffold14020_1491	Male	204	0.803	Medtr5g019590.1	0	0		0	0
528933594	AA_scaffold18319_417	Male	228	0.687	None	0	1	Both	0	0.2
528933962	AA_scaffold19468_727	Male	181	0.915	AC235005_32.1	0	1	FL	0	0.3
528933773	AM_scaffold16761_883	Male	228	0.649	None	0	1	FL	0	0.1
528933797	AA_scaffold13091_386	Male	200	0.617	Medtr2g005110.1	0	0		0	0
528933996	AA_scaffold13321_3176	Male	228	0.898	Medtr1g101030.1	0	0		0.15	0
528933410	AA_scaffold2640_6759	Male	228	0.501	Medtr5g066710.1	0	0		0.5	0
528933662	AA_C431228_346	Male	228	0.815	None	0	0		0	0
528933626	AA_scaffold6335_799	Male	219	0.499	None	0	0		0	0
528933610	AA_scaffold17351_552	Male	205	0.665	None	0	0		0	0
528933635	AA_scaffold5169_118	Male	228	0.641	None	0	0		0	0
528933893	AA_C439066_219	Male	192	0.847	Medtr5g090520.1	1	0		0	0
528933527	AA_scaffold11420_787	Male	154	0.985	Medtr4g084040.2	0	0		0	0.45
528933878	AA_scaffold8792_1997	Male	162	0.907	Medtr2g007000.1	0	0		0.05	0
528933362	AA_C435374_373	Male	228	0.956	Medtr2g029830.1	0	0		0	0.45
528933376	AA_C409636_99	Male	181	0.941	None	0	0		0.35	0.1
528934005	AA_scaffold4261_319	Male	228	0.688	Medtr1g095240.1	1	0		0	0
528933617	AM_scaffold11646_1398	Male	228	0.681	Medtr5g005380.1	1	0		0	0
528933523	AA_scaffold15297_347	Male	164	0.533	Medtr1g042730.1	0	0		0	0
528933619	AA_C417714_199	Male	228	0.991	None	0	0		0	0
528933778	AM_scaffold2920_824	Male	228	0.666	Medtr2g069310.1	0	0		0	0
528933667	AA_scaffold10842_4624	Male	228	0.916	Medtr7g103830.1	0	0		0	0
528933815	AA_scaffold4468_272	Male	214	0.898	None	0	1	WD	0.4	0
528933704	AA_scaffold19143_562	Male	228	0.529	None	0	1	WD	0.39	0.25
528933370	AA_C425448_276	Male	228	0.498	None	0	0		0	0.4
528933510	AA_scaffold13381_774	Male	228	0.481	None	0	0		0	0
528933929	AA_scaffold10342_512	Male	228	0.731	None	0	1	WD	0.15	0.2
528933446	AA_scaffold14563_198	Male	192	0.477	None	0	0		0	0
528933735	AA_scaffold3620_1758	Male	228	0.962	Medtr6g023790.1	1	0		0	0
528933632	AA_scaffold13220_716	Male	157	0.817	None	0	1	FL	0.5	0.45
528933541	AA_scaffold19406_283	Male	228	0.992	None	0	1	WD	0.5	0.33
528933961	AA_scaffold5198_2250	Male	228	0.828	Medtr3g106220.1	0	0		0	0
528933890	AA_scaffold18276_183	Male	228	0.951	None	0	1	WD	0.1	0.1
528933687	AA_scaffold4919_1716	Male	228	0.936	Medtr5g088720.1	0	1	Both	0	0.35
528933519	AA_scaffold15366_1203	Male	228	0.989	Medtr2g039910.2	0	1	WD	0.1	0
528933754	AA_C433430_299	Male	228	0.938	AC235748_4.1	0	0		0	0.05
528933671	AA_C435980_252	Male	228	0.913	None	0	0		0	0
528933957	AA_scaffold8560_1216	Male	211	0.601	None	0	0		0	0
528933387	AA_C444582_977	Male	192	0.77	Medtr3g098990.1	0	0		0	0.3
528933768	AA_scaffold6091_1356	Male	169	0.774	Medtr3g005010.1	1	0		0	0
528933503	AA_scaffold18223_785	Male	227	0.683	Medtr4g127660.1	0	1	WD	0.35	0.11
528933808	AA_C439498_100	Male	217	0.631	Medtr3g082140.1	0	0		0	0
528933383	AM_scaffold4442_511	Male	228	0.654	Medtr4g132700.1	1	0		0	0
528933569	AM_scaffold2725_133	Male	163	0.926	Medtr8g011410.1	0	0		0	0
528933484	AA_scaffold5004_2667	Male	228	0.948	Medtr1g095880.1	0	0		0	0.45
528933418	AA_scaffold5086_399	Male	228	0.496	None	0	0		0	0
528933943	AM_scaffold4759_401	Male	217	0.704	Medtr1g090430.1	0	0		0	0
528933820	AA_scaffold17511_496	Male	210	0.733	None	0	0		0	0
528933952	AA_scaffold18748_571	Male	228	0.906	None	1	0		0	0
528933994	AM_C359224_285	Male	228	0.908	Medtr8g091470.1	0	0		0	0
528933747	AA_scaffold4512_211	Male	228	0.817	Medtr2g088460.1	1	0		0	0
528933716	AA_scaffold8889_974	Male	228	0.693	Medtr4g023260.1	0	1	FL	0.36	0.3
528933910	AA_C432684_337	Male	207	0.615	Medtr7g080810.1	0	1	Both	0.2	0.45
528933685	AA_C414636_120	Male	228	0.515	None	0	1	WD	0	0.25
528933415	AM_scaffold4978_1489	Male	202	0.943	Medtr5g097410.1	0	0		0	0
528933582	AA_C415018_155	Male	212	0.944	None	0	0		0	0
528933692	AA_scaffold5135_3171	Male	195	0.524	None	1	0		0	0
528933827	AA_C436460_84	Male	228	0.611	None	1	0		0	0
528933388	AA_scaffold4572_599	Male	187	0.892	Medtr8g068300.1	0	0		0	0
528933431	AA_scaffold19061_672	Male	207	0.981	None	0	1	WD	0	0.15
528933702	AA_C429912_217	Male	228	0.934	None	0	0		0	0
528933455	AA_scaffold19445_430	Male	228	0.96	Medtr8g105250.1	0	0		0	0
528933553	AA_scaffold16343_222	Male	196	0.896	None	0	1	FL	0.28	0.4
528933683	AA_C444054_462	Male	228	0.738	Medtr4g070860.1	0	0		0.05	0.25
528933810	AA_scaffold18114_66	Male	204	0.944	None	0	0		0	0
528933782	AA_scaffold16032_2207	Male	206	0.658	Medtr3g098650.2	1	0		0	0
528933463	AA_scaffold12652_56	Male	182	0.929	None	1	0		0	0
528933436	AA_scaffold18860_1228	Male	228	0.9	Medtr3g064740.1	0	1	Both	0	0.3
528933954	AA_scaffold2980_776	Male	228	0.985	None	0	1	FL	0.45	0.3
528933998	AA_scaffold8571_518	Male	163	0.569	AC235677_37.1	0	0		0	0
528933597	AM_C364968_1629	Male	228	0.983	Medtr5g072480.1	0	1	WD	0	0.3
528933589	AA_C429106_83	Male	228	0.589	Medtr8g087750.1	1	0		0	0
528933516	AA_scaffold10388_429	Male	228	0.691	None	0	1	FL	0.5	0
528933652	AM_C363056_352	Male	228	0.98	Medtr5g032190.1	0	1	WD	0	0
528933607	AA_scaffold13054_1433	Male	180	0.594	AC235488_25.2	0	0		0	0
528933824	AA_scaffold3633_709	Male	182	0.627	None	0	1	WD	0	0.3
528933444	AA_scaffold14106_340	Male	228	0.921	Medtr4g015060.1	0	0		0	0
528933726	AM_scaffold3990_540	Male	228	0.918	None	0	0		0	0
528933862	AA_scaffold17805_1447	Male	228	0.915	Medtr4g076100.1	0	1	WD	0.35	0.45
528933746	AA_C439230_223	Male	228	0.975	Medtr2g093100.1	0	0		0	0.05
528933514	AA_scaffold19375_71	Male	228	0.866	Medtr8g022820.1	0	0		0	0
528933733	AA_scaffold4808_501	Male	152	0.581	None	0	0		0	0
528933919	AM_scaffold8277_2066	Male	216	0.622	AC225526_5.1	0	0		0	0.45
528933599	AA_scaffold246_864	Male	188	0.938	None	0	0		0	0
528933590	AA_scaffold14142_175	Male	228	0.994	None	0	1	FL	0	0.3
528933931	AA_scaffold14807_2076	Male	228	0.849	AC235754_24.1	0	1	Both	0	0.2
528933394	AA_scaffold3088_1326	Male	200	0.546	Medtr4g071660.1	0	0		0	0
528933934	AM_scaffold12422_750	Male	228	0.638	None	0	0		0	0
528933758	AA_scaffold9568_102	Male	228	0.613	Medtr2g104400.1	0	1	WD	0	0.4
528933857	AA_C438044_139	Male	228	0.84	None	0	0		0	0
528933495	AA_scaffold19452_1053	Male	228	0.676	Medtr4g059390.1	1	0		0	0
528933574	AA_scaffold4827_835	Male	228	0.702	Medtr4g119430.1	0	0		0	0
528933491	AA_scaffold19450_714	Male	213	0.464	Medtr1g012420.2	0	0		0	0
528933367	AM_scaffold3510_67	Male	228	0.846	None	0	1	Both	0.25	0.3
528933861	AA_C408194_53	Male	193	0.53	None	0	0		0.4	0.45
528933718	AA_scaffold11094_133	Male	228	0.979	Medtr4g059450.1	0	1	WD	0	0
528933884	AA_scaffold10366_256	Male	200	0.938	None	0	1	WD	0	0.05
528933936	AA_C407070_100	Male	228	0.964	Medtr5g074970.1	0	0		0.1	0
528933408	AM_scaffold4368_120	Male	215	0.431	Medtr3g083910.1	0	0		0	0
528933859	AA_scaffold15026_694	Male	228	0.976	Medtr7g009330.1	0	1	WD	0	0.25
528933350	AM_scaffold2138_56	Male	228	0.439	None	0	0		0	0
528934008	AA_scaffold219_671	Male	228	0.937	Medtr2g089140.1	0	1	WD	0	0
528933921	AA_scaffold1910_184	Male	173	0.561	None	0	0		0	0
528933680	AM_scaffold10200_532	Male	189	0.937	Medtr2g008820.1	0	1	WD	0	0.4
528933924	AM_scaffold16331_639	Male	223	0.73	Medtr8g072000.2	0	0		0	0
528933585	AM_C361708_439	Male	228	0.824	AC233112_1009.1	0	0		0	0
528933356	AA_scaffold1129_273	Male	228	0.925	None	0	1	WD	0	0
528933385	AA_scaffold8636_996	Male	176	0.735	Medtr7g088370.1	0	1	WD	0	0.15
528933971	AA_scaffold16611_1390	Male	228	0.564	Medtr7g118330.1	0	1	WD	0.05	0
528933498	AA_scaffold3504_759	Male	228	0.926	Medtr2g025190.1	0	1	Both	0	0.2
528933441	AM_scaffold3069_2554	Male	228	0.969	Medtr5g022000.1	0	0		0	0
528933674	AA_scaffold6230_625	Male	228	0.688	None	0	0		0	0
528933752	AA_C444784_51	Male	174	0.926	None	0	0		0	0
528933795	AA_scaffold19273_863	Male	225	0.848	Medtr1g108770.2	1	0		0	0
528933645	AA_scaffold2391_1146	Male	228	0.883	Medtr7g081660.1	0	0		0	0
528933596	AM_scaffold8479_1991	Male	228	1	Medtr4g077700.1	0	0		0	0
528933479	AA_scaffold6060_313	Male	228	0.72	Medtr7g104900.1	0	0		0	0
528933474	AA_scaffold570_237	Male	228	0.441	None	0	0		0	0
528933699	AA_scaffold11759_270	Male	165	0.877	Medtr1g099000.1	0	1	WD	0	0
528933769	AM_C363720_91	Male	228	0.607	None	0	0		0	0
528933915	AA_C441732_92	Male	228	0.942	None	1	0		0	0
528933551	AA_scaffold19308_1801	Male	228	0.601	Medtr7g092770.1	0	1	WD	0	0.25
528933538	AM_scaffold2696_1555	Male	228	0.689	None	1	0		0	0
528933543	AA_scaffold11118_1196	Male	170	0.958	AC235006_15.1	0	1	WD	0.35	0.45
528933571	AA_scaffold3354_343	Male	228	0.809	None	0	0		0	0
528933711	AA_scaffold3724_524	Male	186	0.626	Medtr5g012910.1	0	1	Both	0.2	0.35
528933657	AM_scaffold331_193	Male	228	0.943	None	0	1	Both	0.19	0.05
528933439	AA_scaffold19446_2390	Male	228	0.959	None	1	0		0	0
528933476	AA_scaffold19369_942	Male	228	0.63	None	0	0		0	0
528933380	AA_scaffold16813_352	Male	228	0.926	None	0	1	WD	0	0
528933614	AA_scaffold14174_1472	Male	228	0.757	Medtr3g117100.2	1	0		0	0
528933481	AA_C423236_119	Male	228	0.631	None	0	0		0	0
528933912	AA_C441652_306	Male	228	0.909	Medtr7g065720.1	0	0		0	0
528933984	AA_C431138_321	Male	228	0.85	Medtr3g061720.1	0	0		0	0
528933822	AA_scaffold11915_543	Male	228	0.747	None	0	1	Both	0.22	0.1
528933628	AA_C435266_146	Male	228	0.507	Medtr3g009180.1	0	0		0.05	0.1
528933709	AA_scaffold7068_1120	Male	220	0.607	Medtr7g098440.1	0	0		0	0
528933360	AA_scaffold18693_966	Male	217	0.706	Medtr7g084860.1	0	0		0	0
528933818	AA_scaffold16818_93	Male	228	0.699	Medtr2g100060.1	0	1	WD	0.25	0.3
528933933	AA_scaffold4576_385	Male	228	0.931	None	0	1	WD	0	0.05
528933616	AA_scaffold4011_2477	Male	228	0.979	Medtr5g007180.1	0	1	WD	0	0
528933623	AA_C422740_60	Male	221	0.493	Medtr5g096890.1	0	0		0	0
528933404	AM_scaffold14787_386	Male	228	0.953	Medtr2g098580.1	0	0		0	0
528933660	AA_C442810_771	Male	228	0.892	None	0	0		0	0.05
528933352	AA_scaffold16160_443	Male	228	0.757	None	0	1	WD	0.5	0.45
528933488	AA_scaffold17268_1705	Male	228	0.571	Medtr3g114080.2	0	1	WD	0	0.15
528933344	AA_scaffold15516_320	Male	228	0.706	Medtr6g023580.1	0	1	WD	0	0
528933854	AA_scaffold17456_272	Male	189	0.709	Medtr1g080210.1	0	1	FL	0.05	0.4
528933739	AA_C426948_132	Male	228	0.569	None	0	1	WD	0.2	0
528933558	AA_scaffold14989_637	Male	228	0.869	None	0	0		0	0
528933578	AA_scaffold2956_461	Male	173	0.547	None	0	0		0	0
528933524	AA_scaffold6997_1947	Male	184	0.957	Medtr4g107010.1	0	1	WD	0	0.15
528933638	AM_C362518_112	Male	197	0.606	None	0	0		0	0
528933838	AA_C432694_276	Male	228	0.972	None	0	0		0	0
528933612	AA_C414836_101	Male	195	0.695	Medtr2g027600.1	0	0		0	0
528933609	AA_scaffold13727_146	Male	228	0.675	Medtr4g080580.1	0	0		0	0
528933855	AA_C424282_72	Male	228	0.654	Medtr5g014040.1	0	1	Both	0	0.15
528933427	AA_scaffold12200_57	Male	228	0.624	Medtr8g061950.1	0	1	WD	0	0.33
528933467	AM_scaffold15132_1157	Male	228	0.662	Medtr5g085870.1	0	1	WD	0	0.45
528933896	AM_scaffold5089_1314	Male	169	0.532	Medtr7g090510.1	0	0		0	0
528933697	AA_scaffold16027_325	Male	174	0.954	Medtr8g011210.1	0	0		0	0
528933949	AM_C361554_202	Male	228	0.967	Medtr7g116960.1	0	0		0	0.06
528933956	AA_scaffold19371_1988	Male	215	0.923	None	0	1	WD	0	0.2
528933534	AA_C446074_2032	Male	228	0.916	Medtr3g104940.1	0	1	WD	0	0.3
528933688	AA_scaffold11056_1919	Male	201	0.895	Medtr6g023070.1	0	1	WD	0	0.45
528933530	AA_scaffold436_1455	Male	228	0.956	Medtr2g086980.1	0	1	WD	0	0.4
528933843	AA_scaffold5659_2211	Male	228	0.897	None	0	1	WD	0	0.45
528933836	AA_scaffold2120_135	Male	209	0.924	Medtr2g069050.1	0	0		0	0.05
528933973	AA_C432044_338	Male	228	0.812	None	0	1	Both	0	0.25
528933395	AA_scaffold14901_468	Male	228	0.953	Medtr2g040350.1	0	0		0	0
528933548	AA_scaffold2385_643	Male	223	0.674	None	0	1	WD	0.4	0.1
528933694	AA_C425658_272	Male	163	0.971	None	0	1	WD	0	0.4
528933740	AA_scaffold114_439	Male	188	0.529	Medtr1g092860.1	0	0		0	0
528933723	AA_C446170_2264	Male	228	0.902	Medtr2g005690.1	0	1	Both	0	0.35
528933678	AA_scaffold8073_251	Male	228	0.856	Medtr4g061130.1	0	1	WD	0	0
528933742	AA_C430056_87	Male	180	0.93	Medtr2g015560.1	0	1	Both	0	0.5
528933870	AA_scaffold11421_2433	Male	228	0.91	Medtr8g103750.1	0	1	Both	0	0.15
528933521	AM_scaffold2965_124	Male	228	0.639	Medtr1g056180.1	0	1	WD	0	0.3
528933378	AA_scaffold14907_56	Male	228	0.648	Medtr4g096790.1	0	1	WD	0	0
528933354	AA_scaffold7251_600	Male	193	0.618	Medtr7g021640.1	0	0		0	0
528933876	AM_scaffold94_373	Male	228	0.654	None	0	0		0	0
528933791	AA_C443848_999	Male	228	0.744	Medtr3g065080.1	0	1	WD	0	0.38
528933873	AA_scaffold18655_3005	Male	228	0.6	Medtr4g071130.1	0	1	WD	0	0.25
528933914	AA_scaffold19334_850	Male	228	0.861	Medtr8g077000.1	0	1	WD	0	0.35
528933505	AA_C443262_317	Male	228	0.947	Medtr4g015630.1	0	1	WD	0.07	0.15
528933374	AM_scaffold14701_204	Male	228	0.943	None	0	0		0	0
528933654	AA_scaffold6680_1826	Male	204	0.977	None	0	0		0	0
528933566	AA_C428198_97	Male	228	0.952	Medtr2g019520.3	0	1	WD	0.15	0.25
528933372	AA_scaffold16488_1505	Male	228	0.972	None	0	1	WD	0	0.3
528933968	AA_scaffold19483_242	Male	228	0.874	Medtr2g066110.1	0	1	WD	0	0.15
528933493	AA_scaffold19071_366	Male	172	0.916	None	0	0		0	0
528933982	AA_scaffold3730_646	Male	228	0.724	Medtr3g092580.2	0	1	WD	0	0.05
528933871	AA_scaffold15768_1798	Male	215	0.781	None	0	1	Both	0	0.1
528933643	AA_C430700_263	Male	228	0.852	None	0	1	WD	0	0.4
528933751	AA_scaffold8116_53	Male	228	0.811	None	0	1	WD	0	0.05
528933443	AA_scaffold17439_619	Male	228	0.824	Medtr4g132360.2	0	1	WD	0	0
528933406	AA_scaffold3637_385	Male	228	0.875	None	0	1	FL	0.15	0.45
528933978	AA_C436406_216	Male	228	0.941	None	0	1	Both	0	0.15
528933448	AA_C428654_186	Male	228	0.64	None	0	1	WD	0.05	0.45
528933868	AA_scaffold11080_519	Male	228	0.698	Medtr8g089380.1	0	0		0	0
528933940	AA_scaffold18430_93	Male	228	0.587	None	0	1	WD	0.25	0.45
528933799	AA_C437920_226	Male	221	0.972	None	0	0		0	0
528933469	AA_scaffold18516_441	Male	228	0.916	Medtr2g010470.1	0	1	Both	0	0.1
528933555	AA_C433890_269	Male	214	0.758	None	0	0		0	0
528933840	AA_scaffold17299_790	Male	170	0.707	None	0	1	WD	0	0.15
528933647	AA_scaffold15130_1170	Male	228	0.538	None	1	0		0	0
528933831	AA_scaffold16918_489	Male	228	0.634	Medtr5g063920.1	0	1	WD	0	0.3
528933725	AA_scaffold18505_610	Male	228	0.642	Medtr3g070310.1	0	0		0	0
528933695	AA_scaffold10493_1124	Male	213	0.513	Medtr3g031740.1	0	1	WD	0	0.5
528933624	AA_scaffold19280_4531	Male	228	0.94	AC233112_1023.1	0	1	Both	0	0.25
528933989	AM_scaffold14332_1094	Male	228	0.667	Medtr5g010470.1	0	0		0	0
528933928	AA_C438080_301	Male	228	0.895	Medtr5g093390.2	0	1	Both	0	0.3
528933732	AA_scaffold14730_1145	Male	228	0.886	Medtr2g100630.1	0	1	Both	0.05	0.5
528933381	AA_scaffold18069_333	Male	223	0.981	Medtr3g079200.1	0	1	Both	0.3	0.35
528933966	AA_scaffold1427_372	Male	207	0.97	None	0	1	WD	0.1	0
528933900	AA_C422086_247	Male	228	0.932	None	0	0		0	0
528933959	AA_C439170_98	Male	228	0.657	Medtr2g005570.1	0	0		0.25	0
528933517	AA_scaffold5327_966	Male	228	0.459	None	0	1		0	0.17
528933690	AA_scaffold12503_202	Male	213	0.978	Medtr2g008410.1	0	1	WD	0.15	0.35
528933345	AA_scaffold19072_657	Male	228	0.845	Medtr3g104700.1	0	1	WD	0	0.1
528933399	AA_scaffold17828_1179	Male	217	0.83	None	0	1	WD	0	0.5
528933765	AA_C434476_284	Male	228	0.647	None	0	0		0	0
528933472	AA_scaffold16474_286	Male	182	0.943	Medtr1g085140.1	0	1	WD	0.2	0.25
528933891	AA_scaffold18699_188	Male	228	0.55	Medtr5g029900.1	0	1	WD	0	0.5
528933784	AA_C438188_374	Male	228	0.662	None	0	1	Both	0	0.33
528933630	AA_C438994_390	Male	217	0.985	Medtr3g061030.1	0	1	WD	0	0.2
528933744	AM_scaffold3105_1175	Male	216	0.672	None	0	0		0	0
528933650	AA_scaffold19303_1946	Male	228	0.469	Medtr8g027040.1	0	1	WD	0.1	0.35
528933567	AA_scaffold3738_2214	Male	228	0.837	Medtr5g089900.1	0	1	Both	0.1	0.3
528933787	AA_scaffold4637_1222	Male	185	0.945	Medtr1g038340.1	0	1	WD	0.1	0.25
528933917	AA_scaffold12194_347	Male	228	0.926	None	0	1	WD	0.35	0.05
528933477	AA_scaffold15280_276	Male	180	0.488	None	0	0		0	0
528933737	AA_scaffold12919_141	Male	205	0.592	Medtr7g076900.1	0	1	WD	0.1	0.45
528933806	AA_scaffold10723_317	Male	215	0.525	None	0	0		0	0.3
528933432	AA_scaffold5491_864	Male	158	0.95	Medtr7g055610.1	0	1	WD	0	0.35
528933947	AA_C444244_323	Male	151	0.767	Medtr4g010100.1	0	0		0	0
528933500	AA_C424532_103	Male	149	0.891	None	0	1	WD	0	0.43
528933756	AA_C444466_1044	Male	228	0.97	Medtr3g113040.1	0	1	WD	0	0.2
528933903	AA_C446202_1075	Male	228	0.51	None	0	0		0	0
528933425	AA_scaffold9234_327	Male	228	0.741	Medtr1g091210.1	0	0		0	0
528933460	AA_scaffold17674_562	Male	195	0.575	None	0	1	WD	0.25	0.25
528933560	AA_C440674_514	Male	228	0.698	Medtr8g026960.1	0	1	WD	0	0.35
528933390	AA_C443160_243	Male	228	0.655	Medtr3g100620.1	0	1	WD	0	0.45
528933874	AA_C444030_1031	Male	228	0.8	Medtr5g097940.1	0	1	Both	0	0.15
528933895	AA_scaffold14679_969	Male	228	0.612	Medtr7g113280.1	0	0		0	0
528933655	AA_scaffold19454_1465	Male	209	0.648	Medtr4g115630.1	0	1	WD	0	0.28
528933866	AA_C445162_542	Male	228	0.856	Medtr1g039970.1	0	1	WD	0	0.3
528933564	AA_scaffold12931_1200	Male	228	0.935	Medtr3g108800.1	0	1	WD	0	0.1
528933429	AM_scaffold7821_175	Male	228	0.901	None	0	1	Both	0.17	0.11
528933714	AA_scaffold16292_84	Male	228	0.987	None	0	1	WD	0.05	0.25
528933640	AA_scaffold3064_303	Male	228	0.973	None	0	1	WD	0	0.2
528933829	AM_scaffold12469_609	Male	228	0.593	Medtr7g100040.1	0	0		0	0
528933888	AA_C446398_3616	Male	228	0.862	Medtr6g087000.1	0	1	WD	0	0.3
528933864	AA_scaffold1751_953	Male	228	0.92	Medtr1g050670.1	0	1	WD	0	0.35
528933451	AA_scaffold376_434	Male	228	0.536	None	0	1	WD	0	0.4
528933600	AM_scaffold10804_816	Male	197	0.64	Medtr7g059170.2	0	0		0	0.35
528933489	AA_scaffold19424_1582	Male	228	0.964	AC233577_36.1	0	1	Both	0	0.4
528933365	AA_scaffold17648_1165	Male	213	0.974	None	0	0		0	0
528933681	AA_scaffold5462_1482	Male	228	0.616	AC233657_24.1	0	1	WD	0	0.45
528933532	AA_scaffold17526_816	Male	228	0.984	Medtr8g088580.1	0	0		0	0
528933369	AA_scaffold10797_949	Male	228	0.6	Medtr3g076630.1	0	0		0	0
528933470	AA_scaffold19246_393	Male	228	0.925	None	0	0		0	0
528933664	AA_scaffold7547_1673	Male	173	0.969	Medtr3g091180.1	0	1	WD	0	0.4
528933802	AA_scaffold4117_1236	Male	228	0.771	Medtr1g099280.1	0	1	Both	0	0.4
528933417	AA_scaffold10050_285	Male	228	0.827	Medtr4g131970.1	0	1	WD	0	0.25
528933977	AA_scaffold18851_241	Male	228	0.839	None	0	1	WD	0	0.2
528933648	AA_scaffold17115_931	Male	228	0.899	Medtr2g097960.1	0	0		0.06	0
528933363	AA_scaffold17050_701	Male	228	0.997	None	0	1	WD	0	0.5
528933721	AA_C444786_1137	Male	228	0.94	Medtr6g060570.1	0	1	WD	0	0.45
528933817	AA_C406060_164	Male	228	0.635	None	0	1	WD	0.1	0.4
528933358	AA_scaffold16265_1634	Male	178	0.605	Medtr4g057410.1	0	0		0	0
528933905	AA_scaffold4456_199	Male	228	0.911	None	0	1	Both	0	0.1
528933926	AA_scaffold19165_325	Male	228	0.577	None	0	1	WD	0	0.15
528933636	AA_scaffold19488_782	Male	228	0.801	Medtr8g089180.1	0	1	WD	0	0.1
528933789	AA_scaffold19474_870	Male	228	0.997	None	0	1	WD	0	0.4
528933938	AA_scaffold16652_773	Male	228	0.58	AC233577_20.2	0	1	WD	0.05	0.3
528933985	AA_scaffold11578_184	Male	228	0.923	Medtr3g110460.1	0	1	Both	0	0.15
528933621	AA_scaffold17892_56	Male	228	0.728	Medtr6g042530.1	0	1	Both	0	0.5
528933550	AA_C446418_6222	Male	228	0.668	Medtr2g064740.1	0	1	Both	0	0.2
528933763	AA_scaffold15975_2166	Male	213	0.935	Medtr4g115620.1	0	1	WD	0	0.45
528933804	AA_C425680_287	Male	228	0.875	None	0	1	Both	0	0.15
528933847	AA_scaffold18772_857	Male	228	0.945	None	0	1	Both	0	0.35
528933991	AA_scaffold3753_2121	Male	225	0.964	Medtr3g096870.1	0	1	Both	0.1	0.4
528933413	AA_scaffold5907_987	Male	228	0.843	Medtr7g113570.1	0	1	WD	0	0
528933676	AA_scaffold19136_1245	Male	208	0.604	Medtr4g086600.1	0	0		0	0
528933777	AA_scaffold2538_1211	Male	197	0.485	Medtr2g085200.1	0	1	WD	0	0.3
528933507	AA_scaffold13282_506	Male	228	0.931	Medtr1g007150.1	0	1	Both	0	0.45
528933392	AA_scaffold15554_247	Male	179	0.87	Medtr3g108690.1	0	1	WD	0	0.45
528933761	AM_C363074_565	Male	228	0.621	Medtr5g077180.1	0	1	Both	0	0.1
528933969	AM_scaffold2923_2045	Male	228	0.687	Medtr8g092590.1	0	0		0	0
528933848	AA_scaffold19408_672	Male	172	0.981	Medtr8g073130.1	0	0		0	0
528933730	AA_scaffold1620_515	Male	228	0.905	None	0	1	Both	0	0.35
528933673	AA_scaffold1562_1372	Male	173	0.856	Medtr8g060700.1	0	1	WD	0	0.3
528933465	AM_scaffold9820_833	Male	228	0.942	Medtr4g130310.1	0	1	Both	0	0.2
528933719	AA_scaffold12865_1181	Male	228	0.613	Medtr3g108800.1	0	1	Both	0	0.4
528933706	AA_scaffold17379_263	Male	225	0.949	Medtr2g100780.1	0	1	Both	0.05	0.25
528933945	AA_C446190_2252	Male	199	0.552	Medtr7g083610.1	0	0		0	0
528933539	AM_scaffold12298_935	Male	228	0.972	Medtr4g032800.1	0	1	Both	0	0.15
528933450	AA_scaffold11449_276	Male	228	0.99	Medtr4g066740.1	0	1	WD	0	0.1
528933850	AM_scaffold12487_550	Male	158	0.941	Medtr5g065670.1	0	1	WD	0.35	0
528933881	AA_C439270_558	Male	228	0.923	None	0	0		0	0
528933526	AA_scaffold14422_1058	Male	228	0.921	Medtr5g018510.2	0	1	Both	0	0.35
528933342	AA_scaffold18884_2503	Male	183	0.927	Medtr1g100440.1	0	1	Both	0	0.2
528933437	AA_scaffold12984_151	Male	228	0.797	Medtr5g021580.1	0	1	Both	0	0.2
528933852	AA_scaffold12677_1893	Male	228	0.998	Medtr3g101660.1	0	1	Both	0.2	0.4
528933422	AA_scaffold17876_1183	Male	228	0.966	None	0	1	Both	0	0.35
528934001	AA_scaffold9105_204	Male	228	0.891	Medtr1g099700.1	0	1	Both	0	0.3
528933546	AA_C440904_72	Male	228	0.754	Medtr3g092490.1	0	1	WD	0	0.04
528933573	AA_scaffold15101_112	Male	228	0.822	Medtr1g095910.1	0	1	WD	0	0.4
528934003	AA_scaffold12288_286	Male	228	0.759	None	0	1	Both	0	0.1
528933813	AA_scaffold4883_3982	Male	228	0.948	Medtr4g100800.1	0	1	Both	0	0.1
528933536	AA_scaffold11069_2106	Male	210	0.666	Medtr8g022820.1	0	0		0	0
528934007	AA_scaffold11699_391	Male	228	0.972	Medtr4g022430.1	0	1	Both	0.05	0.15
528933886	AA_C441516_572	Male	228	0.586	None	0	0		0	0
528933907	AA_scaffold7557_2431	Male	228	0.94	Medtr7g080920.1	0	1	WD	0	0.3
528933576	AA_C428444_217	Male	228	0.936	Medtr1g104710.1	0	0		0	0
528933771	AA_C441504_611	Male	228	0.629	None	0	1	WD	0	0.45
528933604	AA_C438876_376	Male	228	0.725	None	0	1	WD	0	0.2
528933587	AA_scaffold17009_425	Male	228	0.924	Medtr5g053950.1	0	1	WD	0	0
528933841	AA_scaffold5180_996	Male	228	0.935	Medtr3g109330.1	0	1	WD	0	0.05
528933826	AA_scaffold14275_597	Male	192	0.724	Medtr7g067450.1	0	1	Both	0	0.5
528933964	AA_C442764_518	Male	228	0.971	Medtr1g035230.1	0	1	WD	0	0.21
528933659	AM_scaffold1251_577	Male	228	0.925	Medtr2g036510.1	0	1	WD	0	0.45
528933462	AA_scaffold18365_517	Male	158	0.959	Medtr1g116260.1	0	1	WD	0	0.1
528933975	AA_scaffold1707_212	Male	228	0.903	Medtr5g085580.1	0	1	WD	0	0.5
528933458	AA_scaffold16380_337	Male	227	0.61	None	0	1	WD	0	0
528933834	AA_C443500_880	Male	228	0.976	Medtr5g087550.1	0	1	WD	0	0
528933411	AA_scaffold13604_643	Male	169	0.812	Medtr2g009080.1	0	1	Both	0	0.35
528933800	AA_C432920_195	Male	228	0.972	Medtr5g044530.1	0	1	Both	0.05	0.4
528933340	AA_scaffold612_275	Male	228	0.984	Medtr2g035460.1	0	1	Both	0	0.45
528933980	AA_scaffold4248_2651	Male	223	0.645	Medtr1g012520.1	0	1	WD	0	0.2
528933987	AA_scaffold15712_866	Male	228	0.934	Medtr5g016600.1	0	1	Both	0	0.15
528933641	AA_scaffold16271_308	Male	228	0.946	AC233680_11.1	0	1	WD	0	0.2
528933420	AA_scaffold1809_695	Male	228	0.894	Medtr1g107180.1	0	1	WD	0	0.2
528933605	AA_C445092_210	Male	228	0.918	Medtr8g107460.1	0	1	WD	0	0.3
528933669	AA_scaffold11073_410	Male	228	0.927	Medtr5g073280.1	0	1	WD	0	0.15
528933453	AA_scaffold14952_2113	Male	228	0.884	Medtr4g071940.1	0	1	WD	0	0.35
528933941	AA_scaffold14584_703	Male	228	0.937	Medtr2g086450.1	0	1	WD	0	0
528933793	AA_scaffold3752_720	Male	228	0.722	None	0	1	WD	0	0.45
528933880	AA_C445084_1184	Male	177	0.664	Medtr8g075890.1	0	0		0	0
528933583	AA_scaffold12836_399	Male	191	0.89	Medtr7g028160.1	0	1	WD	0	0.45
528933883	AA_C439288_142	Male	228	0.821	Medtr3g093110.1	0	1	WD	0	0.35
528933950	AA_C442640_726	Male	228	0.528	None	0	1	WD	0	0.35
